# Supplementary material for: Temporospatial hierarchy and allele-specific expression of zygotic genome activation revealed by distant interspecific urochordate hybrids
Source: Nat Commun. 2024 Mar 16;15:2395. doi: 10.1038/s41467-024-46780-0 (PMC10944513; doi:10.1038/s41467-024-46780-0)
Supplement: Supplementary file 4 — Supplementary Data 1-15 [file 41467_2024_46780_MOESM4_ESM.xlsx]

## Sheet: Legends
name	description 1	description 2	description 3
Supplementary Data 1	The statistics of the developmental failure of C. robusta, C. savignyi, and hybrid animals
Supplementary Data 2	The read count ratios of paternal genes to all genes at different developmental stages	The gene list of C. robusta and C. savignyi used in this study
Supplementary Data 3	The genes in module 1 and module 2-3 of both directional crosses acquired from WGCNA analysis	The orthologous analysis and overlap analysis of both directional crosses genes in module 1 and module 2-3
Supplementary Data 4	The marker gene list at 64-cell stage of Cr♀ × Cs♂ hybrid Ciona	p_val: p value for each differential expressed gene; avg_log2FC: average log2 Fold Change; pct.1: the percentage of cells in the cluster where the gene is detected; pct.2: the percentage of cells on average in all the other clusters where the gene is detected; p_val_adj: p value adjust; cluster: id of the cell cluster that gene belongs to; gene: gene id	The test was based on the non-parametric Wilcoxon rank sum test; p_val : p-value (unadjusted); p_val_adj : Adjusted p-value, based on Bonferroni correction using all features in the dataset.
Supplementary Data 5	The marker gene list at 112-cell stage of Cr♀ × Cs♂ hybrid Ciona	p_val: p value for each differential expressed gene; avg_log2FC: average log2 Fold Change; pct.1: the percentage of cells in the cluster where the gene is detected; pct.2: the percentage of cells on average in all the other clusters where the gene is detected; p_val_adj: p value adjust; cluster: id of the cell cluster that gene belongs to; gene: gene id	The test was based on the non-parametric Wilcoxon rank sum test; p_val : p-value (unadjusted); p_val_adj : Adjusted p-value, based on Bonferroni correction using all features in the dataset.
Supplementary Data 6	The marker gene list at early neurula stage of Cr♀ × Cs♂ hybrid Ciona	p_val: p value for each differential expressed gene; avg_log2FC: average log2 Fold Change; pct.1: the percentage of cells in the cluster where the gene is detected; pct.2: the percentage of cells on average in all the other clusters where the gene is detected; p_val_adj: p value adjust; cluster: id of the cell cluster that gene belongs to; gene: gene id	The test was based on the non-parametric Wilcoxon rank sum test; p_val : p-value (unadjusted); p_val_adj : Adjusted p-value, based on Bonferroni correction using all features in the dataset.
Supplementary Data 7	The paternal housekeeping gene ratio in each cell from Cr♀ × Cs♂ hybrid
Supplementary Data 8	The marker gene list at 112-cell stage of Cs♀ × Cr♂ hybrid Ciona	p_val: p value for each differential expressed gene; avg_log2FC: average log2 Fold Change; pct.1: the percentage of cells in the cluster where the gene is detected; pct.2: the percentage of cells on average in all the other clusters where the gene is detected; p_val_adj: p value adjust; cluster: id of the cell cluster that gene belongs to; gene: gene id	The test was based on the non-parametric Wilcoxon rank sum test; p_val : p-value (unadjusted); p_val_adj : Adjusted p-value, based on Bonferroni correction using all features in the dataset.
Supplementary Data 9	The paternal housekeeping gene ratio in each cell from Cs♀ × Cr♂ hybrid
Supplementary Data 10	The time after the last cell division and cell size in different cell types of C. robusta
Supplementary Data 11	The cell stiffness in different cell linages of C. robusta
Supplementary Data 12	The ratio of siffness related genes in different cell types at 112-cell stage of Cr♀ × Cs♂ hybrid Ciona
Supplementary Data 13	The motif of allelic genes targeting at upstream 100 - 300 bp region from the initiator methionine	motif_id: the name of the motif; sequence_name: the sequence IDs; start: the start position of the motif occurrence; stop: the end position of the motif occurrence; strand: the motif matched strand; score: the score for the motif occurrence; p-value: the probability of a single random subsequence of the length of the motif scoring at least as well as the observed match; q-value: minimum False Dis…	FIMO relies on the calculation of log-likelihood ratio scores and the use of dynamic programming methods to convert these scores into P-values, assuming a zero-order null model in which sequences are generated at random with user-specified per-letter background frequencies. Q-value was defined as the minimal FDR threshold at which the P-value is deemed significant.
Supplementary Data 14	The promoter sequences and swapped sequences guiding EGFP of reporter assay	red characters are nucleotides bearing potentail TF binding sites or equivalent regions
Supplementary Data 15	The primers used in this study

## Sheet: Supplementary Data 1
Data 1
Samples	Developmental stages	Developmental failure rates	Samples	Developmental stages	Developmental failure rates	Samples	Developmental stages	Developmental failure rates	Samples	Developmental stages	Developmental failure rates
Cr♀ × Cs♂	16-cell	0.0266667	Cs♀ × Cr♂	16-cell	0.123295	Cs	16-cell	0.010989	Cr	16-cell	0.003663
	32-cell	0.0904387		32-cell	0.250742		32-cell	0.0545264		32-cell	0.0362205
	64-cell	0.119025		64-cell	0.392697		64-cell	0.0927263		64-cell	0.0509132
	112-cell	0.235787		112-cell	0.508924		112-cell	0.151711		112-cell	0.0906339
	midG	0.329071		midG	0.58056		midG	0.169696		midG	0.141738
	earN	0.373569		earN	0.660124		earN	0.251821		earN	0.217501
	lateN	0.712262		lateN	0.870224		lateN	0.270136		lateN	0.296627

## Sheet: Supplementary Data 2
Data 2											gene list of C. robusta		gene list of C. savignyi
											KY2019:KY.Chr1.1		ENSCSAVG00000001448
	Samples	Developmental stages	ratio of reads of paternal genes to reads of all genes	number of paternal genes which initialized transcription	ratio of paternal genes which initialized transcription to all paternal genes	ratio of intronic reads to all reads					KY2019:KY.Chr1.10		ENSCSAVG00000001451
	Cr♀ × Cs♂	1-cell	7.13925e-06	15	0.00123234	9.49402e-06					KY2019:KY.Chr1.1000		ENSCSAVG00000001454
		2-cell	2.44439e-05	44	0.00361485	4.26165e-05					KY2019:KY.Chr1.1001		ENSCSAVG00000001456
		4-cell	2.41492e-06	4	0.000328623	5.64743e-06					KY2019:KY.Chr1.1002		ENSCSAVG00000001457
		8-cell	2.05533e-05	32	0.00262898	2.12693e-05					KY2019:KY.Chr1.1003		ENSCSAVG00000001473
		16-cell	0.000197024	115	0.00944791	9.75637e-05					KY2019:KY.Chr1.1004		ENSCSAVG00000001488
		32-cell	0.00162913	1254	0.103023	0.0008136					KY2019:KY.Chr1.1005		ENSCSAVG00000001518
		64-cell	0.00529651	1703	0.139911	0.0019854					KY2019:KY.Chr1.1007		ENSCSAVG00000001520
		112-cell	0.0229427	4546	0.37348	0.00709158					KY2019:KY.Chr1.1008		ENSCSAVG00000012332
		midG	0.0334926	1515	0.124466	0.00831336					KY2019:KY.Chr1.1009		ENSCSAVG00000001523
		earN	0.0806756	801	0.0658068	0.0164281					KY2019:KY.Chr1.1010		ENSCSAVG00000001525
		lateN	0.136503	548	0.0450214	0.0254079					KY2019:KY.Chr1.1011		ENSCSAVG00000001569
	Samples	Developmental stages	ratio of reads of paternal genes to reads of all genes	number of paternal genes which initialized transcription	ratio of paternal genes which initialized transcription to all paternal genes	ratio of intronic reads to all reads					KY2019:KY.Chr1.1012		ENSCSAVG00000001614
	Cs♀ × Cr♂	1-cell	1.28498e-05	12	0.000659667	0.00012749					KY2019:KY.Chr1.1013		ENSCSAVG00000001617
		2-cell	2.53548e-05	16	0.000879556	6.88941e-05					KY2019:KY.Chr1.1014		ENSCSAVG00000001642
		4-cell	1.46525e-05	13	0.000714639	4.32468e-05					KY2019:KY.Chr1.1015		ENSCSAVG00000001659
		8-cell	3.29711e-05	20	0.00109944	5.56863e-05					KY2019:KY.Chr1.1016		ENSCSAVG00000001671
		16-cell	0.000196484	113	0.00621186	9.35351e-05					KY2019:KY.Chr1.1017		ENSCSAVG00000001677
		32-cell	0.00220506	449	0.0246825	0.000257489					KY2019:KY.Chr1.1018		ENSCSAVG00000001679
		64-cell	0.010515	1716	0.0943324	0.00110307					KY2019:KY.Chr1.1019		ENSCSAVG00000001684
		112-cell	0.0533276	6025	0.331208	0.0049595					KY2019:KY.Chr1.1021		ENSCSAVG00000001686
		midG	0.0754281	2014	0.110714	0.00551152					KY2019:KY.Chr1.1022		ENSCSAVG00000001689
		earN	0.137364	1372	0.0754219	0.00853927					KY2019:KY.Chr1.1023		ENSCSAVG00000001705
		lateN	0.269049	832	0.0457369	0.0136928					KY2019:KY.Chr1.1024		ENSCSAVG00000002142
											KY2019:KY.Chr1.1027		ENSCSAVG00000002144
											KY2019:KY.Chr1.1028		ENSCSAVG00000002565
											KY2019:KY.Chr1.1029		ENSCSAVG00000002570
											KY2019:KY.Chr1.1030		ENSCSAVG00000002576
											KY2019:KY.Chr1.1031		ENSCSAVG00000002591
											KY2019:KY.Chr1.1032		ENSCSAVG00000002592
											KY2019:KY.Chr1.1033		ENSCSAVG00000002602
											KY2019:KY.Chr1.1034		ENSCSAVG00000002605
											KY2019:KY.Chr1.1035		ENSCSAVG00000002606
											KY2019:KY.Chr1.1036		ENSCSAVG00000002613
											KY2019:KY.Chr1.1037		ENSCSAVG00000002617
											KY2019:KY.Chr1.1038		ENSCSAVG00000002618
											KY2019:KY.Chr1.1039		ENSCSAVG00000002633
											KY2019:KY.Chr1.1040		ENSCSAVG00000002651
											KY2019:KY.Chr1.1041		ENSCSAVG00000002660
											KY2019:KY.Chr1.1042		ENSCSAVG00000002664
											KY2019:KY.Chr1.1043		ENSCSAVG00000002675
											KY2019:KY.Chr1.1044		ENSCSAVG00000002678
											KY2019:KY.Chr1.1045		ENSCSAVG00000002681
											KY2019:KY.Chr1.1046		ENSCSAVG00000002698
											KY2019:KY.Chr1.1047		ENSCSAVG00000002701
											KY2019:KY.Chr1.1048		ENSCSAVG00000002703
											KY2019:KY.Chr1.1049		ENSCSAVG00000002724
											KY2019:KY.Chr1.1050		ENSCSAVG00000002728
											KY2019:KY.Chr1.1051		ENSCSAVG00000002731
											KY2019:KY.Chr1.1052		ENSCSAVG00000002732
											KY2019:KY.Chr1.1053		ENSCSAVG00000002741
											KY2019:KY.Chr1.1054		ENSCSAVG00000002756
											KY2019:KY.Chr1.1055		ENSCSAVG00000002759
											KY2019:KY.Chr1.1056		ENSCSAVG00000002780
											KY2019:KY.Chr1.1057		ENSCSAVG00000002784
											KY2019:KY.Chr1.1058		ENSCSAVG00000002786
											KY2019:KY.Chr1.1059		ENSCSAVG00000002792
											KY2019:KY.Chr1.1060		ENSCSAVG00000002795
											KY2019:KY.Chr1.1061		ENSCSAVG00000002798
											KY2019:KY.Chr1.1062		ENSCSAVG00000002807
											KY2019:KY.Chr1.1063		ENSCSAVG00000002879
											KY2019:KY.Chr1.1064		ENSCSAVG00000003023
											KY2019:KY.Chr1.1065		ENSCSAVG00000003028
											KY2019:KY.Chr1.1066		ENSCSAVG00000003115
											KY2019:KY.Chr1.1067		ENSCSAVG00000003117
											KY2019:KY.Chr1.1068		ENSCSAVG00000003120
											KY2019:KY.Chr1.1069		ENSCSAVG00000003129
											KY2019:KY.Chr1.1070		ENSCSAVG00000003340
											KY2019:KY.Chr1.1071		ENSCSAVG00000003352
											KY2019:KY.Chr1.1072		ENSCSAVG00000003353
											KY2019:KY.Chr1.1073		ENSCSAVG00000004251
											KY2019:KY.Chr1.1074		ENSCSAVG00000004291
											KY2019:KY.Chr1.1075		ENSCSAVG00000004300
											KY2019:KY.Chr1.1076		ENSCSAVG00000004309
											KY2019:KY.Chr1.1077		ENSCSAVG00000004315
											KY2019:KY.Chr1.1078		ENSCSAVG00000004316
											KY2019:KY.Chr1.1079		ENSCSAVG00000004318
											KY2019:KY.Chr1.1080		ENSCSAVG00000004320
											KY2019:KY.Chr1.1081		ENSCSAVG00000004321
											KY2019:KY.Chr1.1082		ENSCSAVG00000004324
											KY2019:KY.Chr1.1086		ENSCSAVG00000004330
											KY2019:KY.Chr1.11		ENSCSAVG00000004338
											KY2019:KY.Chr1.1112		ENSCSAVG00000004342
											KY2019:KY.Chr1.1113		ENSCSAVG00000004343
											KY2019:KY.Chr1.1114		ENSCSAVG00000004350
											KY2019:KY.Chr1.1115		ENSCSAVG00000004369
											KY2019:KY.Chr1.1116		ENSCSAVG00000004385
											KY2019:KY.Chr1.1117		ENSCSAVG00000004387
											KY2019:KY.Chr1.1118		ENSCSAVG00000004455
											KY2019:KY.Chr1.1119		ENSCSAVG00000004974
											KY2019:KY.Chr1.1120		ENSCSAVG00000004979
											KY2019:KY.Chr1.1121		ENSCSAVG00000004985
											KY2019:KY.Chr1.1122		ENSCSAVG00000005610
											KY2019:KY.Chr1.1123		ENSCSAVG00000005614
											KY2019:KY.Chr1.1124		ENSCSAVG00000005615
											KY2019:KY.Chr1.1125		ENSCSAVG00000005622
											KY2019:KY.Chr1.1126		ENSCSAVG00000005628
											KY2019:KY.Chr1.1127		ENSCSAVG00000005664
											KY2019:KY.Chr1.1128		ENSCSAVG00000005665
											KY2019:KY.Chr1.1129		ENSCSAVG00000005667
											KY2019:KY.Chr1.1130		ENSCSAVG00000005684
											KY2019:KY.Chr1.1131		ENSCSAVG00000005691
											KY2019:KY.Chr1.1132		ENSCSAVG00000005694
											KY2019:KY.Chr1.1133		ENSCSAVG00000005706
											KY2019:KY.Chr1.1134		ENSCSAVG00000005710
											KY2019:KY.Chr1.1135		ENSCSAVG00000006193
											KY2019:KY.Chr1.1136		ENSCSAVG00000006652
											KY2019:KY.Chr1.1137		ENSCSAVG00000006657
											KY2019:KY.Chr1.1138		ENSCSAVG00000006659
											KY2019:KY.Chr1.1139		ENSCSAVG00000006664
											KY2019:KY.Chr1.1140		ENSCSAVG00000006677
											KY2019:KY.Chr1.1141		ENSCSAVG00000006682
											KY2019:KY.Chr1.1142		ENSCSAVG00000006691
											KY2019:KY.Chr1.1144		ENSCSAVG00000006694
											KY2019:KY.Chr1.1145		ENSCSAVG00000006709
											KY2019:KY.Chr1.1146		ENSCSAVG00000006722
											KY2019:KY.Chr1.1147		ENSCSAVG00000006732
											KY2019:KY.Chr1.1148		ENSCSAVG00000006742
											KY2019:KY.Chr1.1149		ENSCSAVG00000008102
											KY2019:KY.Chr1.1150		ENSCSAVG00000008107
											KY2019:KY.Chr1.1151		ENSCSAVG00000008108
											KY2019:KY.Chr1.1152		ENSCSAVG00000012327
											KY2019:KY.Chr1.1153		ENSCSAVG00000012317
											KY2019:KY.Chr1.1155		ENSCSAVG00000012321
											KY2019:KY.Chr1.1156		ENSCSAVG00000008240
											KY2019:KY.Chr1.1157		ENSCSAVG00000008244
											KY2019:KY.Chr1.1158		ENSCSAVG00000008247
											KY2019:KY.Chr1.1159		ENSCSAVG00000008251
											KY2019:KY.Chr1.1160		ENSCSAVG00000008253
											KY2019:KY.Chr1.1161		ENSCSAVG00000008255
											KY2019:KY.Chr1.1162		ENSCSAVG00000008257
											KY2019:KY.Chr1.1163		ENSCSAVG00000008259
											KY2019:KY.Chr1.1164		ENSCSAVG00000008369
											KY2019:KY.Chr1.1165		ENSCSAVG00000012398
											KY2019:KY.Chr1.1166		ENSCSAVG00000008502
											KY2019:KY.Chr1.1167		ENSCSAVG00000008506
											KY2019:KY.Chr1.1168		ENSCSAVG00000008509
											KY2019:KY.Chr1.1169		ENSCSAVG00000008524
											KY2019:KY.Chr1.1170		ENSCSAVG00000008531
											KY2019:KY.Chr1.1171		ENSCSAVG00000008536
											KY2019:KY.Chr1.1172		ENSCSAVG00000008538
											KY2019:KY.Chr1.1173		ENSCSAVG00000008540
											KY2019:KY.Chr1.1174		ENSCSAVG00000008542
											KY2019:KY.Chr1.1175		ENSCSAVG00000008545
											KY2019:KY.Chr1.1176		ENSCSAVG00000008634
											KY2019:KY.Chr1.1177		ENSCSAVG00000009024
											KY2019:KY.Chr1.1179		ENSCSAVG00000009029
											KY2019:KY.Chr1.1180		ENSCSAVG00000009067
											KY2019:KY.Chr1.1181		ENSCSAVG00000009071
											KY2019:KY.Chr1.1182		ENSCSAVG00000009075
											KY2019:KY.Chr1.1183		ENSCSAVG00000009078
											KY2019:KY.Chr1.1184		ENSCSAVG00000009132
											KY2019:KY.Chr1.1185		ENSCSAVG00000009214
											KY2019:KY.Chr1.1186		ENSCSAVG00000009220
											KY2019:KY.Chr1.1187		ENSCSAVG00000009223
											KY2019:KY.Chr1.1188		ENSCSAVG00000009298
											KY2019:KY.Chr1.1189		ENSCSAVG00000009301
											KY2019:KY.Chr1.1190		ENSCSAVG00000009305
											KY2019:KY.Chr1.1191		ENSCSAVG00000009308
											KY2019:KY.Chr1.1192		ENSCSAVG00000009313
											KY2019:KY.Chr1.1193		ENSCSAVG00000009319
											KY2019:KY.Chr1.1194		ENSCSAVG00000009321
											KY2019:KY.Chr1.1195		ENSCSAVG00000009337
											KY2019:KY.Chr1.1196		ENSCSAVG00000009427
											KY2019:KY.Chr1.1197		ENSCSAVG00000009461
											KY2019:KY.Chr1.1198		ENSCSAVG00000009462
											KY2019:KY.Chr1.1199		ENSCSAVG00000009466
											KY2019:KY.Chr1.12		ENSCSAVG00000009470
											KY2019:KY.Chr1.1200		ENSCSAVG00000009474
											KY2019:KY.Chr1.1201		ENSCSAVG00000009476
											KY2019:KY.Chr1.1202		ENSCSAVG00000009640
											KY2019:KY.Chr1.1203		ENSCSAVG00000009641
											KY2019:KY.Chr1.1204		ENSCSAVG00000009643
											KY2019:KY.Chr1.1205		ENSCSAVG00000009648
											KY2019:KY.Chr1.1206		ENSCSAVG00000009651
											KY2019:KY.Chr1.1207		ENSCSAVG00000009665
											KY2019:KY.Chr1.1208		ENSCSAVG00000009689
											KY2019:KY.Chr1.1209		ENSCSAVG00000009699
											KY2019:KY.Chr1.1210		ENSCSAVG00000009701
											KY2019:KY.Chr1.1211		ENSCSAVG00000009703
											KY2019:KY.Chr1.1212		ENSCSAVG00000009717
											KY2019:KY.Chr1.1213		ENSCSAVG00000009785
											KY2019:KY.Chr1.1214		ENSCSAVG00000009786
											KY2019:KY.Chr1.1215		ENSCSAVG00000009787
											KY2019:KY.Chr1.1216		ENSCSAVG00000009788
											KY2019:KY.Chr1.1217		ENSCSAVG00000009790
											KY2019:KY.Chr1.1218		ENSCSAVG00000009792
											KY2019:KY.Chr1.1219		ENSCSAVG00000009794
											KY2019:KY.Chr1.1220		ENSCSAVG00000009795
											KY2019:KY.Chr1.1221		ENSCSAVG00000009796
											KY2019:KY.Chr1.1222		ENSCSAVG00000009797
											KY2019:KY.Chr1.1223		ENSCSAVG00000009798
											KY2019:KY.Chr1.1224		ENSCSAVG00000009799
											KY2019:KY.Chr1.1225		ENSCSAVG00000009800
											KY2019:KY.Chr1.1226		ENSCSAVG00000009801
											KY2019:KY.Chr1.1227		ENSCSAVG00000009802
											KY2019:KY.Chr1.1228		ENSCSAVG00000009803
											KY2019:KY.Chr1.1229		ENSCSAVG00000009804
											KY2019:KY.Chr1.1230		ENSCSAVG00000009805
											KY2019:KY.Chr1.1231		ENSCSAVG00000009806
											KY2019:KY.Chr1.1232		ENSCSAVG00000009816
											KY2019:KY.Chr1.1233		ENSCSAVG00000009817
											KY2019:KY.Chr1.1234		ENSCSAVG00000009819
											KY2019:KY.Chr1.1235		ENSCSAVG00000009820
											KY2019:KY.Chr1.1236		ENSCSAVG00000009821
											KY2019:KY.Chr1.1237		ENSCSAVG00000009822
											KY2019:KY.Chr1.1238		ENSCSAVG00000009824
											KY2019:KY.Chr1.1239		ENSCSAVG00000009825
											KY2019:KY.Chr1.1240		ENSCSAVG00000009829
											KY2019:KY.Chr1.1241		ENSCSAVG00000009831
											KY2019:KY.Chr1.1242		ENSCSAVG00000009833
											KY2019:KY.Chr1.1243		ENSCSAVG00000009886
											KY2019:KY.Chr1.1244		ENSCSAVG00000009889
											KY2019:KY.Chr1.1245		ENSCSAVG00000009893
											KY2019:KY.Chr1.1246		ENSCSAVG00000009896
											KY2019:KY.Chr1.1247		ENSCSAVG00000009898
											KY2019:KY.Chr1.1248		ENSCSAVG00000009900
											KY2019:KY.Chr1.1249		ENSCSAVG00000009904
											KY2019:KY.Chr1.1250		ENSCSAVG00000009907
											KY2019:KY.Chr1.1251		ENSCSAVG00000009910
											KY2019:KY.Chr1.1252		ENSCSAVG00000009913
											KY2019:KY.Chr1.1253		ENSCSAVG00000009916
											KY2019:KY.Chr1.1254		ENSCSAVG00000009918
											KY2019:KY.Chr1.1255		ENSCSAVG00000009919
											KY2019:KY.Chr1.1256		ENSCSAVG00000009922
											KY2019:KY.Chr1.1257		ENSCSAVG00000009924
											KY2019:KY.Chr1.1258		ENSCSAVG00000009925
											KY2019:KY.Chr1.1259		ENSCSAVG00000009927
											KY2019:KY.Chr1.1260		ENSCSAVG00000009928
											KY2019:KY.Chr1.1261		ENSCSAVG00000009931
											KY2019:KY.Chr1.1262		ENSCSAVG00000009932
											KY2019:KY.Chr1.1263		ENSCSAVG00000009937
											KY2019:KY.Chr1.1264		ENSCSAVG00000009939
											KY2019:KY.Chr1.1265		ENSCSAVG00000009940
											KY2019:KY.Chr1.1267		ENSCSAVG00000009943
											KY2019:KY.Chr1.1268		ENSCSAVG00000009944
											KY2019:KY.Chr1.1269		ENSCSAVG00000009947
											KY2019:KY.Chr1.127		ENSCSAVG00000009949
											KY2019:KY.Chr1.1270		ENSCSAVG00000009951
											KY2019:KY.Chr1.1271		ENSCSAVG00000009952
											KY2019:KY.Chr1.1272		ENSCSAVG00000009953
											KY2019:KY.Chr1.1273		ENSCSAVG00000009957
											KY2019:KY.Chr1.1274		ENSCSAVG00000009959
											KY2019:KY.Chr1.1275		ENSCSAVG00000009973
											KY2019:KY.Chr1.1276		ENSCSAVG00000009975
											KY2019:KY.Chr1.1277		ENSCSAVG00000009991
											KY2019:KY.Chr1.1278		ENSCSAVG00000009992
											KY2019:KY.Chr1.1279		ENSCSAVG00000009997
											KY2019:KY.Chr1.128		ENSCSAVG00000009998
											KY2019:KY.Chr1.1280		ENSCSAVG00000010001
											KY2019:KY.Chr1.1281		ENSCSAVG00000010002
											KY2019:KY.Chr1.1282		ENSCSAVG00000010006
											KY2019:KY.Chr1.1283		ENSCSAVG00000010009
											KY2019:KY.Chr1.1284		ENSCSAVG00000010010
											KY2019:KY.Chr1.1285		ENSCSAVG00000010012
											KY2019:KY.Chr1.1286		ENSCSAVG00000010014
											KY2019:KY.Chr1.1287		ENSCSAVG00000010018
											KY2019:KY.Chr1.1288		ENSCSAVG00000010019
											KY2019:KY.Chr1.1289		ENSCSAVG00000010020
											KY2019:KY.Chr1.129		ENSCSAVG00000010022
											KY2019:KY.Chr1.1290		ENSCSAVG00000010023
											KY2019:KY.Chr1.1291		ENSCSAVG00000010024
											KY2019:KY.Chr1.1292		ENSCSAVG00000010273
											KY2019:KY.Chr1.1293		ENSCSAVG00000010274
											KY2019:KY.Chr1.1294		ENSCSAVG00000010275
											KY2019:KY.Chr1.1295		ENSCSAVG00000010276
											KY2019:KY.Chr1.1296		ENSCSAVG00000010278
											KY2019:KY.Chr1.1297		ENSCSAVG00000010279
											KY2019:KY.Chr1.1298		ENSCSAVG00000010291
											KY2019:KY.Chr1.1299		ENSCSAVG00000010305
											KY2019:KY.Chr1.13		ENSCSAVG00000010308
											KY2019:KY.Chr1.130		ENSCSAVG00000010311
											KY2019:KY.Chr1.1300		ENSCSAVG00000010314
											KY2019:KY.Chr1.1301		ENSCSAVG00000010321
											KY2019:KY.Chr1.1302		ENSCSAVG00000010323
											KY2019:KY.Chr1.1303		ENSCSAVG00000010326
											KY2019:KY.Chr1.1304		ENSCSAVG00000010328
											KY2019:KY.Chr1.1305		ENSCSAVG00000010330
											KY2019:KY.Chr1.1306		ENSCSAVG00000010334
											KY2019:KY.Chr1.1307		ENSCSAVG00000010335
											KY2019:KY.Chr1.1308		ENSCSAVG00000010336
											KY2019:KY.Chr1.1309		ENSCSAVG00000010346
											KY2019:KY.Chr1.131		ENSCSAVG00000010350
											KY2019:KY.Chr1.1310		ENSCSAVG00000010356
											KY2019:KY.Chr1.1311		ENSCSAVG00000010414
											KY2019:KY.Chr1.1312		ENSCSAVG00000010416
											KY2019:KY.Chr1.1313		ENSCSAVG00000010562
											KY2019:KY.Chr1.1314		ENSCSAVG00000010563
											KY2019:KY.Chr1.1315		ENSCSAVG00000010568
											KY2019:KY.Chr1.1316		ENSCSAVG00000010590
											KY2019:KY.Chr1.1317		ENSCSAVG00000010592
											KY2019:KY.Chr1.1318		ENSCSAVG00000010597
											KY2019:KY.Chr1.1319		ENSCSAVG00000010599
											KY2019:KY.Chr1.132		ENSCSAVG00000010606
											KY2019:KY.Chr1.1320		ENSCSAVG00000010612
											KY2019:KY.Chr1.1323		ENSCSAVG00000010613
											KY2019:KY.Chr1.1324		ENSCSAVG00000010614
											KY2019:KY.Chr1.1325		ENSCSAVG00000010615
											KY2019:KY.Chr1.1326		ENSCSAVG00000010616
											KY2019:KY.Chr1.1327		ENSCSAVG00000010617
											KY2019:KY.Chr1.1328		ENSCSAVG00000010714
											KY2019:KY.Chr1.1329		ENSCSAVG00000010726
											KY2019:KY.Chr1.133		ENSCSAVG00000010727
											KY2019:KY.Chr1.1330		ENSCSAVG00000010728
											KY2019:KY.Chr1.1332		ENSCSAVG00000010729
											KY2019:KY.Chr1.1336		ENSCSAVG00000010731
											KY2019:KY.Chr1.1337		ENSCSAVG00000010732
											KY2019:KY.Chr1.1338		ENSCSAVG00000010733
											KY2019:KY.Chr1.1339		ENSCSAVG00000010734
											KY2019:KY.Chr1.134		ENSCSAVG00000010735
											KY2019:KY.Chr1.1340		ENSCSAVG00000010736
											KY2019:KY.Chr1.1341		ENSCSAVG00000010745
											KY2019:KY.Chr1.1342		ENSCSAVG00000010747
											KY2019:KY.Chr1.1343		ENSCSAVG00000010778
											KY2019:KY.Chr1.1344		ENSCSAVG00000010779
											KY2019:KY.Chr1.1345		ENSCSAVG00000010780
											KY2019:KY.Chr1.1347		ENSCSAVG00000010781
											KY2019:KY.Chr1.1348		ENSCSAVG00000010782
											KY2019:KY.Chr1.1349		ENSCSAVG00000010789
											KY2019:KY.Chr1.1350		ENSCSAVG00000010796
											KY2019:KY.Chr1.1351		ENSCSAVG00000010799
											KY2019:KY.Chr1.1352		ENSCSAVG00000010801
											KY2019:KY.Chr1.1353		ENSCSAVG00000010806
											KY2019:KY.Chr1.1354		ENSCSAVG00000010809
											KY2019:KY.Chr1.1355		ENSCSAVG00000010811
											KY2019:KY.Chr1.1356		ENSCSAVG00000010812
											KY2019:KY.Chr1.1357		ENSCSAVG00000010813
											KY2019:KY.Chr1.1358		ENSCSAVG00000010814
											KY2019:KY.Chr1.1359		ENSCSAVG00000010831
											KY2019:KY.Chr1.1360		ENSCSAVG00000010845
											KY2019:KY.Chr1.1361		ENSCSAVG00000010857
											KY2019:KY.Chr1.1362		ENSCSAVG00000010858
											KY2019:KY.Chr1.1363		ENSCSAVG00000010860
											KY2019:KY.Chr1.1364		ENSCSAVG00000010861
											KY2019:KY.Chr1.1365		ENSCSAVG00000010862
											KY2019:KY.Chr1.1366		ENSCSAVG00000010880
											KY2019:KY.Chr1.1367		ENSCSAVG00000010884
											KY2019:KY.Chr1.1368		ENSCSAVG00000010886
											KY2019:KY.Chr1.1369		ENSCSAVG00000010887
											KY2019:KY.Chr1.137		ENSCSAVG00000010889
											KY2019:KY.Chr1.1370		ENSCSAVG00000010906
											KY2019:KY.Chr1.1371		ENSCSAVG00000010908
											KY2019:KY.Chr1.1372		ENSCSAVG00000010910
											KY2019:KY.Chr1.1373		ENSCSAVG00000010916
											KY2019:KY.Chr1.1374		ENSCSAVG00000010917
											KY2019:KY.Chr1.1375		ENSCSAVG00000010918
											KY2019:KY.Chr1.1376		ENSCSAVG00000010919
											KY2019:KY.Chr1.1379		ENSCSAVG00000010920
											KY2019:KY.Chr1.138		ENSCSAVG00000010922
											KY2019:KY.Chr1.1380		ENSCSAVG00000010924
											KY2019:KY.Chr1.1382		ENSCSAVG00000010927
											KY2019:KY.Chr1.1383		ENSCSAVG00000010936
											KY2019:KY.Chr1.1384		ENSCSAVG00000010942
											KY2019:KY.Chr1.1385		ENSCSAVG00000010990
											KY2019:KY.Chr1.1386		ENSCSAVG00000010991
											KY2019:KY.Chr1.1387		ENSCSAVG00000010992
											KY2019:KY.Chr1.1388		ENSCSAVG00000011011
											KY2019:KY.Chr1.1389		ENSCSAVG00000011012
											KY2019:KY.Chr1.139		ENSCSAVG00000011014
											KY2019:KY.Chr1.1390		ENSCSAVG00000011017
											KY2019:KY.Chr1.1391		ENSCSAVG00000011025
											KY2019:KY.Chr1.1392		ENSCSAVG00000011027
											KY2019:KY.Chr1.1393		ENSCSAVG00000011028
											KY2019:KY.Chr1.1394		ENSCSAVG00000011030
											KY2019:KY.Chr1.1395		ENSCSAVG00000011032
											KY2019:KY.Chr1.1396		ENSCSAVG00000011033
											KY2019:KY.Chr1.1398		ENSCSAVG00000011034
											KY2019:KY.Chr1.1399		ENSCSAVG00000011035
											KY2019:KY.Chr1.14		ENSCSAVG00000011036
											KY2019:KY.Chr1.140		ENSCSAVG00000011037
											KY2019:KY.Chr1.1400		ENSCSAVG00000011049
											KY2019:KY.Chr1.1401		ENSCSAVG00000011051
											KY2019:KY.Chr1.1402		ENSCSAVG00000011086
											KY2019:KY.Chr1.1403		ENSCSAVG00000011087
											KY2019:KY.Chr1.1404		ENSCSAVG00000011118
											KY2019:KY.Chr1.1405		ENSCSAVG00000011122
											KY2019:KY.Chr1.1406		ENSCSAVG00000011124
											KY2019:KY.Chr1.1407		ENSCSAVG00000011125
											KY2019:KY.Chr1.1408		ENSCSAVG00000011127
											KY2019:KY.Chr1.1409		ENSCSAVG00000011128
											KY2019:KY.Chr1.141		ENSCSAVG00000011129
											KY2019:KY.Chr1.1410		ENSCSAVG00000011130
											KY2019:KY.Chr1.1411		ENSCSAVG00000011131
											KY2019:KY.Chr1.1412		ENSCSAVG00000011132
											KY2019:KY.Chr1.1413		ENSCSAVG00000011133
											KY2019:KY.Chr1.1414		ENSCSAVG00000011135
											KY2019:KY.Chr1.1415		ENSCSAVG00000011147
											KY2019:KY.Chr1.1416		ENSCSAVG00000011151
											KY2019:KY.Chr1.1417		ENSCSAVG00000011159
											KY2019:KY.Chr1.1418		ENSCSAVG00000011160
											KY2019:KY.Chr1.1419		ENSCSAVG00000011163
											KY2019:KY.Chr1.142		ENSCSAVG00000011169
											KY2019:KY.Chr1.1420		ENSCSAVG00000011171
											KY2019:KY.Chr1.1421		ENSCSAVG00000011172
											KY2019:KY.Chr1.1422		ENSCSAVG00000011174
											KY2019:KY.Chr1.1423		ENSCSAVG00000011186
											KY2019:KY.Chr1.1424		ENSCSAVG00000011278
											KY2019:KY.Chr1.1425		ENSCSAVG00000011318
											KY2019:KY.Chr1.1426		ENSCSAVG00000011328
											KY2019:KY.Chr1.1427		ENSCSAVG00000011331
											KY2019:KY.Chr1.1428		ENSCSAVG00000011340
											KY2019:KY.Chr1.1429		ENSCSAVG00000011341
											KY2019:KY.Chr1.143		ENSCSAVG00000011342
											KY2019:KY.Chr1.1430		ENSCSAVG00000011343
											KY2019:KY.Chr1.1432		ENSCSAVG00000011344
											KY2019:KY.Chr1.1433		ENSCSAVG00000011345
											KY2019:KY.Chr1.1434		ENSCSAVG00000011346
											KY2019:KY.Chr1.1435		ENSCSAVG00000011347
											KY2019:KY.Chr1.1436		ENSCSAVG00000011348
											KY2019:KY.Chr1.1437		ENSCSAVG00000011349
											KY2019:KY.Chr1.1438		ENSCSAVG00000011350
											KY2019:KY.Chr1.1439		ENSCSAVG00000011362
											KY2019:KY.Chr1.144		ENSCSAVG00000011364
											KY2019:KY.Chr1.1440		ENSCSAVG00000011366
											KY2019:KY.Chr1.1442		ENSCSAVG00000011368
											KY2019:KY.Chr1.1443		ENSCSAVG00000011395
											KY2019:KY.Chr1.1444		ENSCSAVG00000011396
											KY2019:KY.Chr1.1445		ENSCSAVG00000011397
											KY2019:KY.Chr1.1446		ENSCSAVG00000011398
											KY2019:KY.Chr1.1447		ENSCSAVG00000011399
											KY2019:KY.Chr1.1448		ENSCSAVG00000011400
											KY2019:KY.Chr1.1449		ENSCSAVG00000011401
											KY2019:KY.Chr1.145		ENSCSAVG00000011403
											KY2019:KY.Chr1.1450		ENSCSAVG00000011405
											KY2019:KY.Chr1.1451		ENSCSAVG00000011406
											KY2019:KY.Chr1.1452		ENSCSAVG00000011411
											KY2019:KY.Chr1.1453		ENSCSAVG00000011433
											KY2019:KY.Chr1.1454		ENSCSAVG00000011434
											KY2019:KY.Chr1.1455		ENSCSAVG00000011435
											KY2019:KY.Chr1.1456		ENSCSAVG00000011436
											KY2019:KY.Chr1.1457		ENSCSAVG00000011439
											KY2019:KY.Chr1.1458		ENSCSAVG00000011441
											KY2019:KY.Chr1.1459		ENSCSAVG00000011443
											KY2019:KY.Chr1.146		ENSCSAVG00000011454
											KY2019:KY.Chr1.1460		ENSCSAVG00000011472
											KY2019:KY.Chr1.1461		ENSCSAVG00000011473
											KY2019:KY.Chr1.1462		ENSCSAVG00000011474
											KY2019:KY.Chr1.1463		ENSCSAVG00000011475
											KY2019:KY.Chr1.1464		ENSCSAVG00000011476
											KY2019:KY.Chr1.1465		ENSCSAVG00000011477
											KY2019:KY.Chr1.1466		ENSCSAVG00000011478
											KY2019:KY.Chr1.1467		ENSCSAVG00000011479
											KY2019:KY.Chr1.1468		ENSCSAVG00000011480
											KY2019:KY.Chr1.1469		ENSCSAVG00000011481
											KY2019:KY.Chr1.147		ENSCSAVG00000011482
											KY2019:KY.Chr1.1470		ENSCSAVG00000011483
											KY2019:KY.Chr1.1471		ENSCSAVG00000011487
											KY2019:KY.Chr1.1472		ENSCSAVG00000011488
											KY2019:KY.Chr1.1473		ENSCSAVG00000011489
											KY2019:KY.Chr1.1474		ENSCSAVG00000011490
											KY2019:KY.Chr1.1475		ENSCSAVG00000011491
											KY2019:KY.Chr1.1476		ENSCSAVG00000011549
											KY2019:KY.Chr1.1477		ENSCSAVG00000011550
											KY2019:KY.Chr1.1478		ENSCSAVG00000011551
											KY2019:KY.Chr1.1479		ENSCSAVG00000011552
											KY2019:KY.Chr1.148		ENSCSAVG00000011553
											KY2019:KY.Chr1.1480		ENSCSAVG00000011554
											KY2019:KY.Chr1.1481		ENSCSAVG00000011555
											KY2019:KY.Chr1.1482		ENSCSAVG00000011556
											KY2019:KY.Chr1.1483		ENSCSAVG00000011557
											KY2019:KY.Chr1.1484		ENSCSAVG00000011558
											KY2019:KY.Chr1.1485		ENSCSAVG00000011559
											KY2019:KY.Chr1.1486		ENSCSAVG00000011560
											KY2019:KY.Chr1.1487		ENSCSAVG00000011567
											KY2019:KY.Chr1.1489		ENSCSAVG00000011584
											KY2019:KY.Chr1.149		ENSCSAVG00000011587
											KY2019:KY.Chr1.1490		ENSCSAVG00000011589
											KY2019:KY.Chr1.1491		ENSCSAVG00000011590
											KY2019:KY.Chr1.1492		ENSCSAVG00000011591
											KY2019:KY.Chr1.1493		ENSCSAVG00000011593
											KY2019:KY.Chr1.1494		ENSCSAVG00000011598
											KY2019:KY.Chr1.1495		ENSCSAVG00000011600
											KY2019:KY.Chr1.1496		ENSCSAVG00000011604
											KY2019:KY.Chr1.1497		ENSCSAVG00000011605
											KY2019:KY.Chr1.1499		ENSCSAVG00000011606
											KY2019:KY.Chr1.15		ENSCSAVG00000011607
											KY2019:KY.Chr1.1500		ENSCSAVG00000011608
											KY2019:KY.Chr1.1501		ENSCSAVG00000011610
											KY2019:KY.Chr1.1503		ENSCSAVG00000011611
											KY2019:KY.Chr1.1504		ENSCSAVG00000011613
											KY2019:KY.Chr1.1505		ENSCSAVG00000011616
											KY2019:KY.Chr1.1506		ENSCSAVG00000011622
											KY2019:KY.Chr1.1507		ENSCSAVG00000011623
											KY2019:KY.Chr1.1508		ENSCSAVG00000011624
											KY2019:KY.Chr1.1509		ENSCSAVG00000011625
											KY2019:KY.Chr1.151		ENSCSAVG00000011627
											KY2019:KY.Chr1.1510		ENSCSAVG00000011633
											KY2019:KY.Chr1.1511		ENSCSAVG00000011634
											KY2019:KY.Chr1.1512		ENSCSAVG00000011635
											KY2019:KY.Chr1.1513		ENSCSAVG00000011664
											KY2019:KY.Chr1.1514		ENSCSAVG00000011665
											KY2019:KY.Chr1.1515		ENSCSAVG00000011666
											KY2019:KY.Chr1.1516		ENSCSAVG00000011667
											KY2019:KY.Chr1.1517		ENSCSAVG00000011668
											KY2019:KY.Chr1.1518		ENSCSAVG00000011671
											KY2019:KY.Chr1.1519		ENSCSAVG00000011674
											KY2019:KY.Chr1.152		ENSCSAVG00000011675
											KY2019:KY.Chr1.1520		ENSCSAVG00000011676
											KY2019:KY.Chr1.1521		ENSCSAVG00000011680
											KY2019:KY.Chr1.1522		ENSCSAVG00000011681
											KY2019:KY.Chr1.1523		ENSCSAVG00000011685
											KY2019:KY.Chr1.1525		ENSCSAVG00000011686
											KY2019:KY.Chr1.1526		ENSCSAVG00000011687
											KY2019:KY.Chr1.1527		ENSCSAVG00000011690
											KY2019:KY.Chr1.1528		ENSCSAVG00000011692
											KY2019:KY.Chr1.1529		ENSCSAVG00000011693
											KY2019:KY.Chr1.153		ENSCSAVG00000011694
											KY2019:KY.Chr1.1530		ENSCSAVG00000011695
											KY2019:KY.Chr1.1532		ENSCSAVG00000011696
											KY2019:KY.Chr1.1533		ENSCSAVG00000011697
											KY2019:KY.Chr1.1534		ENSCSAVG00000011698
											KY2019:KY.Chr1.1535		ENSCSAVG00000011705
											KY2019:KY.Chr1.1536		ENSCSAVG00000011706
											KY2019:KY.Chr1.1537		ENSCSAVG00000011707
											KY2019:KY.Chr1.1538		ENSCSAVG00000011708
											KY2019:KY.Chr1.1539		ENSCSAVG00000011710
											KY2019:KY.Chr1.154		ENSCSAVG00000011711
											KY2019:KY.Chr1.1540		ENSCSAVG00000011712
											KY2019:KY.Chr1.1541		ENSCSAVG00000011713
											KY2019:KY.Chr1.1542		ENSCSAVG00000011714
											KY2019:KY.Chr1.1543		ENSCSAVG00000011715
											KY2019:KY.Chr1.1544		ENSCSAVG00000011716
											KY2019:KY.Chr1.1545		ENSCSAVG00000011717
											KY2019:KY.Chr1.1546		ENSCSAVG00000011718
											KY2019:KY.Chr1.1547		ENSCSAVG00000011719
											KY2019:KY.Chr1.1548		ENSCSAVG00000011720
											KY2019:KY.Chr1.1549		ENSCSAVG00000011721
											KY2019:KY.Chr1.155		ENSCSAVG00000011722
											KY2019:KY.Chr1.1550		ENSCSAVG00000011723
											KY2019:KY.Chr1.1551		ENSCSAVG00000011724
											KY2019:KY.Chr1.1552		ENSCSAVG00000011725
											KY2019:KY.Chr1.1553		ENSCSAVG00000011726
											KY2019:KY.Chr1.1554		ENSCSAVG00000011727
											KY2019:KY.Chr1.1555		ENSCSAVG00000011728
											KY2019:KY.Chr1.1556		ENSCSAVG00000011729
											KY2019:KY.Chr1.1557		ENSCSAVG00000011730
											KY2019:KY.Chr1.1558		ENSCSAVG00000011731
											KY2019:KY.Chr1.1559		ENSCSAVG00000011732
											KY2019:KY.Chr1.1560		ENSCSAVG00000011733
											KY2019:KY.Chr1.1561		ENSCSAVG00000011734
											KY2019:KY.Chr1.1562		ENSCSAVG00000011735
											KY2019:KY.Chr1.1563		ENSCSAVG00000011736
											KY2019:KY.Chr1.1564		ENSCSAVG00000011737
											KY2019:KY.Chr1.1565		ENSCSAVG00000011738
											KY2019:KY.Chr1.1566		ENSCSAVG00000011739
											KY2019:KY.Chr1.1568		ENSCSAVG00000011740
											KY2019:KY.Chr1.1569		ENSCSAVG00000011741
											KY2019:KY.Chr1.157		ENSCSAVG00000011749
											KY2019:KY.Chr1.1570		ENSCSAVG00000011750
											KY2019:KY.Chr1.1571		ENSCSAVG00000011751
											KY2019:KY.Chr1.1572		ENSCSAVG00000011755
											KY2019:KY.Chr1.1573		ENSCSAVG00000011756
											KY2019:KY.Chr1.1574		ENSCSAVG00000011758
											KY2019:KY.Chr1.1575		ENSCSAVG00000011761
											KY2019:KY.Chr1.1576		ENSCSAVG00000011762
											KY2019:KY.Chr1.1577		ENSCSAVG00000011763
											KY2019:KY.Chr1.1578		ENSCSAVG00000011764
											KY2019:KY.Chr1.1579		ENSCSAVG00000011765
											KY2019:KY.Chr1.158		ENSCSAVG00000011766
											KY2019:KY.Chr1.1580		ENSCSAVG00000011767
											KY2019:KY.Chr1.1581		ENSCSAVG00000011769
											KY2019:KY.Chr1.1582		ENSCSAVG00000011770
											KY2019:KY.Chr1.1583		ENSCSAVG00000011771
											KY2019:KY.Chr1.1584		ENSCSAVG00000011772
											KY2019:KY.Chr1.1585		ENSCSAVG00000011773
											KY2019:KY.Chr1.1586		ENSCSAVG00000011787
											KY2019:KY.Chr1.1587		ENSCSAVG00000011788
											KY2019:KY.Chr1.1588		ENSCSAVG00000011789
											KY2019:KY.Chr1.1589		ENSCSAVG00000011792
											KY2019:KY.Chr1.159		ENSCSAVG00000011793
											KY2019:KY.Chr1.1590		ENSCSAVG00000011794
											KY2019:KY.Chr1.1591		ENSCSAVG00000011795
											KY2019:KY.Chr1.1592		ENSCSAVG00000011797
											KY2019:KY.Chr1.1593		ENSCSAVG00000011798
											KY2019:KY.Chr1.1594		ENSCSAVG00000011800
											KY2019:KY.Chr1.1595		ENSCSAVG00000011801
											KY2019:KY.Chr1.1596		ENSCSAVG00000011802
											KY2019:KY.Chr1.1597		ENSCSAVG00000011803
											KY2019:KY.Chr1.1598		ENSCSAVG00000011808
											KY2019:KY.Chr1.1599		ENSCSAVG00000011809
											KY2019:KY.Chr1.16		ENSCSAVG00000011810
											KY2019:KY.Chr1.160		ENSCSAVG00000011811
											KY2019:KY.Chr1.1600		ENSCSAVG00000011812
											KY2019:KY.Chr1.1601		ENSCSAVG00000012436
											KY2019:KY.Chr1.1602		ENSCSAVG00000011813
											KY2019:KY.Chr1.1603		ENSCSAVG00000011814
											KY2019:KY.Chr1.1604		ENSCSAVG00000011815
											KY2019:KY.Chr1.1605		ENSCSAVG00000011816
											KY2019:KY.Chr1.1606		ENSCSAVG00000011817
											KY2019:KY.Chr1.1607		ENSCSAVG00000011818
											KY2019:KY.Chr1.1608		ENSCSAVG00000011819
											KY2019:KY.Chr1.1609		ENSCSAVG00000011820
											KY2019:KY.Chr1.161		ENSCSAVG00000011821
											KY2019:KY.Chr1.1610		ENSCSAVG00000011822
											KY2019:KY.Chr1.1611		ENSCSAVG00000011823
											KY2019:KY.Chr1.1612		ENSCSAVG00000011824
											KY2019:KY.Chr1.1613		ENSCSAVG00000011825
											KY2019:KY.Chr1.1614		ENSCSAVG00000012198
											KY2019:KY.Chr1.1615		ENSCSAVG00000004649
											KY2019:KY.Chr1.1616		ENSCSAVG00000004696
											KY2019:KY.Chr1.1617		ENSCSAVG00000004808
											KY2019:KY.Chr1.162		ENSCSAVG00000004812
											KY2019:KY.Chr1.1629		ENSCSAVG00000004815
											KY2019:KY.Chr1.163		ENSCSAVG00000004821
											KY2019:KY.Chr1.1634		ENSCSAVG00000004822
											KY2019:KY.Chr1.1635		ENSCSAVG00000004824
											KY2019:KY.Chr1.1636		ENSCSAVG00000004826
											KY2019:KY.Chr1.1637		ENSCSAVG00000004831
											KY2019:KY.Chr1.1638		ENSCSAVG00000004848
											KY2019:KY.Chr1.1639		ENSCSAVG00000004850
											KY2019:KY.Chr1.164		ENSCSAVG00000004864
											KY2019:KY.Chr1.1640		ENSCSAVG00000004870
											KY2019:KY.Chr1.1641		ENSCSAVG00000004939
											KY2019:KY.Chr1.1642		ENSCSAVG00000004950
											KY2019:KY.Chr1.1643		ENSCSAVG00000004962
											KY2019:KY.Chr1.1645		ENSCSAVG00000004967
											KY2019:KY.Chr1.1646		ENSCSAVG00000004969
											KY2019:KY.Chr1.1647		ENSCSAVG00000004973
											KY2019:KY.Chr1.1648		ENSCSAVG00000004982
											KY2019:KY.Chr1.1649		ENSCSAVG00000005048
											KY2019:KY.Chr1.165		ENSCSAVG00000005051
											KY2019:KY.Chr1.1650		ENSCSAVG00000005052
											KY2019:KY.Chr1.1651		ENSCSAVG00000005065
											KY2019:KY.Chr1.1652		ENSCSAVG00000005071
											KY2019:KY.Chr1.1653		ENSCSAVG00000005075
											KY2019:KY.Chr1.1654		ENSCSAVG00000005080
											KY2019:KY.Chr1.1655		ENSCSAVG00000005111
											KY2019:KY.Chr1.1656		ENSCSAVG00000005146
											KY2019:KY.Chr1.1657		ENSCSAVG00000005154
											KY2019:KY.Chr1.1658		ENSCSAVG00000005178
											KY2019:KY.Chr1.1659		ENSCSAVG00000005347
											KY2019:KY.Chr1.166		ENSCSAVG00000005352
											KY2019:KY.Chr1.1660		ENSCSAVG00000005354
											KY2019:KY.Chr1.1661		ENSCSAVG00000005357
											KY2019:KY.Chr1.1662		ENSCSAVG00000005358
											KY2019:KY.Chr1.1663		ENSCSAVG00000005362
											KY2019:KY.Chr1.1664		ENSCSAVG00000005363
											KY2019:KY.Chr1.1665		ENSCSAVG00000005365
											KY2019:KY.Chr1.1666		ENSCSAVG00000005367
											KY2019:KY.Chr1.1667		ENSCSAVG00000005406
											KY2019:KY.Chr1.1668		ENSCSAVG00000005416
											KY2019:KY.Chr1.1669		ENSCSAVG00000005419
											KY2019:KY.Chr1.167		ENSCSAVG00000005422
											KY2019:KY.Chr1.1670		ENSCSAVG00000005483
											KY2019:KY.Chr1.1671		ENSCSAVG00000005608
											KY2019:KY.Chr1.1672		ENSCSAVG00000005971
											KY2019:KY.Chr1.1673		ENSCSAVG00000005975
											KY2019:KY.Chr1.1674		ENSCSAVG00000005982
											KY2019:KY.Chr1.1675		ENSCSAVG00000005995
											KY2019:KY.Chr1.1676		ENSCSAVG00000005999
											KY2019:KY.Chr1.1677		ENSCSAVG00000006003
											KY2019:KY.Chr1.168		ENSCSAVG00000006006
											KY2019:KY.Chr1.1680		ENSCSAVG00000006064
											KY2019:KY.Chr1.1682		ENSCSAVG00000006070
											KY2019:KY.Chr1.1684		ENSCSAVG00000006072
											KY2019:KY.Chr1.1685		ENSCSAVG00000006115
											KY2019:KY.Chr1.1686		ENSCSAVG00000006137
											KY2019:KY.Chr1.1687		ENSCSAVG00000006189
											KY2019:KY.Chr1.1688		ENSCSAVG00000006234
											KY2019:KY.Chr1.1689		ENSCSAVG00000006238
											KY2019:KY.Chr1.169		ENSCSAVG00000006242
											KY2019:KY.Chr1.1690		ENSCSAVG00000006245
											KY2019:KY.Chr1.1691		ENSCSAVG00000006249
											KY2019:KY.Chr1.1692		ENSCSAVG00000006254
											KY2019:KY.Chr1.1693		ENSCSAVG00000006514
											KY2019:KY.Chr1.1694		ENSCSAVG00000006516
											KY2019:KY.Chr1.1695		ENSCSAVG00000006517
											KY2019:KY.Chr1.1696		ENSCSAVG00000006525
											KY2019:KY.Chr1.1697		ENSCSAVG00000006759
											KY2019:KY.Chr1.1698		ENSCSAVG00000006813
											KY2019:KY.Chr1.1699		ENSCSAVG00000006893
											KY2019:KY.Chr1.17		ENSCSAVG00000006899
											KY2019:KY.Chr1.170		ENSCSAVG00000006900
											KY2019:KY.Chr1.1700		ENSCSAVG00000006904
											KY2019:KY.Chr1.1701		ENSCSAVG00000006909
											KY2019:KY.Chr1.1702		ENSCSAVG00000006916
											KY2019:KY.Chr1.1703		ENSCSAVG00000006919
											KY2019:KY.Chr1.1704		ENSCSAVG00000006921
											KY2019:KY.Chr1.1705		ENSCSAVG00000006925
											KY2019:KY.Chr1.1706		ENSCSAVG00000006928
											KY2019:KY.Chr1.1707		ENSCSAVG00000006982
											KY2019:KY.Chr1.1708		ENSCSAVG00000006985
											KY2019:KY.Chr1.1709		ENSCSAVG00000007035
											KY2019:KY.Chr1.171		ENSCSAVG00000007043
											KY2019:KY.Chr1.1710		ENSCSAVG00000007045
											KY2019:KY.Chr1.1711		ENSCSAVG00000007046
											KY2019:KY.Chr1.1712		ENSCSAVG00000007078
											KY2019:KY.Chr1.1713		ENSCSAVG00000007082
											KY2019:KY.Chr1.1714		ENSCSAVG00000007084
											KY2019:KY.Chr1.1715		ENSCSAVG00000007088
											KY2019:KY.Chr1.1716		ENSCSAVG00000007090
											KY2019:KY.Chr1.1717		ENSCSAVG00000007093
											KY2019:KY.Chr1.1718		ENSCSAVG00000007287
											KY2019:KY.Chr1.1719		ENSCSAVG00000007433
											KY2019:KY.Chr1.172		ENSCSAVG00000007436
											KY2019:KY.Chr1.1720		ENSCSAVG00000007438
											KY2019:KY.Chr1.1721		ENSCSAVG00000007441
											KY2019:KY.Chr1.1722		ENSCSAVG00000007444
											KY2019:KY.Chr1.1723		ENSCSAVG00000007760
											KY2019:KY.Chr1.1724		ENSCSAVG00000008053
											KY2019:KY.Chr1.1725		ENSCSAVG00000008055
											KY2019:KY.Chr1.1726		ENSCSAVG00000008058
											KY2019:KY.Chr1.1728		ENSCSAVG00000008061
											KY2019:KY.Chr1.1729		ENSCSAVG00000008066
											KY2019:KY.Chr1.173		ENSCSAVG00000008069
											KY2019:KY.Chr1.1730		ENSCSAVG00000008184
											KY2019:KY.Chr1.1731		ENSCSAVG00000008326
											KY2019:KY.Chr1.1732		ENSCSAVG00000008329
											KY2019:KY.Chr1.1733		ENSCSAVG00000008332
											KY2019:KY.Chr1.1734		ENSCSAVG00000008349
											KY2019:KY.Chr1.1735		ENSCSAVG00000008389
											KY2019:KY.Chr1.1736		ENSCSAVG00000008391
											KY2019:KY.Chr1.1737		ENSCSAVG00000008401
											KY2019:KY.Chr1.1738		ENSCSAVG00000008405
											KY2019:KY.Chr1.174		ENSCSAVG00000008407
											KY2019:KY.Chr1.1740		ENSCSAVG00000008409
											KY2019:KY.Chr1.1741		ENSCSAVG00000008424
											KY2019:KY.Chr1.1742		ENSCSAVG00000008427
											KY2019:KY.Chr1.1743		ENSCSAVG00000008469
											KY2019:KY.Chr1.1744		ENSCSAVG00000008478
											KY2019:KY.Chr1.1745		ENSCSAVG00000008479
											KY2019:KY.Chr1.1746		ENSCSAVG00000008480
											KY2019:KY.Chr1.1747		ENSCSAVG00000008481
											KY2019:KY.Chr1.1748		ENSCSAVG00000008760
											KY2019:KY.Chr1.1749		ENSCSAVG00000008768
											KY2019:KY.Chr1.175		ENSCSAVG00000009050
											KY2019:KY.Chr1.1750		ENSCSAVG00000009051
											KY2019:KY.Chr1.1751		ENSCSAVG00000009054
											KY2019:KY.Chr1.1752		ENSCSAVG00000009056
											KY2019:KY.Chr1.1753		ENSCSAVG00000009058
											KY2019:KY.Chr1.1754		ENSCSAVG00000009060
											KY2019:KY.Chr1.1755		ENSCSAVG00000009063
											KY2019:KY.Chr1.1756		ENSCSAVG00000009066
											KY2019:KY.Chr1.1757		ENSCSAVG00000009068
											KY2019:KY.Chr1.1758		ENSCSAVG00000009072
											KY2019:KY.Chr1.1759		ENSCSAVG00000009074
											KY2019:KY.Chr1.176		ENSCSAVG00000009077
											KY2019:KY.Chr1.1760		ENSCSAVG00000009081
											KY2019:KY.Chr1.1761		ENSCSAVG00000009085
											KY2019:KY.Chr1.1762		ENSCSAVG00000009133
											KY2019:KY.Chr1.1763		ENSCSAVG00000009137
											KY2019:KY.Chr1.1764		ENSCSAVG00000009183
											KY2019:KY.Chr1.1765		ENSCSAVG00000009191
											KY2019:KY.Chr1.1766		ENSCSAVG00000009195
											KY2019:KY.Chr1.1767		ENSCSAVG00000009197
											KY2019:KY.Chr1.1768		ENSCSAVG00000009221
											KY2019:KY.Chr1.1769		ENSCSAVG00000009226
											KY2019:KY.Chr1.177		ENSCSAVG00000009418
											KY2019:KY.Chr1.1770		ENSCSAVG00000009422
											KY2019:KY.Chr1.1771		ENSCSAVG00000009439
											KY2019:KY.Chr1.1772		ENSCSAVG00000009445
											KY2019:KY.Chr1.1773		ENSCSAVG00000009490
											KY2019:KY.Chr1.1774		ENSCSAVG00000009516
											KY2019:KY.Chr1.1775		ENSCSAVG00000009517
											KY2019:KY.Chr1.1776		ENSCSAVG00000009520
											KY2019:KY.Chr1.1777		ENSCSAVG00000009524
											KY2019:KY.Chr1.1778		ENSCSAVG00000009532
											KY2019:KY.Chr1.1779		ENSCSAVG00000009535
											KY2019:KY.Chr1.178		ENSCSAVG00000009539
											KY2019:KY.Chr1.1780		ENSCSAVG00000009542
											KY2019:KY.Chr1.1781		ENSCSAVG00000009550
											KY2019:KY.Chr1.1782		ENSCSAVG00000009552
											KY2019:KY.Chr1.1783		ENSCSAVG00000009563
											KY2019:KY.Chr1.1784		ENSCSAVG00000009655
											KY2019:KY.Chr1.1785		ENSCSAVG00000009760
											KY2019:KY.Chr1.1786		ENSCSAVG00000009764
											KY2019:KY.Chr1.1787		ENSCSAVG00000009765
											KY2019:KY.Chr1.1788		ENSCSAVG00000009766
											KY2019:KY.Chr1.1789		ENSCSAVG00000009767
											KY2019:KY.Chr1.179		ENSCSAVG00000009769
											KY2019:KY.Chr1.1790		ENSCSAVG00000010792
											KY2019:KY.Chr1.1791		ENSCSAVG00000010793
											KY2019:KY.Chr1.1792		ENSCSAVG00000010797
											KY2019:KY.Chr1.1793		ENSCSAVG00000010800
											KY2019:KY.Chr1.1794		ENSCSAVG00000010804
											KY2019:KY.Chr1.1795		ENSCSAVG00000011038
											KY2019:KY.Chr1.1796		ENSCSAVG00000011042
											KY2019:KY.Chr1.1797		ENSCSAVG00000011043
											KY2019:KY.Chr1.1798		ENSCSAVG00000011044
											KY2019:KY.Chr1.1799		ENSCSAVG00000011045
											KY2019:KY.Chr1.18		ENSCSAVG00000011047
											KY2019:KY.Chr1.180		ENSCSAVG00000011048
											KY2019:KY.Chr1.1800		ENSCSAVG00000011050
											KY2019:KY.Chr1.1801		ENSCSAVG00000011080
											KY2019:KY.Chr1.1802		ENSCSAVG00000011081
											KY2019:KY.Chr1.1803		ENSCSAVG00000011082
											KY2019:KY.Chr1.1804		ENSCSAVG00000011089
											KY2019:KY.Chr1.1805		ENSCSAVG00000011092
											KY2019:KY.Chr1.1806		ENSCSAVG00000011095
											KY2019:KY.Chr1.1807		ENSCSAVG00000011096
											KY2019:KY.Chr1.1808		ENSCSAVG00000011100
											KY2019:KY.Chr1.1809		ENSCSAVG00000011113
											KY2019:KY.Chr1.181		ENSCSAVG00000011116
											KY2019:KY.Chr1.1810		ENSCSAVG00000011117
											KY2019:KY.Chr1.1811		ENSCSAVG00000011119
											KY2019:KY.Chr1.1812		ENSCSAVG00000011120
											KY2019:KY.Chr1.1813		ENSCSAVG00000011121
											KY2019:KY.Chr1.1814		ENSCSAVG00000011123
											KY2019:KY.Chr1.1815		ENSCSAVG00000011134
											KY2019:KY.Chr1.1817		ENSCSAVG00000011136
											KY2019:KY.Chr1.1818		ENSCSAVG00000011137
											KY2019:KY.Chr1.1819		ENSCSAVG00000011138
											KY2019:KY.Chr1.182		ENSCSAVG00000011139
											KY2019:KY.Chr1.1820		ENSCSAVG00000011140
											KY2019:KY.Chr1.1821		ENSCSAVG00000011141
											KY2019:KY.Chr1.1822		ENSCSAVG00000011143
											KY2019:KY.Chr1.1823		ENSCSAVG00000011161
											KY2019:KY.Chr1.1824		ENSCSAVG00000011190
											KY2019:KY.Chr1.1825		ENSCSAVG00000011192
											KY2019:KY.Chr1.1826		ENSCSAVG00000011208
											KY2019:KY.Chr1.1827		ENSCSAVG00000011210
											KY2019:KY.Chr1.1828		ENSCSAVG00000011212
											KY2019:KY.Chr1.1829		ENSCSAVG00000011214
											KY2019:KY.Chr1.183		ENSCSAVG00000011215
											KY2019:KY.Chr1.1830		ENSCSAVG00000011216
											KY2019:KY.Chr1.1831		ENSCSAVG00000011217
											KY2019:KY.Chr1.1832		ENSCSAVG00000011250
											KY2019:KY.Chr1.1833		ENSCSAVG00000011251
											KY2019:KY.Chr1.1834		ENSCSAVG00000011259
											KY2019:KY.Chr1.1835		ENSCSAVG00000011260
											KY2019:KY.Chr1.1836		ENSCSAVG00000011262
											KY2019:KY.Chr1.1837		ENSCSAVG00000011263
											KY2019:KY.Chr1.1838		ENSCSAVG00000011264
											KY2019:KY.Chr1.1839		ENSCSAVG00000011284
											KY2019:KY.Chr1.184		ENSCSAVG00000011287
											KY2019:KY.Chr1.1840		ENSCSAVG00000011290
											KY2019:KY.Chr1.1841		ENSCSAVG00000011291
											KY2019:KY.Chr1.1843		ENSCSAVG00000011292
											KY2019:KY.Chr1.1844		ENSCSAVG00000011300
											KY2019:KY.Chr1.1845		ENSCSAVG00000011301
											KY2019:KY.Chr1.1846		ENSCSAVG00000011303
											KY2019:KY.Chr1.1847		ENSCSAVG00000011306
											KY2019:KY.Chr1.1848		ENSCSAVG00000011307
											KY2019:KY.Chr1.1849		ENSCSAVG00000011316
											KY2019:KY.Chr1.185		ENSCSAVG00000011319
											KY2019:KY.Chr1.1850		ENSCSAVG00000011320
											KY2019:KY.Chr1.1851		ENSCSAVG00000011321
											KY2019:KY.Chr1.1852		ENSCSAVG00000011322
											KY2019:KY.Chr1.1853		ENSCSAVG00000011323
											KY2019:KY.Chr1.1854		ENSCSAVG00000011324
											KY2019:KY.Chr1.1855		ENSCSAVG00000011325
											KY2019:KY.Chr1.1856		ENSCSAVG00000011329
											KY2019:KY.Chr1.1857		ENSCSAVG00000011333
											KY2019:KY.Chr1.1858		ENSCSAVG00000011335
											KY2019:KY.Chr1.186		ENSCSAVG00000011363
											KY2019:KY.Chr1.1860		ENSCSAVG00000011412
											KY2019:KY.Chr1.1861		ENSCSAVG00000011413
											KY2019:KY.Chr1.1862		ENSCSAVG00000011414
											KY2019:KY.Chr1.1863		ENSCSAVG00000011415
											KY2019:KY.Chr1.1864		ENSCSAVG00000011416
											KY2019:KY.Chr1.1865		ENSCSAVG00000011417
											KY2019:KY.Chr1.1866		ENSCSAVG00000011418
											KY2019:KY.Chr1.1867		ENSCSAVG00000011419
											KY2019:KY.Chr1.1868		ENSCSAVG00000011420
											KY2019:KY.Chr1.1869		ENSCSAVG00000011421
											KY2019:KY.Chr1.187		ENSCSAVG00000011422
											KY2019:KY.Chr1.1870		ENSCSAVG00000011423
											KY2019:KY.Chr1.1871		ENSCSAVG00000011424
											KY2019:KY.Chr1.1872		ENSCSAVG00000011425
											KY2019:KY.Chr1.1873		ENSCSAVG00000011426
											KY2019:KY.Chr1.1874		ENSCSAVG00000011427
											KY2019:KY.Chr1.1875		ENSCSAVG00000011428
											KY2019:KY.Chr1.1876		ENSCSAVG00000011429
											KY2019:KY.Chr1.1877		ENSCSAVG00000011430
											KY2019:KY.Chr1.1878		ENSCSAVG00000011431
											KY2019:KY.Chr1.1879		ENSCSAVG00000011941
											KY2019:KY.Chr1.188		ENSCSAVG00000012328
											KY2019:KY.Chr1.1880		ENSCSAVG00000012046
											KY2019:KY.Chr1.1881		ENSCSAVG00000011432
											KY2019:KY.Chr1.1882		ENSCSAVG00000011437
											KY2019:KY.Chr1.1883		ENSCSAVG00000011438
											KY2019:KY.Chr1.1884		ENSCSAVG00000011440
											KY2019:KY.Chr1.1885		ENSCSAVG00000011442
											KY2019:KY.Chr1.1886		ENSCSAVG00000011444
											KY2019:KY.Chr1.1887		ENSCSAVG00000011445
											KY2019:KY.Chr1.1888		ENSCSAVG00000011446
											KY2019:KY.Chr1.1889		ENSCSAVG00000011447
											KY2019:KY.Chr1.189		ENSCSAVG00000011448
											KY2019:KY.Chr1.1890		ENSCSAVG00000011449
											KY2019:KY.Chr1.1891		ENSCSAVG00000011450
											KY2019:KY.Chr1.1892		ENSCSAVG00000011451
											KY2019:KY.Chr1.1893		ENSCSAVG00000011452
											KY2019:KY.Chr1.1894		ENSCSAVG00000011453
											KY2019:KY.Chr1.1895		ENSCSAVG00000011455
											KY2019:KY.Chr1.1896		ENSCSAVG00000011456
											KY2019:KY.Chr1.1897		ENSCSAVG00000011457
											KY2019:KY.Chr1.1898		ENSCSAVG00000011458
											KY2019:KY.Chr1.1899		ENSCSAVG00000011459
											KY2019:KY.Chr1.19		ENSCSAVG00000011460
											KY2019:KY.Chr1.190		ENSCSAVG00000011461
											KY2019:KY.Chr1.1900		ENSCSAVG00000011462
											KY2019:KY.Chr1.1901		ENSCSAVG00000011463
											KY2019:KY.Chr1.1902		ENSCSAVG00000011464
											KY2019:KY.Chr1.1903		ENSCSAVG00000011465
											KY2019:KY.Chr1.1904		ENSCSAVG00000011466
											KY2019:KY.Chr1.1905		ENSCSAVG00000011467
											KY2019:KY.Chr1.1906		ENSCSAVG00000011468
											KY2019:KY.Chr1.1907		ENSCSAVG00000011469
											KY2019:KY.Chr1.1908		ENSCSAVG00000011470
											KY2019:KY.Chr1.1909		ENSCSAVG00000011471
											KY2019:KY.Chr1.191		ENSCSAVG00000011492
											KY2019:KY.Chr1.1910		ENSCSAVG00000011493
											KY2019:KY.Chr1.1911		ENSCSAVG00000011494
											KY2019:KY.Chr1.1912		ENSCSAVG00000011495
											KY2019:KY.Chr1.1913		ENSCSAVG00000011496
											KY2019:KY.Chr1.1914		ENSCSAVG00000011497
											KY2019:KY.Chr1.1915		ENSCSAVG00000011498
											KY2019:KY.Chr1.1916		ENSCSAVG00000011499
											KY2019:KY.Chr1.1917		ENSCSAVG00000011500
											KY2019:KY.Chr1.1918		ENSCSAVG00000011501
											KY2019:KY.Chr1.192		ENSCSAVG00000011502
											KY2019:KY.Chr1.1920		ENSCSAVG00000011503
											KY2019:KY.Chr1.1921		ENSCSAVG00000011505
											KY2019:KY.Chr1.1922		ENSCSAVG00000011506
											KY2019:KY.Chr1.1923		ENSCSAVG00000011507
											KY2019:KY.Chr1.1924		ENSCSAVG00000011508
											KY2019:KY.Chr1.1925		ENSCSAVG00000011509
											KY2019:KY.Chr1.1926		ENSCSAVG00000011510
											KY2019:KY.Chr1.1927		ENSCSAVG00000011511
											KY2019:KY.Chr1.1928		ENSCSAVG00000011512
											KY2019:KY.Chr1.1929		ENSCSAVG00000011513
											KY2019:KY.Chr1.193		ENSCSAVG00000011514
											KY2019:KY.Chr1.1930		ENSCSAVG00000011515
											KY2019:KY.Chr1.1931		ENSCSAVG00000011516
											KY2019:KY.Chr1.1932		ENSCSAVG00000011517
											KY2019:KY.Chr1.1933		ENSCSAVG00000011518
											KY2019:KY.Chr1.1934		ENSCSAVG00000011519
											KY2019:KY.Chr1.1935		ENSCSAVG00000011520
											KY2019:KY.Chr1.1936		ENSCSAVG00000011521
											KY2019:KY.Chr1.1937		ENSCSAVG00000011522
											KY2019:KY.Chr1.1938		ENSCSAVG00000012009
											KY2019:KY.Chr1.1939		ENSCSAVG00000012021
											KY2019:KY.Chr1.194		ENSCSAVG00000011897
											KY2019:KY.Chr1.1940		ENSCSAVG00000012034
											KY2019:KY.Chr1.1941		ENSCSAVG00000011827
											KY2019:KY.Chr1.1942		ENSCSAVG00000012057
											KY2019:KY.Chr1.1943		ENSCSAVG00000012183
											KY2019:KY.Chr1.1944		ENSCSAVG00000012064
											KY2019:KY.Chr1.1945		ENSCSAVG00000012130
											KY2019:KY.Chr1.1946		ENSCSAVG00000011970
											KY2019:KY.Chr1.1947		ENSCSAVG00000012280
											KY2019:KY.Chr1.1948		ENSCSAVG00000011829
											KY2019:KY.Chr1.1949		ENSCSAVG00000012221
											KY2019:KY.Chr1.195		ENSCSAVG00000011965
											KY2019:KY.Chr1.1950		ENSCSAVG00000012294
											KY2019:KY.Chr1.1951		ENSCSAVG00000011886
											KY2019:KY.Chr1.1952		ENSCSAVG00000011863
											KY2019:KY.Chr1.1953		ENSCSAVG00000012269
											KY2019:KY.Chr1.1955		ENSCSAVG00000011850
											KY2019:KY.Chr1.1956		ENSCSAVG00000012112
											KY2019:KY.Chr1.1957		ENSCSAVG00000012151
											KY2019:KY.Chr1.1958		ENSCSAVG00000012015
											KY2019:KY.Chr1.1959		ENSCSAVG00000012065
											KY2019:KY.Chr1.196		ENSCSAVG00000012052
											KY2019:KY.Chr1.1960		ENSCSAVG00000011910
											KY2019:KY.Chr1.1961		ENSCSAVG00000011911
											KY2019:KY.Chr1.1962		ENSCSAVG00000012275
											KY2019:KY.Chr1.1963		ENSCSAVG00000011853
											KY2019:KY.Chr1.1964		ENSCSAVG00000011937
											KY2019:KY.Chr1.1965		ENSCSAVG00000012173
											KY2019:KY.Chr1.1966		ENSCSAVG00000012023
											KY2019:KY.Chr1.1967		ENSCSAVG00000011898
											KY2019:KY.Chr1.1968		ENSCSAVG00000011982
											KY2019:KY.Chr1.1969		ENSCSAVG00000011989
											KY2019:KY.Chr1.197		ENSCSAVG00000012005
											KY2019:KY.Chr1.1970		ENSCSAVG00000011894
											KY2019:KY.Chr1.1971		ENSCSAVG00000011523
											KY2019:KY.Chr1.1972		ENSCSAVG00000011524
											KY2019:KY.Chr1.1973		ENSCSAVG00000011525
											KY2019:KY.Chr1.1975		ENSCSAVG00000011526
											KY2019:KY.Chr1.1977		ENSCSAVG00000011527
											KY2019:KY.Chr1.1978		ENSCSAVG00000011528
											KY2019:KY.Chr1.1979		ENSCSAVG00000011529
											KY2019:KY.Chr1.198		ENSCSAVG00000011530
											KY2019:KY.Chr1.1980		ENSCSAVG00000011531
											KY2019:KY.Chr1.1981		ENSCSAVG00000011532
											KY2019:KY.Chr1.1982		ENSCSAVG00000011533
											KY2019:KY.Chr1.1983		ENSCSAVG00000011534
											KY2019:KY.Chr1.1984		ENSCSAVG00000011535
											KY2019:KY.Chr1.1985		ENSCSAVG00000011536
											KY2019:KY.Chr1.1986		ENSCSAVG00000011537
											KY2019:KY.Chr1.1987		ENSCSAVG00000011538
											KY2019:KY.Chr1.1988		ENSCSAVG00000011539
											KY2019:KY.Chr1.1989		ENSCSAVG00000011540
											KY2019:KY.Chr1.199		ENSCSAVG00000011541
											KY2019:KY.Chr1.1990		ENSCSAVG00000011542
											KY2019:KY.Chr1.1991		ENSCSAVG00000011543
											KY2019:KY.Chr1.1992		ENSCSAVG00000011544
											KY2019:KY.Chr1.1993		ENSCSAVG00000011545
											KY2019:KY.Chr1.1994		ENSCSAVG00000011546
											KY2019:KY.Chr1.1995		ENSCSAVG00000011547
											KY2019:KY.Chr1.1996		ENSCSAVG00000011548
											KY2019:KY.Chr1.1997		ENSCSAVG00000011561
											KY2019:KY.Chr1.1998		ENSCSAVG00000011562
											KY2019:KY.Chr1.2		ENSCSAVG00000011563
											KY2019:KY.Chr1.20		ENSCSAVG00000011564
											KY2019:KY.Chr1.200		ENSCSAVG00000011565
											KY2019:KY.Chr1.2000		ENSCSAVG00000011566
											KY2019:KY.Chr1.2001		ENSCSAVG00000011568
											KY2019:KY.Chr1.2002		ENSCSAVG00000011569
											KY2019:KY.Chr1.2003		ENSCSAVG00000011570
											KY2019:KY.Chr1.2005		ENSCSAVG00000011571
											KY2019:KY.Chr1.2006		ENSCSAVG00000011572
											KY2019:KY.Chr1.2007		ENSCSAVG00000011573
											KY2019:KY.Chr1.2008		ENSCSAVG00000011574
											KY2019:KY.Chr1.2009		ENSCSAVG00000011575
											KY2019:KY.Chr1.2010		ENSCSAVG00000011576
											KY2019:KY.Chr1.2011		ENSCSAVG00000011577
											KY2019:KY.Chr1.2012		ENSCSAVG00000011578
											KY2019:KY.Chr1.2013		ENSCSAVG00000011580
											KY2019:KY.Chr1.2014		ENSCSAVG00000011581
											KY2019:KY.Chr1.2015		ENSCSAVG00000011583
											KY2019:KY.Chr1.2016		ENSCSAVG00000011586
											KY2019:KY.Chr1.2017		ENSCSAVG00000011626
											KY2019:KY.Chr1.2018		ENSCSAVG00000011638
											KY2019:KY.Chr1.2019		ENSCSAVG00000011641
											KY2019:KY.Chr1.202		ENSCSAVG00000011642
											KY2019:KY.Chr1.2020		ENSCSAVG00000011644
											KY2019:KY.Chr1.2021		ENSCSAVG00000011645
											KY2019:KY.Chr1.2022		ENSCSAVG00000011646
											KY2019:KY.Chr1.2023		ENSCSAVG00000011647
											KY2019:KY.Chr1.2024		ENSCSAVG00000011649
											KY2019:KY.Chr1.2025		ENSCSAVG00000011650
											KY2019:KY.Chr1.2026		ENSCSAVG00000011651
											KY2019:KY.Chr1.2027		ENSCSAVG00000011652
											KY2019:KY.Chr1.2028		ENSCSAVG00000011653
											KY2019:KY.Chr1.2029		ENSCSAVG00000011654
											KY2019:KY.Chr1.203		ENSCSAVG00000011655
											KY2019:KY.Chr1.2030		ENSCSAVG00000011656
											KY2019:KY.Chr1.2031		ENSCSAVG00000011657
											KY2019:KY.Chr1.2032		ENSCSAVG00000011658
											KY2019:KY.Chr1.2033		ENSCSAVG00000011659
											KY2019:KY.Chr1.2034		ENSCSAVG00000011660
											KY2019:KY.Chr1.2035		ENSCSAVG00000011661
											KY2019:KY.Chr1.2036		ENSCSAVG00000011662
											KY2019:KY.Chr1.2037		ENSCSAVG00000011663
											KY2019:KY.Chr1.2038		ENSCSAVG00000011669
											KY2019:KY.Chr1.2039		ENSCSAVG00000011670
											KY2019:KY.Chr1.204		ENSCSAVG00000011672
											KY2019:KY.Chr1.2042		ENSCSAVG00000011673
											KY2019:KY.Chr1.2045		ENSCSAVG00000011677
											KY2019:KY.Chr1.2046		ENSCSAVG00000011679
											KY2019:KY.Chr1.2047		ENSCSAVG00000011683
											KY2019:KY.Chr1.2048		ENSCSAVG00000011691
											KY2019:KY.Chr1.2049		ENSCSAVG00000004246
											KY2019:KY.Chr1.205		ENSCSAVG00000005194
											KY2019:KY.Chr1.2050		ENSCSAVG00000005197
											KY2019:KY.Chr1.2051		ENSCSAVG00000005250
											KY2019:KY.Chr1.2052		ENSCSAVG00000005263
											KY2019:KY.Chr1.2053		ENSCSAVG00000005267
											KY2019:KY.Chr1.2054		ENSCSAVG00000005270
											KY2019:KY.Chr1.2055		ENSCSAVG00000005276
											KY2019:KY.Chr1.2056		ENSCSAVG00000005478
											KY2019:KY.Chr1.2057		ENSCSAVG00000005489
											KY2019:KY.Chr1.2058		ENSCSAVG00000005869
											KY2019:KY.Chr1.2059		ENSCSAVG00000005873
											KY2019:KY.Chr1.206		ENSCSAVG00000005880
											KY2019:KY.Chr1.2060		ENSCSAVG00000005883
											KY2019:KY.Chr1.2061		ENSCSAVG00000005899
											KY2019:KY.Chr1.2062		ENSCSAVG00000005904
											KY2019:KY.Chr1.2063		ENSCSAVG00000005909
											KY2019:KY.Chr1.2064		ENSCSAVG00000005915
											KY2019:KY.Chr1.2065		ENSCSAVG00000005922
											KY2019:KY.Chr1.2066		ENSCSAVG00000005932
											KY2019:KY.Chr1.2067		ENSCSAVG00000005940
											KY2019:KY.Chr1.2068		ENSCSAVG00000005968
											KY2019:KY.Chr1.2069		ENSCSAVG00000005976
											KY2019:KY.Chr1.207		ENSCSAVG00000005985
											KY2019:KY.Chr1.2070		ENSCSAVG00000005997
											KY2019:KY.Chr1.2071		ENSCSAVG00000006002
											KY2019:KY.Chr1.2072		ENSCSAVG00000006052
											KY2019:KY.Chr1.2073		ENSCSAVG00000006079
											KY2019:KY.Chr1.2074		ENSCSAVG00000006144
											KY2019:KY.Chr1.2075		ENSCSAVG00000006151
											KY2019:KY.Chr1.2076		ENSCSAVG00000006172
											KY2019:KY.Chr1.2077		ENSCSAVG00000006280
											KY2019:KY.Chr1.2078		ENSCSAVG00000006283
											KY2019:KY.Chr1.2079		ENSCSAVG00000006287
											KY2019:KY.Chr1.208		ENSCSAVG00000006290
											KY2019:KY.Chr1.2080		ENSCSAVG00000006457
											KY2019:KY.Chr1.2081		ENSCSAVG00000006458
											KY2019:KY.Chr1.2082		ENSCSAVG00000006494
											KY2019:KY.Chr1.2083		ENSCSAVG00000006537
											KY2019:KY.Chr1.2084		ENSCSAVG00000006540
											KY2019:KY.Chr1.2085		ENSCSAVG00000006541
											KY2019:KY.Chr1.2086		ENSCSAVG00000006544
											KY2019:KY.Chr1.2087		ENSCSAVG00000006549
											KY2019:KY.Chr1.2088		ENSCSAVG00000006557
											KY2019:KY.Chr1.2089		ENSCSAVG00000006560
											KY2019:KY.Chr1.209		ENSCSAVG00000006564
											KY2019:KY.Chr1.2090		ENSCSAVG00000006572
											KY2019:KY.Chr1.2091		ENSCSAVG00000006578
											KY2019:KY.Chr1.2092		ENSCSAVG00000006584
											KY2019:KY.Chr1.2093		ENSCSAVG00000006586
											KY2019:KY.Chr1.2094		ENSCSAVG00000006592
											KY2019:KY.Chr1.2095		ENSCSAVG00000006595
											KY2019:KY.Chr1.2096		ENSCSAVG00000006603
											KY2019:KY.Chr1.2097		ENSCSAVG00000006605
											KY2019:KY.Chr1.2098		ENSCSAVG00000006608
											KY2019:KY.Chr1.2099		ENSCSAVG00000006911
											KY2019:KY.Chr1.21		ENSCSAVG00000006922
											KY2019:KY.Chr1.210		ENSCSAVG00000006936
											KY2019:KY.Chr1.2100		ENSCSAVG00000006939
											KY2019:KY.Chr1.2101		ENSCSAVG00000006945
											KY2019:KY.Chr1.2102		ENSCSAVG00000006948
											KY2019:KY.Chr1.2103		ENSCSAVG00000006949
											KY2019:KY.Chr1.2105		ENSCSAVG00000006963
											KY2019:KY.Chr1.2106		ENSCSAVG00000007009
											KY2019:KY.Chr1.2107		ENSCSAVG00000007012
											KY2019:KY.Chr1.2108		ENSCSAVG00000007110
											KY2019:KY.Chr1.2109		ENSCSAVG00000007303
											KY2019:KY.Chr1.211		ENSCSAVG00000007363
											KY2019:KY.Chr1.2110		ENSCSAVG00000007412
											KY2019:KY.Chr1.2111		ENSCSAVG00000007420
											KY2019:KY.Chr1.2112		ENSCSAVG00000007501
											KY2019:KY.Chr1.2113		ENSCSAVG00000007503
											KY2019:KY.Chr1.2114		ENSCSAVG00000007525
											KY2019:KY.Chr1.2115		ENSCSAVG00000007531
											KY2019:KY.Chr1.2116		ENSCSAVG00000007545
											KY2019:KY.Chr1.2117		ENSCSAVG00000007563
											KY2019:KY.Chr1.2118		ENSCSAVG00000007565
											KY2019:KY.Chr1.2119		ENSCSAVG00000007573
											KY2019:KY.Chr1.212		ENSCSAVG00000007577
											KY2019:KY.Chr1.2120		ENSCSAVG00000007602
											KY2019:KY.Chr1.2121		ENSCSAVG00000007606
											KY2019:KY.Chr1.2122		ENSCSAVG00000007669
											KY2019:KY.Chr1.2123		ENSCSAVG00000007827
											KY2019:KY.Chr1.2124		ENSCSAVG00000008011
											KY2019:KY.Chr1.2125		ENSCSAVG00000008015
											KY2019:KY.Chr1.2126		ENSCSAVG00000008018
											KY2019:KY.Chr1.2127		ENSCSAVG00000008024
											KY2019:KY.Chr1.2128		ENSCSAVG00000008027
											KY2019:KY.Chr1.2129		ENSCSAVG00000008040
											KY2019:KY.Chr1.213		ENSCSAVG00000008043
											KY2019:KY.Chr1.2130		ENSCSAVG00000008047
											KY2019:KY.Chr1.2131		ENSCSAVG00000008104
											KY2019:KY.Chr1.2132		ENSCSAVG00000008105
											KY2019:KY.Chr1.2133		ENSCSAVG00000008106
											KY2019:KY.Chr1.2134		ENSCSAVG00000008162
											KY2019:KY.Chr1.2135		ENSCSAVG00000008232
											KY2019:KY.Chr1.2136		ENSCSAVG00000008236
											KY2019:KY.Chr1.2137		ENSCSAVG00000008252
											KY2019:KY.Chr1.2138		ENSCSAVG00000008256
											KY2019:KY.Chr1.2139		ENSCSAVG00000008260
											KY2019:KY.Chr1.214		ENSCSAVG00000008266
											KY2019:KY.Chr1.2140		ENSCSAVG00000008270
											KY2019:KY.Chr1.2141		ENSCSAVG00000008272
											KY2019:KY.Chr1.2142		ENSCSAVG00000008304
											KY2019:KY.Chr1.2143		ENSCSAVG00000008306
											KY2019:KY.Chr1.2144		ENSCSAVG00000008310
											KY2019:KY.Chr1.2145		ENSCSAVG00000008322
											KY2019:KY.Chr1.2146		ENSCSAVG00000008366
											KY2019:KY.Chr1.2147		ENSCSAVG00000008368
											KY2019:KY.Chr1.2148		ENSCSAVG00000008372
											KY2019:KY.Chr1.2149		ENSCSAVG00000008539
											KY2019:KY.Chr1.215		ENSCSAVG00000008543
											KY2019:KY.Chr1.2151		ENSCSAVG00000008546
											KY2019:KY.Chr1.2152		ENSCSAVG00000008553
											KY2019:KY.Chr1.2153		ENSCSAVG00000008556
											KY2019:KY.Chr1.2154		ENSCSAVG00000008557
											KY2019:KY.Chr1.2155		ENSCSAVG00000008562
											KY2019:KY.Chr1.2156		ENSCSAVG00000008571
											KY2019:KY.Chr1.2157		ENSCSAVG00000008572
											KY2019:KY.Chr1.2159		ENSCSAVG00000012347
											KY2019:KY.Chr1.216		ENSCSAVG00000008597
											KY2019:KY.Chr1.2160		ENSCSAVG00000008604
											KY2019:KY.Chr1.2161		ENSCSAVG00000008606
											KY2019:KY.Chr1.2162		ENSCSAVG00000008608
											KY2019:KY.Chr1.2163		ENSCSAVG00000008623
											KY2019:KY.Chr1.2164		ENSCSAVG00000008744
											KY2019:KY.Chr1.2165		ENSCSAVG00000008748
											KY2019:KY.Chr1.2166		ENSCSAVG00000008749
											KY2019:KY.Chr1.2167		ENSCSAVG00000008764
											KY2019:KY.Chr1.2168		ENSCSAVG00000008811
											KY2019:KY.Chr1.2169		ENSCSAVG00000008816
											KY2019:KY.Chr1.217		ENSCSAVG00000008820
											KY2019:KY.Chr1.2170		ENSCSAVG00000008823
											KY2019:KY.Chr1.2171		ENSCSAVG00000008831
											KY2019:KY.Chr1.2172		ENSCSAVG00000008840
											KY2019:KY.Chr1.2173		ENSCSAVG00000008853
											KY2019:KY.Chr1.2174		ENSCSAVG00000008856
											KY2019:KY.Chr1.2175		ENSCSAVG00000008857
											KY2019:KY.Chr1.2176		ENSCSAVG00000008858
											KY2019:KY.Chr1.2177		ENSCSAVG00000008862
											KY2019:KY.Chr1.2178		ENSCSAVG00000008932
											KY2019:KY.Chr1.2179		ENSCSAVG00000008934
											KY2019:KY.Chr1.218		ENSCSAVG00000008936
											KY2019:KY.Chr1.2180		ENSCSAVG00000008937
											KY2019:KY.Chr1.2181		ENSCSAVG00000008945
											KY2019:KY.Chr1.2182		ENSCSAVG00000008950
											KY2019:KY.Chr1.2183		ENSCSAVG00000009004
											KY2019:KY.Chr1.2184		ENSCSAVG00000009008
											KY2019:KY.Chr1.2185		ENSCSAVG00000009012
											KY2019:KY.Chr1.2186		ENSCSAVG00000009019
											KY2019:KY.Chr1.2187		ENSCSAVG00000009042
											KY2019:KY.Chr1.2188		ENSCSAVG00000009043
											KY2019:KY.Chr1.2189		ENSCSAVG00000009046
											KY2019:KY.Chr1.2190		ENSCSAVG00000009076
											KY2019:KY.Chr1.2191		ENSCSAVG00000009079
											KY2019:KY.Chr1.2192		ENSCSAVG00000009227
											KY2019:KY.Chr1.2193		ENSCSAVG00000009231
											KY2019:KY.Chr1.2194		ENSCSAVG00000009236
											KY2019:KY.Chr1.2195		ENSCSAVG00000009237
											KY2019:KY.Chr1.2196		ENSCSAVG00000009303
											KY2019:KY.Chr1.2197		ENSCSAVG00000009442
											KY2019:KY.Chr1.2198		ENSCSAVG00000009448
											KY2019:KY.Chr1.2199		ENSCSAVG00000009456
											KY2019:KY.Chr1.22		ENSCSAVG00000009671
											KY2019:KY.Chr1.220		ENSCSAVG00000009677
											KY2019:KY.Chr1.2200		ENSCSAVG00000009678
											KY2019:KY.Chr1.2201		ENSCSAVG00000009683
											KY2019:KY.Chr1.2202		ENSCSAVG00000009686
											KY2019:KY.Chr1.2203		ENSCSAVG00000009688
											KY2019:KY.Chr1.2204		ENSCSAVG00000009690
											KY2019:KY.Chr1.2205		ENSCSAVG00000009692
											KY2019:KY.Chr1.2206		ENSCSAVG00000009693
											KY2019:KY.Chr1.2207		ENSCSAVG00000009696
											KY2019:KY.Chr1.2208		ENSCSAVG00000009705
											KY2019:KY.Chr1.2209		ENSCSAVG00000009716
											KY2019:KY.Chr1.221		ENSCSAVG00000009807
											KY2019:KY.Chr1.2210		ENSCSAVG00000009808
											KY2019:KY.Chr1.2211		ENSCSAVG00000009809
											KY2019:KY.Chr1.2213		ENSCSAVG00000009810
											KY2019:KY.Chr1.2214		ENSCSAVG00000009813
											KY2019:KY.Chr1.2216		ENSCSAVG00000009814
											KY2019:KY.Chr1.2217		ENSCSAVG00000009815
											KY2019:KY.Chr1.2218		ENSCSAVG00000009818
											KY2019:KY.Chr1.2219		ENSCSAVG00000009841
											KY2019:KY.Chr1.222		ENSCSAVG00000009842
											KY2019:KY.Chr1.2220		ENSCSAVG00000009845
											KY2019:KY.Chr1.2221		ENSCSAVG00000011879
											KY2019:KY.Chr1.2222		ENSCSAVG00000009848
											KY2019:KY.Chr1.2223		ENSCSAVG00000009849
											KY2019:KY.Chr1.2224		ENSCSAVG00000009872
											KY2019:KY.Chr1.2225		ENSCSAVG00000009881
											KY2019:KY.Chr1.2227		ENSCSAVG00000009884
											KY2019:KY.Chr1.2228		ENSCSAVG00000009888
											KY2019:KY.Chr1.2229		ENSCSAVG00000009891
											KY2019:KY.Chr1.223		ENSCSAVG00000009901
											KY2019:KY.Chr1.2230		ENSCSAVG00000009905
											KY2019:KY.Chr1.2231		ENSCSAVG00000010004
											KY2019:KY.Chr1.2232		ENSCSAVG00000010007
											KY2019:KY.Chr1.2233		ENSCSAVG00000010011
											KY2019:KY.Chr1.2234		ENSCSAVG00000010016
											KY2019:KY.Chr1.2235		ENSCSAVG00000010032
											KY2019:KY.Chr1.2236		ENSCSAVG00000010037
											KY2019:KY.Chr1.2237		ENSCSAVG00000010096
											KY2019:KY.Chr1.2238		ENSCSAVG00000010098
											KY2019:KY.Chr1.2239		ENSCSAVG00000010099
											KY2019:KY.Chr1.224		ENSCSAVG00000010101
											KY2019:KY.Chr1.2240		ENSCSAVG00000010102
											KY2019:KY.Chr1.2241		ENSCSAVG00000010103
											KY2019:KY.Chr1.2242		ENSCSAVG00000010105
											KY2019:KY.Chr1.2243		ENSCSAVG00000010108
											KY2019:KY.Chr1.2244		ENSCSAVG00000010110
											KY2019:KY.Chr1.2245		ENSCSAVG00000010125
											KY2019:KY.Chr1.2246		ENSCSAVG00000010128
											KY2019:KY.Chr1.2247		ENSCSAVG00000010142
											KY2019:KY.Chr1.2248		ENSCSAVG00000010148
											KY2019:KY.Chr1.2249		ENSCSAVG00000010149
											KY2019:KY.Chr1.225		ENSCSAVG00000010150
											KY2019:KY.Chr1.2250		ENSCSAVG00000010151
											KY2019:KY.Chr1.2251		ENSCSAVG00000010152
											KY2019:KY.Chr1.2252		ENSCSAVG00000010153
											KY2019:KY.Chr1.2253		ENSCSAVG00000010189
											KY2019:KY.Chr1.2254		ENSCSAVG00000010191
											KY2019:KY.Chr1.2255		ENSCSAVG00000010196
											KY2019:KY.Chr1.2256		ENSCSAVG00000010197
											KY2019:KY.Chr1.2257		ENSCSAVG00000010198
											KY2019:KY.Chr1.2258		ENSCSAVG00000010202
											KY2019:KY.Chr1.2259		ENSCSAVG00000010205
											KY2019:KY.Chr1.226		ENSCSAVG00000010206
											KY2019:KY.Chr1.2260		ENSCSAVG00000010230
											KY2019:KY.Chr1.2261		ENSCSAVG00000010231
											KY2019:KY.Chr1.2263		ENSCSAVG00000010236
											KY2019:KY.Chr1.2264		ENSCSAVG00000010259
											KY2019:KY.Chr1.2265		ENSCSAVG00000010292
											KY2019:KY.Chr1.2266		ENSCSAVG00000010295
											KY2019:KY.Chr1.2267		ENSCSAVG00000010299
											KY2019:KY.Chr1.2268		ENSCSAVG00000010339
											KY2019:KY.Chr1.2269		ENSCSAVG00000010341
											KY2019:KY.Chr1.227		ENSCSAVG00000010342
											KY2019:KY.Chr1.2270		ENSCSAVG00000010343
											KY2019:KY.Chr1.2271		ENSCSAVG00000010344
											KY2019:KY.Chr1.2272		ENSCSAVG00000010345
											KY2019:KY.Chr1.2273		ENSCSAVG00000010365
											KY2019:KY.Chr1.2274		ENSCSAVG00000010366
											KY2019:KY.Chr1.2275		ENSCSAVG00000010368
											KY2019:KY.Chr1.2276		ENSCSAVG00000010369
											KY2019:KY.Chr1.2277		ENSCSAVG00000010370
											KY2019:KY.Chr1.2278		ENSCSAVG00000010371
											KY2019:KY.Chr1.2279		ENSCSAVG00000010373
											KY2019:KY.Chr1.228		ENSCSAVG00000010374
											KY2019:KY.Chr1.2280		ENSCSAVG00000010407
											KY2019:KY.Chr1.2281		ENSCSAVG00000010415
											KY2019:KY.Chr1.2282		ENSCSAVG00000010417
											KY2019:KY.Chr1.2283		ENSCSAVG00000010420
											KY2019:KY.Chr1.2284		ENSCSAVG00000010422
											KY2019:KY.Chr1.2285		ENSCSAVG00000010424
											KY2019:KY.Chr1.2286		ENSCSAVG00000010425
											KY2019:KY.Chr1.2287		ENSCSAVG00000010429
											KY2019:KY.Chr1.2288		ENSCSAVG00000010439
											KY2019:KY.Chr1.2289		ENSCSAVG00000010443
											KY2019:KY.Chr1.229		ENSCSAVG00000010446
											KY2019:KY.Chr1.2290		ENSCSAVG00000010447
											KY2019:KY.Chr1.2291		ENSCSAVG00000010451
											KY2019:KY.Chr1.2292		ENSCSAVG00000010454
											KY2019:KY.Chr1.2293		ENSCSAVG00000010456
											KY2019:KY.Chr1.2294		ENSCSAVG00000010457
											KY2019:KY.Chr1.2295		ENSCSAVG00000010459
											KY2019:KY.Chr1.2296		ENSCSAVG00000010463
											KY2019:KY.Chr1.2297		ENSCSAVG00000010468
											KY2019:KY.Chr1.2298		ENSCSAVG00000010469
											KY2019:KY.Chr1.2299		ENSCSAVG00000010473
											KY2019:KY.Chr1.23		ENSCSAVG00000010484
											KY2019:KY.Chr1.230		ENSCSAVG00000010565
											KY2019:KY.Chr1.2300		ENSCSAVG00000010566
											KY2019:KY.Chr1.2301		ENSCSAVG00000010569
											KY2019:KY.Chr1.2302		ENSCSAVG00000010572
											KY2019:KY.Chr1.2303		ENSCSAVG00000010575
											KY2019:KY.Chr1.2304		ENSCSAVG00000010578
											KY2019:KY.Chr1.2305		ENSCSAVG00000010598
											KY2019:KY.Chr1.2306		ENSCSAVG00000010600
											KY2019:KY.Chr1.2307		ENSCSAVG00000010601
											KY2019:KY.Chr1.2308		ENSCSAVG00000010603
											KY2019:KY.Chr1.2309		ENSCSAVG00000010623
											KY2019:KY.Chr1.231		ENSCSAVG00000010631
											KY2019:KY.Chr1.2310		ENSCSAVG00000010636
											KY2019:KY.Chr1.2311		ENSCSAVG00000010637
											KY2019:KY.Chr1.2312		ENSCSAVG00000010708
											KY2019:KY.Chr1.2313		ENSCSAVG00000010709
											KY2019:KY.Chr1.2314		ENSCSAVG00000010711
											KY2019:KY.Chr1.2315		ENSCSAVG00000010743
											KY2019:KY.Chr1.2316		ENSCSAVG00000010744
											KY2019:KY.Chr1.2317		ENSCSAVG00000010748
											KY2019:KY.Chr1.2318		ENSCSAVG00000010749
											KY2019:KY.Chr1.2319		ENSCSAVG00000010761
											KY2019:KY.Chr1.232		ENSCSAVG00000010783
											KY2019:KY.Chr1.2320		ENSCSAVG00000010784
											KY2019:KY.Chr1.2321		ENSCSAVG00000010785
											KY2019:KY.Chr1.2322		ENSCSAVG00000010786
											KY2019:KY.Chr1.2324		ENSCSAVG00000010788
											KY2019:KY.Chr1.2325		ENSCSAVG00000010794
											KY2019:KY.Chr1.2326		ENSCSAVG00000010865
											KY2019:KY.Chr1.2327		ENSCSAVG00000010868
											KY2019:KY.Chr1.2328		ENSCSAVG00000010869
											KY2019:KY.Chr1.2329		ENSCSAVG00000010872
											KY2019:KY.Chr1.233		ENSCSAVG00000010964
											KY2019:KY.Chr1.2330		ENSCSAVG00000010967
											KY2019:KY.Chr1.2331		ENSCSAVG00000010968
											KY2019:KY.Chr1.2332		ENSCSAVG00000010970
											KY2019:KY.Chr1.2333		ENSCSAVG00000010971
											KY2019:KY.Chr1.2334		ENSCSAVG00000010972
											KY2019:KY.Chr1.2335		ENSCSAVG00000010977
											KY2019:KY.Chr1.2336		ENSCSAVG00000010980
											KY2019:KY.Chr1.2337		ENSCSAVG00000010984
											KY2019:KY.Chr1.234		ENSCSAVG00000010987
											KY2019:KY.Chr1.2340		ENSCSAVG00000010995
											KY2019:KY.Chr1.2341		ENSCSAVG00000010997
											KY2019:KY.Chr1.2342		ENSCSAVG00000010999
											KY2019:KY.Chr1.2343		ENSCSAVG00000011000
											KY2019:KY.Chr1.2344		ENSCSAVG00000011001
											KY2019:KY.Chr1.2345		ENSCSAVG00000011009
											KY2019:KY.Chr1.2346		ENSCSAVG00000011013
											KY2019:KY.Chr1.2347		ENSCSAVG00000011015
											KY2019:KY.Chr1.2348		ENSCSAVG00000011016
											KY2019:KY.Chr1.2349		ENSCSAVG00000011018
											KY2019:KY.Chr1.235		ENSCSAVG00000011020
											KY2019:KY.Chr1.2350		ENSCSAVG00000011021
											KY2019:KY.Chr1.2351		ENSCSAVG00000011022
											KY2019:KY.Chr1.2353		ENSCSAVG00000011024
											KY2019:KY.Chr1.2354		ENSCSAVG00000011225
											KY2019:KY.Chr1.2355		ENSCSAVG00000011233
											KY2019:KY.Chr1.2356		ENSCSAVG00000011234
											KY2019:KY.Chr1.2357		ENSCSAVG00000011237
											KY2019:KY.Chr1.2358		ENSCSAVG00000011238
											KY2019:KY.Chr1.2359		ENSCSAVG00000011243
											KY2019:KY.Chr1.236		ENSCSAVG00000011245
											KY2019:KY.Chr1.2360		ENSCSAVG00000011247
											KY2019:KY.Chr1.2361		ENSCSAVG00000011249
											KY2019:KY.Chr1.2362		ENSCSAVG00000011252
											KY2019:KY.Chr1.2363		ENSCSAVG00000011253
											KY2019:KY.Chr1.2364		ENSCSAVG00000011255
											KY2019:KY.Chr1.2365		ENSCSAVG00000011266
											KY2019:KY.Chr1.2366		ENSCSAVG00000011297
											KY2019:KY.Chr1.2367		ENSCSAVG00000011298
											KY2019:KY.Chr1.2368		ENSCSAVG00000011299
											KY2019:KY.Chr1.2369		ENSCSAVG00000011302
											KY2019:KY.Chr1.237		ENSCSAVG00000011305
											KY2019:KY.Chr1.2370		ENSCSAVG00000011308
											KY2019:KY.Chr1.2371		ENSCSAVG00000011309
											KY2019:KY.Chr1.2372		ENSCSAVG00000011310
											KY2019:KY.Chr1.2373		ENSCSAVG00000011312
											KY2019:KY.Chr1.2374		ENSCSAVG00000011313
											KY2019:KY.Chr1.2375		ENSCSAVG00000011314
											KY2019:KY.Chr1.2376		ENSCSAVG00000011315
											KY2019:KY.Chr1.2377		ENSCSAVG00000011317
											KY2019:KY.Chr1.2378		ENSCSAVG00000011369
											KY2019:KY.Chr1.2379		ENSCSAVG00000011370
											KY2019:KY.Chr1.238		ENSCSAVG00000011372
											KY2019:KY.Chr1.2380		ENSCSAVG00000011373
											KY2019:KY.Chr1.2381		ENSCSAVG00000011392
											KY2019:KY.Chr1.2382		ENSCSAVG00000011393
											KY2019:KY.Chr1.2383		ENSCSAVG00000011394
											KY2019:KY.Chr1.2384		ENSCSAVG00000011484
											KY2019:KY.Chr1.2385		ENSCSAVG00000011485
											KY2019:KY.Chr1.2386		ENSCSAVG00000011486
											KY2019:KY.Chr1.2387		ENSCSAVG00000011504
											KY2019:KY.Chr1.2388		ENSCSAVG00000011579
											KY2019:KY.Chr1.2389		ENSCSAVG00000011582
											KY2019:KY.Chr1.239		ENSCSAVG00000011585
											KY2019:KY.Chr1.2390		ENSCSAVG00000011588
											KY2019:KY.Chr1.2391		ENSCSAVG00000011592
											KY2019:KY.Chr1.2392		ENSCSAVG00000011594
											KY2019:KY.Chr1.2393		ENSCSAVG00000011595
											KY2019:KY.Chr1.2394		ENSCSAVG00000011596
											KY2019:KY.Chr1.2395		ENSCSAVG00000011597
											KY2019:KY.Chr1.2396		ENSCSAVG00000011599
											KY2019:KY.Chr1.2397		ENSCSAVG00000011601
											KY2019:KY.Chr1.2398		ENSCSAVG00000011602
											KY2019:KY.Chr1.2399		ENSCSAVG00000011603
											KY2019:KY.Chr1.24		ENSCSAVG00000011609
											KY2019:KY.Chr1.240		ENSCSAVG00000011612
											KY2019:KY.Chr1.2401		ENSCSAVG00000011614
											KY2019:KY.Chr1.2402		ENSCSAVG00000011615
											KY2019:KY.Chr1.2403		ENSCSAVG00000011617
											KY2019:KY.Chr1.2404		ENSCSAVG00000011618
											KY2019:KY.Chr1.2405		ENSCSAVG00000011619
											KY2019:KY.Chr1.2406		ENSCSAVG00000011620
											KY2019:KY.Chr1.2407		ENSCSAVG00000011621
											KY2019:KY.Chr1.2408		ENSCSAVG00000008116
											KY2019:KY.Chr1.2409		ENSCSAVG00000008117
											KY2019:KY.Chr1.241		ENSCSAVG00000008121
											KY2019:KY.Chr1.2411		ENSCSAVG00000008122
											KY2019:KY.Chr1.2413		ENSCSAVG00000008124
											KY2019:KY.Chr1.2414		ENSCSAVG00000008245
											KY2019:KY.Chr1.2415		ENSCSAVG00000008254
											KY2019:KY.Chr1.2416		ENSCSAVG00000011882
											KY2019:KY.Chr1.2417		ENSCSAVG00000008277
											KY2019:KY.Chr1.2418		ENSCSAVG00000008278
											KY2019:KY.Chr1.2419		ENSCSAVG00000008280
											KY2019:KY.Chr1.242		ENSCSAVG00000008281
											KY2019:KY.Chr1.2420		ENSCSAVG00000008282
											KY2019:KY.Chr1.2421		ENSCSAVG00000008284
											KY2019:KY.Chr1.2422		ENSCSAVG00000008288
											KY2019:KY.Chr1.2423		ENSCSAVG00000008382
											KY2019:KY.Chr1.2424		ENSCSAVG00000008436
											KY2019:KY.Chr1.2425		ENSCSAVG00000008440
											KY2019:KY.Chr1.2426		ENSCSAVG00000008446
											KY2019:KY.Chr1.2427		ENSCSAVG00000008548
											KY2019:KY.Chr1.2428		ENSCSAVG00000008684
											KY2019:KY.Chr1.2429		ENSCSAVG00000008705
											KY2019:KY.Chr1.243		ENSCSAVG00000008721
											KY2019:KY.Chr1.2430		ENSCSAVG00000008741
											KY2019:KY.Chr1.2431		ENSCSAVG00000008772
											KY2019:KY.Chr1.2432		ENSCSAVG00000008776
											KY2019:KY.Chr1.2433		ENSCSAVG00000008779
											KY2019:KY.Chr1.2434		ENSCSAVG00000008783
											KY2019:KY.Chr1.2435		ENSCSAVG00000008786
											KY2019:KY.Chr1.2436		ENSCSAVG00000008787
											KY2019:KY.Chr1.2437		ENSCSAVG00000008789
											KY2019:KY.Chr1.2438		ENSCSAVG00000008793
											KY2019:KY.Chr1.2439		ENSCSAVG00000008812
											KY2019:KY.Chr1.244		ENSCSAVG00000012337
											KY2019:KY.Chr1.2440		ENSCSAVG00000008826
											KY2019:KY.Chr1.2441		ENSCSAVG00000008842
											KY2019:KY.Chr1.2442		ENSCSAVG00000008860
											KY2019:KY.Chr1.2443		ENSCSAVG00000008899
											KY2019:KY.Chr1.2444		ENSCSAVG00000008902
											KY2019:KY.Chr1.2445		ENSCSAVG00000008981
											KY2019:KY.Chr1.2446		ENSCSAVG00000009032
											KY2019:KY.Chr1.2447		ENSCSAVG00000009255
											KY2019:KY.Chr1.2448		ENSCSAVG00000009259
											KY2019:KY.Chr1.2449		ENSCSAVG00000009534
											KY2019:KY.Chr1.2450		ENSCSAVG00000009560
											KY2019:KY.Chr1.2451		ENSCSAVG00000009564
											KY2019:KY.Chr1.2452		ENSCSAVG00000009567
											KY2019:KY.Chr1.2453		ENSCSAVG00000009576
											KY2019:KY.Chr1.2454		ENSCSAVG00000009578
											KY2019:KY.Chr1.2455		ENSCSAVG00000009585
											KY2019:KY.Chr1.2456		ENSCSAVG00000009644
											KY2019:KY.Chr1.2457		ENSCSAVG00000009647
											KY2019:KY.Chr1.2458		ENSCSAVG00000009662
											KY2019:KY.Chr1.2459		ENSCSAVG00000009663
											KY2019:KY.Chr1.2460		ENSCSAVG00000009740
											KY2019:KY.Chr1.2461		ENSCSAVG00000009741
											KY2019:KY.Chr1.2462		ENSCSAVG00000009743
											KY2019:KY.Chr1.2463		ENSCSAVG00000009744
											KY2019:KY.Chr1.2464		ENSCSAVG00000009746
											KY2019:KY.Chr1.2465		ENSCSAVG00000009749
											KY2019:KY.Chr1.2466		ENSCSAVG00000009750
											KY2019:KY.Chr1.2467		ENSCSAVG00000009751
											KY2019:KY.Chr1.2468		ENSCSAVG00000009934
											KY2019:KY.Chr1.2469		ENSCSAVG00000009976
											KY2019:KY.Chr1.2470		ENSCSAVG00000010003
											KY2019:KY.Chr1.2471		ENSCSAVG00000010005
											KY2019:KY.Chr1.2472		ENSCSAVG00000010008
											KY2019:KY.Chr1.2473		ENSCSAVG00000010013
											KY2019:KY.Chr1.2474		ENSCSAVG00000010015
											KY2019:KY.Chr1.2475		ENSCSAVG00000010017
											KY2019:KY.Chr1.2476		ENSCSAVG00000010021
											KY2019:KY.Chr1.2477		ENSCSAVG00000010118
											KY2019:KY.Chr1.2478		ENSCSAVG00000010119
											KY2019:KY.Chr1.2479		ENSCSAVG00000010120
											KY2019:KY.Chr1.2480		ENSCSAVG00000010121
											KY2019:KY.Chr1.2481		ENSCSAVG00000010122
											KY2019:KY.Chr1.2482		ENSCSAVG00000010277
											KY2019:KY.Chr1.2483		ENSCSAVG00000010283
											KY2019:KY.Chr1.2484		ENSCSAVG00000010284
											KY2019:KY.Chr1.2485		ENSCSAVG00000010285
											KY2019:KY.Chr1.2486		ENSCSAVG00000010288
											KY2019:KY.Chr1.2487		ENSCSAVG00000010289
											KY2019:KY.Chr1.2488		ENSCSAVG00000010406
											KY2019:KY.Chr1.2489		ENSCSAVG00000010408
											KY2019:KY.Chr1.2490		ENSCSAVG00000010410
											KY2019:KY.Chr1.2491		ENSCSAVG00000010478
											KY2019:KY.Chr1.2492		ENSCSAVG00000010481
											KY2019:KY.Chr1.2493		ENSCSAVG00000010487
											KY2019:KY.Chr1.2494		ENSCSAVG00000010489
											KY2019:KY.Chr1.2495		ENSCSAVG00000010491
											KY2019:KY.Chr1.2496		ENSCSAVG00000010528
											KY2019:KY.Chr1.2497		ENSCSAVG00000010529
											KY2019:KY.Chr1.2498		ENSCSAVG00000010530
											KY2019:KY.Chr1.2499		ENSCSAVG00000010551
											KY2019:KY.Chr1.25		ENSCSAVG00000010553
											KY2019:KY.Chr1.2500		ENSCSAVG00000010558
											KY2019:KY.Chr1.2501		ENSCSAVG00000010559
											KY2019:KY.Chr1.2502		ENSCSAVG00000010564
											KY2019:KY.Chr1.2503		ENSCSAVG00000010567
											KY2019:KY.Chr1.2504		ENSCSAVG00000010624
											KY2019:KY.Chr1.2505		ENSCSAVG00000010626
											KY2019:KY.Chr1.2506		ENSCSAVG00000010627
											KY2019:KY.Chr1.2507		ENSCSAVG00000010628
											KY2019:KY.Chr1.2508		ENSCSAVG00000010629
											KY2019:KY.Chr1.2509		ENSCSAVG00000010630
											KY2019:KY.Chr1.2510		ENSCSAVG00000010633
											KY2019:KY.Chr1.2511		ENSCSAVG00000010644
											KY2019:KY.Chr1.2512		ENSCSAVG00000010649
											KY2019:KY.Chr1.2513		ENSCSAVG00000010663
											KY2019:KY.Chr1.2515		ENSCSAVG00000010665
											KY2019:KY.Chr1.2516		ENSCSAVG00000010672
											KY2019:KY.Chr1.2517		ENSCSAVG00000010686
											KY2019:KY.Chr1.2518		ENSCSAVG00000010691
											KY2019:KY.Chr1.2519		ENSCSAVG00000010694
											KY2019:KY.Chr1.2520		ENSCSAVG00000010698
											KY2019:KY.Chr1.2521		ENSCSAVG00000010700
											KY2019:KY.Chr1.2522		ENSCSAVG00000010703
											KY2019:KY.Chr1.2523		ENSCSAVG00000010716
											KY2019:KY.Chr1.2524		ENSCSAVG00000010718
											KY2019:KY.Chr1.2525		ENSCSAVG00000010719
											KY2019:KY.Chr1.2526		ENSCSAVG00000010730
											KY2019:KY.Chr1.2527		ENSCSAVG00000010742
											KY2019:KY.Chr1.2528		ENSCSAVG00000010769
											KY2019:KY.Chr1.2529		ENSCSAVG00000012341
											KY2019:KY.Chr1.2530		ENSCSAVG00000010771
											KY2019:KY.Chr1.2531		ENSCSAVG00000010772
											KY2019:KY.Chr1.2532		ENSCSAVG00000010773
											KY2019:KY.Chr1.2533		ENSCSAVG00000010777
											KY2019:KY.Chr1.2534		ENSCSAVG00000010815
											KY2019:KY.Chr1.2535		ENSCSAVG00000010816
											KY2019:KY.Chr1.2536		ENSCSAVG00000010818
											KY2019:KY.Chr1.2537		ENSCSAVG00000010819
											KY2019:KY.Chr1.2538		ENSCSAVG00000010821
											KY2019:KY.Chr1.2539		ENSCSAVG00000010823
											KY2019:KY.Chr1.2540		ENSCSAVG00000012056
											KY2019:KY.Chr1.2541		ENSCSAVG00000010829
											KY2019:KY.Chr1.2542		ENSCSAVG00000010852
											KY2019:KY.Chr1.2543		ENSCSAVG00000010854
											KY2019:KY.Chr1.2544		ENSCSAVG00000010878
											KY2019:KY.Chr1.2545		ENSCSAVG00000010882
											KY2019:KY.Chr1.2546		ENSCSAVG00000010911
											KY2019:KY.Chr1.2547		ENSCSAVG00000010913
											KY2019:KY.Chr1.2548		ENSCSAVG00000010921
											KY2019:KY.Chr1.2549		ENSCSAVG00000010925
											KY2019:KY.Chr1.2550		ENSCSAVG00000010933
											KY2019:KY.Chr1.2551		ENSCSAVG00000010937
											KY2019:KY.Chr1.2552		ENSCSAVG00000010940
											KY2019:KY.Chr1.2553		ENSCSAVG00000010941
											KY2019:KY.Chr1.2554		ENSCSAVG00000010943
											KY2019:KY.Chr1.2555		ENSCSAVG00000010955
											KY2019:KY.Chr1.2556		ENSCSAVG00000010956
											KY2019:KY.Chr1.2557		ENSCSAVG00000010958
											KY2019:KY.Chr1.2558		ENSCSAVG00000010960
											KY2019:KY.Chr1.2559		ENSCSAVG00000010961
											KY2019:KY.Chr1.2560		ENSCSAVG00000010962
											KY2019:KY.Chr1.2561		ENSCSAVG00000010978
											KY2019:KY.Chr1.2562		ENSCSAVG00000010983
											KY2019:KY.Chr1.2563		ENSCSAVG00000010985
											KY2019:KY.Chr1.2564		ENSCSAVG00000010988
											KY2019:KY.Chr1.2565		ENSCSAVG00000010989
											KY2019:KY.Chr1.2566		ENSCSAVG00000010993
											KY2019:KY.Chr1.2567		ENSCSAVG00000010994
											KY2019:KY.Chr1.2568		ENSCSAVG00000011007
											KY2019:KY.Chr1.2569		ENSCSAVG00000011019
											KY2019:KY.Chr1.2570		ENSCSAVG00000011023
											KY2019:KY.Chr1.2571		ENSCSAVG00000011026
											KY2019:KY.Chr1.2572		ENSCSAVG00000011031
											KY2019:KY.Chr1.2573		ENSCSAVG00000011054
											KY2019:KY.Chr1.2574		ENSCSAVG00000011055
											KY2019:KY.Chr1.2575		ENSCSAVG00000011056
											KY2019:KY.Chr1.2576		ENSCSAVG00000011061
											KY2019:KY.Chr1.2577		ENSCSAVG00000011065
											KY2019:KY.Chr1.2578		ENSCSAVG00000011067
											KY2019:KY.Chr1.2579		ENSCSAVG00000011068
											KY2019:KY.Chr1.2580		ENSCSAVG00000011070
											KY2019:KY.Chr1.2581		ENSCSAVG00000011072
											KY2019:KY.Chr1.2582		ENSCSAVG00000011075
											KY2019:KY.Chr1.2583		ENSCSAVG00000011078
											KY2019:KY.Chr1.2584		ENSCSAVG00000011084
											KY2019:KY.Chr1.2585		ENSCSAVG00000011085
											KY2019:KY.Chr1.2586		ENSCSAVG00000011102
											KY2019:KY.Chr1.2587		ENSCSAVG00000011105
											KY2019:KY.Chr1.2588		ENSCSAVG00000011106
											KY2019:KY.Chr1.2589		ENSCSAVG00000011108
											KY2019:KY.Chr1.2590		ENSCSAVG00000011109
											KY2019:KY.Chr1.2591		ENSCSAVG00000011114
											KY2019:KY.Chr1.2592		ENSCSAVG00000011126
											KY2019:KY.Chr1.2593		ENSCSAVG00000011142
											KY2019:KY.Chr1.2594		ENSCSAVG00000011144
											KY2019:KY.Chr1.2595		ENSCSAVG00000011145
											KY2019:KY.Chr1.2596		ENSCSAVG00000011146
											KY2019:KY.Chr1.2597		ENSCSAVG00000011149
											KY2019:KY.Chr1.2598		ENSCSAVG00000011150
											KY2019:KY.Chr1.2599		ENSCSAVG00000011153
											KY2019:KY.Chr1.26		ENSCSAVG00000011178
											KY2019:KY.Chr1.2600		ENSCSAVG00000011179
											KY2019:KY.Chr1.2601		ENSCSAVG00000011188
											KY2019:KY.Chr1.2602		ENSCSAVG00000011189
											KY2019:KY.Chr1.2603		ENSCSAVG00000011191
											KY2019:KY.Chr1.2604		ENSCSAVG00000011193
											KY2019:KY.Chr1.2605		ENSCSAVG00000012445
											KY2019:KY.Chr1.2606		ENSCSAVG00000011218
											KY2019:KY.Chr1.2607		ENSCSAVG00000011219
											KY2019:KY.Chr1.2608		ENSCSAVG00000011222
											KY2019:KY.Chr1.2610		ENSCSAVG00000011223
											KY2019:KY.Chr1.2611		ENSCSAVG00000011231
											KY2019:KY.Chr1.2612		ENSCSAVG00000011248
											KY2019:KY.Chr1.2613		ENSCSAVG00000011254
											KY2019:KY.Chr1.2614		ENSCSAVG00000011256
											KY2019:KY.Chr1.2615		ENSCSAVG00000011257
											KY2019:KY.Chr1.2616		ENSCSAVG00000011261
											KY2019:KY.Chr1.2617		ENSCSAVG00000011365
											KY2019:KY.Chr1.2618		ENSCSAVG00000011374
											KY2019:KY.Chr1.2619		ENSCSAVG00000011375
											KY2019:KY.Chr1.2620		ENSCSAVG00000011377
											KY2019:KY.Chr1.2621		ENSCSAVG00000011385
											KY2019:KY.Chr1.2622		ENSCSAVG00000004185
											KY2019:KY.Chr1.2623		ENSCSAVG00000004640
											KY2019:KY.Chr1.2624		ENSCSAVG00000004681
											KY2019:KY.Chr1.2625		ENSCSAVG00000004695
											KY2019:KY.Chr1.2627		ENSCSAVG00000004725
											KY2019:KY.Chr1.2628		ENSCSAVG00000004729
											KY2019:KY.Chr1.2629		ENSCSAVG00000004732
											KY2019:KY.Chr1.2630		ENSCSAVG00000004737
											KY2019:KY.Chr1.2631		ENSCSAVG00000004739
											KY2019:KY.Chr1.2632		ENSCSAVG00000004742
											KY2019:KY.Chr1.2633		ENSCSAVG00000004744
											KY2019:KY.Chr1.2634		ENSCSAVG00000004749
											KY2019:KY.Chr1.2635		ENSCSAVG00000004938
											KY2019:KY.Chr1.2636		ENSCSAVG00000004941
											KY2019:KY.Chr1.2637		ENSCSAVG00000005435
											KY2019:KY.Chr1.2638		ENSCSAVG00000005600
											KY2019:KY.Chr1.2639		ENSCSAVG00000005607
											KY2019:KY.Chr1.27		ENSCSAVG00000005791
											KY2019:KY.Chr1.28		ENSCSAVG00000005815
											KY2019:KY.Chr1.29		ENSCSAVG00000005818
											KY2019:KY.Chr1.3		ENSCSAVG00000005824
											KY2019:KY.Chr1.30		ENSCSAVG00000005831
											KY2019:KY.Chr1.31		ENSCSAVG00000005836
											KY2019:KY.Chr1.32		ENSCSAVG00000005837
											KY2019:KY.Chr1.33		ENSCSAVG00000005845
											KY2019:KY.Chr1.34		ENSCSAVG00000005853
											KY2019:KY.Chr1.35		ENSCSAVG00000005861
											KY2019:KY.Chr1.36		ENSCSAVG00000005872
											KY2019:KY.Chr1.37		ENSCSAVG00000005875
											KY2019:KY.Chr1.38		ENSCSAVG00000005882
											KY2019:KY.Chr1.39		ENSCSAVG00000005888
											KY2019:KY.Chr1.4		ENSCSAVG00000005892
											KY2019:KY.Chr1.40		ENSCSAVG00000005895
											KY2019:KY.Chr1.41		ENSCSAVG00000005900
											KY2019:KY.Chr1.42		ENSCSAVG00000005972
											KY2019:KY.Chr1.43		ENSCSAVG00000005980
											KY2019:KY.Chr1.44		ENSCSAVG00000005991
											KY2019:KY.Chr1.45		ENSCSAVG00000006059
											KY2019:KY.Chr1.47		ENSCSAVG00000006061
											KY2019:KY.Chr1.48		ENSCSAVG00000006069
											KY2019:KY.Chr1.49		ENSCSAVG00000006089
											KY2019:KY.Chr1.5		ENSCSAVG00000006092
											KY2019:KY.Chr1.50		ENSCSAVG00000006113
											KY2019:KY.Chr1.503		ENSCSAVG00000006136
											KY2019:KY.Chr1.504		ENSCSAVG00000006248
											KY2019:KY.Chr1.505		ENSCSAVG00000006253
											KY2019:KY.Chr1.507		ENSCSAVG00000006257
											KY2019:KY.Chr1.508		ENSCSAVG00000006262
											KY2019:KY.Chr1.51		ENSCSAVG00000006266
											KY2019:KY.Chr1.510		ENSCSAVG00000006281
											KY2019:KY.Chr1.512		ENSCSAVG00000006285
											KY2019:KY.Chr1.513		ENSCSAVG00000006288
											KY2019:KY.Chr1.514		ENSCSAVG00000006292
											KY2019:KY.Chr1.515		ENSCSAVG00000006296
											KY2019:KY.Chr1.516		ENSCSAVG00000006300
											KY2019:KY.Chr1.517		ENSCSAVG00000006419
											KY2019:KY.Chr1.518		ENSCSAVG00000006421
											KY2019:KY.Chr1.519		ENSCSAVG00000006426
											KY2019:KY.Chr1.52		ENSCSAVG00000006496
											KY2019:KY.Chr1.520		ENSCSAVG00000006497
											KY2019:KY.Chr1.521		ENSCSAVG00000006500
											KY2019:KY.Chr1.522		ENSCSAVG00000006520
											KY2019:KY.Chr1.523		ENSCSAVG00000006524
											KY2019:KY.Chr1.524		ENSCSAVG00000006527
											KY2019:KY.Chr1.525		ENSCSAVG00000006590
											KY2019:KY.Chr1.526		ENSCSAVG00000006593
											KY2019:KY.Chr1.527		ENSCSAVG00000006596
											KY2019:KY.Chr1.528		ENSCSAVG00000007059
											KY2019:KY.Chr1.529		ENSCSAVG00000007066
											KY2019:KY.Chr1.53		ENSCSAVG00000007068
											KY2019:KY.Chr1.530		ENSCSAVG00000007073
											KY2019:KY.Chr1.531		ENSCSAVG00000007076
											KY2019:KY.Chr1.532		ENSCSAVG00000007114
											KY2019:KY.Chr1.533		ENSCSAVG00000007117
											KY2019:KY.Chr1.534		ENSCSAVG00000007119
											KY2019:KY.Chr1.535		ENSCSAVG00000007123
											KY2019:KY.Chr1.536		ENSCSAVG00000007141
											KY2019:KY.Chr1.537		ENSCSAVG00000007144
											KY2019:KY.Chr1.538		ENSCSAVG00000007188
											KY2019:KY.Chr1.539		ENSCSAVG00000007189
											KY2019:KY.Chr1.54		ENSCSAVG00000007190
											KY2019:KY.Chr1.540		ENSCSAVG00000007196
											KY2019:KY.Chr1.541		ENSCSAVG00000007211
											KY2019:KY.Chr1.542		ENSCSAVG00000007213
											KY2019:KY.Chr1.543		ENSCSAVG00000007219
											KY2019:KY.Chr1.544		ENSCSAVG00000007223
											KY2019:KY.Chr1.545		ENSCSAVG00000007225
											KY2019:KY.Chr1.546		ENSCSAVG00000007231
											KY2019:KY.Chr1.547		ENSCSAVG00000007237
											KY2019:KY.Chr1.548		ENSCSAVG00000007607
											KY2019:KY.Chr1.549		ENSCSAVG00000007670
											KY2019:KY.Chr1.55		ENSCSAVG00000007960
											KY2019:KY.Chr1.550		ENSCSAVG00000007963
											KY2019:KY.Chr1.552		ENSCSAVG00000007966
											KY2019:KY.Chr1.553		ENSCSAVG00000007975
											KY2019:KY.Chr1.554		ENSCSAVG00000008039
											KY2019:KY.Chr1.555		ENSCSAVG00000008052
											KY2019:KY.Chr1.556		ENSCSAVG00000008057
											KY2019:KY.Chr1.557		ENSCSAVG00000008060
											KY2019:KY.Chr1.558		ENSCSAVG00000008067
											KY2019:KY.Chr1.559		ENSCSAVG00000008070
											KY2019:KY.Chr1.56		ENSCSAVG00000008077
											KY2019:KY.Chr1.560		ENSCSAVG00000008080
											KY2019:KY.Chr1.561		ENSCSAVG00000008081
											KY2019:KY.Chr1.562		ENSCSAVG00000008140
											KY2019:KY.Chr1.563		ENSCSAVG00000008143
											KY2019:KY.Chr1.564		ENSCSAVG00000008148
											KY2019:KY.Chr1.565		ENSCSAVG00000008193
											KY2019:KY.Chr1.566		ENSCSAVG00000008305
											KY2019:KY.Chr1.567		ENSCSAVG00000008308
											KY2019:KY.Chr1.568		ENSCSAVG00000008315
											KY2019:KY.Chr1.569		ENSCSAVG00000008320
											KY2019:KY.Chr1.57		ENSCSAVG00000008325
											KY2019:KY.Chr1.570		ENSCSAVG00000008328
											KY2019:KY.Chr1.571		ENSCSAVG00000008360
											KY2019:KY.Chr1.572		ENSCSAVG00000008371
											KY2019:KY.Chr1.573		ENSCSAVG00000008375
											KY2019:KY.Chr1.574		ENSCSAVG00000008381
											KY2019:KY.Chr1.575		ENSCSAVG00000008387
											KY2019:KY.Chr1.576		ENSCSAVG00000008412
											KY2019:KY.Chr1.577		ENSCSAVG00000008414
											KY2019:KY.Chr1.578		ENSCSAVG00000008419
											KY2019:KY.Chr1.58		ENSCSAVG00000008428
											KY2019:KY.Chr1.580		ENSCSAVG00000008433
											KY2019:KY.Chr1.582		ENSCSAVG00000008437
											KY2019:KY.Chr1.583		ENSCSAVG00000008441
											KY2019:KY.Chr1.584		ENSCSAVG00000008442
											KY2019:KY.Chr1.585		ENSCSAVG00000008443
											KY2019:KY.Chr1.586		ENSCSAVG00000008462
											KY2019:KY.Chr1.587		ENSCSAVG00000008518
											KY2019:KY.Chr1.588		ENSCSAVG00000008520
											KY2019:KY.Chr1.589		ENSCSAVG00000008525
											KY2019:KY.Chr1.59		ENSCSAVG00000008527
											KY2019:KY.Chr1.590		ENSCSAVG00000009209
											KY2019:KY.Chr1.591		ENSCSAVG00000009242
											KY2019:KY.Chr1.592		ENSCSAVG00000009243
											KY2019:KY.Chr1.593		ENSCSAVG00000009245
											KY2019:KY.Chr1.594		ENSCSAVG00000009251
											KY2019:KY.Chr1.595		ENSCSAVG00000009407
											KY2019:KY.Chr1.596		ENSCSAVG00000009420
											KY2019:KY.Chr1.597		ENSCSAVG00000009426
											KY2019:KY.Chr1.598		ENSCSAVG00000009433
											KY2019:KY.Chr1.599		ENSCSAVG00000009538
											KY2019:KY.Chr1.6		ENSCSAVG00000009544
											KY2019:KY.Chr1.60		ENSCSAVG00000009548
											KY2019:KY.Chr1.600		ENSCSAVG00000009702
											KY2019:KY.Chr1.601		ENSCSAVG00000009706
											KY2019:KY.Chr1.602		ENSCSAVG00000009710
											KY2019:KY.Chr1.603		ENSCSAVG00000009719
											KY2019:KY.Chr1.604		ENSCSAVG00000009724
											KY2019:KY.Chr1.605		ENSCSAVG00000009752
											KY2019:KY.Chr1.606		ENSCSAVG00000009753
											KY2019:KY.Chr1.607		ENSCSAVG00000009754
											KY2019:KY.Chr1.608		ENSCSAVG00000009755
											KY2019:KY.Chr1.609		ENSCSAVG00000009756
											KY2019:KY.Chr1.61		ENSCSAVG00000009757
											KY2019:KY.Chr1.610		ENSCSAVG00000009774
											KY2019:KY.Chr1.611		ENSCSAVG00000012442
											KY2019:KY.Chr1.612		ENSCSAVG00000009775
											KY2019:KY.Chr1.613		ENSCSAVG00000009776
											KY2019:KY.Chr1.614		ENSCSAVG00000009778
											KY2019:KY.Chr1.615		ENSCSAVG00000009779
											KY2019:KY.Chr1.616		ENSCSAVG00000009781
											KY2019:KY.Chr1.617		ENSCSAVG00000009782
											KY2019:KY.Chr1.62		ENSCSAVG00000009783
											KY2019:KY.Chr1.620		ENSCSAVG00000009823
											KY2019:KY.Chr1.621		ENSCSAVG00000009827
											KY2019:KY.Chr1.622		ENSCSAVG00000009835
											KY2019:KY.Chr1.623		ENSCSAVG00000009837
											KY2019:KY.Chr1.624		ENSCSAVG00000011915
											KY2019:KY.Chr1.625		ENSCSAVG00000009838
											KY2019:KY.Chr1.626		ENSCSAVG00000009923
											KY2019:KY.Chr1.627		ENSCSAVG00000009936
											KY2019:KY.Chr1.628		ENSCSAVG00000009938
											KY2019:KY.Chr1.629		ENSCSAVG00000009941
											KY2019:KY.Chr1.63		ENSCSAVG00000009962
											KY2019:KY.Chr1.630		ENSCSAVG00000009963
											KY2019:KY.Chr1.631		ENSCSAVG00000009967
											KY2019:KY.Chr1.632		ENSCSAVG00000009968
											KY2019:KY.Chr1.633		ENSCSAVG00000009969
											KY2019:KY.Chr1.634		ENSCSAVG00000009981
											KY2019:KY.Chr1.635		ENSCSAVG00000010041
											KY2019:KY.Chr1.636		ENSCSAVG00000010050
											KY2019:KY.Chr1.637		ENSCSAVG00000010057
											KY2019:KY.Chr1.638		ENSCSAVG00000010059
											KY2019:KY.Chr1.639		ENSCSAVG00000010060
											KY2019:KY.Chr1.64		ENSCSAVG00000010061
											KY2019:KY.Chr1.640		ENSCSAVG00000010069
											KY2019:KY.Chr1.641		ENSCSAVG00000010090
											KY2019:KY.Chr1.642		ENSCSAVG00000010093
											KY2019:KY.Chr1.643		ENSCSAVG00000010208
											KY2019:KY.Chr1.644		ENSCSAVG00000010213
											KY2019:KY.Chr1.645		ENSCSAVG00000010216
											KY2019:KY.Chr1.646		ENSCSAVG00000010217
											KY2019:KY.Chr1.647		ENSCSAVG00000010221
											KY2019:KY.Chr1.648		ENSCSAVG00000010222
											KY2019:KY.Chr1.649		ENSCSAVG00000010223
											KY2019:KY.Chr1.65		ENSCSAVG00000010243
											KY2019:KY.Chr1.650		ENSCSAVG00000010247
											KY2019:KY.Chr1.651		ENSCSAVG00000010252
											KY2019:KY.Chr1.652		ENSCSAVG00000010254
											KY2019:KY.Chr1.653		ENSCSAVG00000010257
											KY2019:KY.Chr1.654		ENSCSAVG00000010271
											KY2019:KY.Chr1.655		ENSCSAVG00000010272
											KY2019:KY.Chr1.656		ENSCSAVG00000010282
											KY2019:KY.Chr1.657		ENSCSAVG00000010352
											KY2019:KY.Chr1.658		ENSCSAVG00000010353
											KY2019:KY.Chr1.659		ENSCSAVG00000010354
											KY2019:KY.Chr1.66		ENSCSAVG00000010504
											KY2019:KY.Chr1.660		ENSCSAVG00000010508
											KY2019:KY.Chr1.661		ENSCSAVG00000010511
											KY2019:KY.Chr1.662		ENSCSAVG00000010524
											KY2019:KY.Chr1.663		ENSCSAVG00000010526
											KY2019:KY.Chr1.664		ENSCSAVG00000010639
											KY2019:KY.Chr1.665		ENSCSAVG00000010641
											KY2019:KY.Chr1.666		ENSCSAVG00000010642
											KY2019:KY.Chr1.667		ENSCSAVG00000010645
											KY2019:KY.Chr1.668		ENSCSAVG00000010648
											KY2019:KY.Chr1.669		ENSCSAVG00000010651
											KY2019:KY.Chr1.67		ENSCSAVG00000010654
											KY2019:KY.Chr1.670		ENSCSAVG00000010656
											KY2019:KY.Chr1.671		ENSCSAVG00000010659
											KY2019:KY.Chr1.672		ENSCSAVG00000010685
											KY2019:KY.Chr1.673		ENSCSAVG00000010690
											KY2019:KY.Chr1.674		ENSCSAVG00000010696
											KY2019:KY.Chr1.675		ENSCSAVG00000010770
											KY2019:KY.Chr1.676		ENSCSAVG00000010775
											KY2019:KY.Chr1.677		ENSCSAVG00000010776
											KY2019:KY.Chr1.68		ENSCSAVG00000010817
											KY2019:KY.Chr1.680		ENSCSAVG00000010820
											KY2019:KY.Chr1.681		ENSCSAVG00000010825
											KY2019:KY.Chr1.682		ENSCSAVG00000010827
											KY2019:KY.Chr1.683		ENSCSAVG00000010835
											KY2019:KY.Chr1.684		ENSCSAVG00000010836
											KY2019:KY.Chr1.685		ENSCSAVG00000010837
											KY2019:KY.Chr1.686		ENSCSAVG00000010839
											KY2019:KY.Chr1.687		ENSCSAVG00000010840
											KY2019:KY.Chr1.688		ENSCSAVG00000010853
											KY2019:KY.Chr1.689		ENSCSAVG00000010855
											KY2019:KY.Chr1.69		ENSCSAVG00000010856
											KY2019:KY.Chr1.690		ENSCSAVG00000010895
											KY2019:KY.Chr1.691		ENSCSAVG00000010896
											KY2019:KY.Chr1.692		ENSCSAVG00000010902
											KY2019:KY.Chr1.693		ENSCSAVG00000010909
											KY2019:KY.Chr1.694		ENSCSAVG00000010914
											KY2019:KY.Chr1.695		ENSCSAVG00000010935
											KY2019:KY.Chr1.696		ENSCSAVG00000010938
											KY2019:KY.Chr1.697		ENSCSAVG00000010963
											KY2019:KY.Chr1.698		ENSCSAVG00000010966
											KY2019:KY.Chr1.699		ENSCSAVG00000010996
											KY2019:KY.Chr1.7		ENSCSAVG00000010998
											KY2019:KY.Chr1.70		ENSCSAVG00000011003
											KY2019:KY.Chr1.700		ENSCSAVG00000011004
											KY2019:KY.Chr1.701		ENSCSAVG00000011005
											KY2019:KY.Chr1.702		ENSCSAVG00000011006
											KY2019:KY.Chr1.703		ENSCSAVG00000011010
											KY2019:KY.Chr1.704		ENSCSAVG00000004032
											KY2019:KY.Chr1.705		ENSCSAVG00000004038
											KY2019:KY.Chr1.706		ENSCSAVG00000004051
											KY2019:KY.Chr1.707		ENSCSAVG00000004055
											KY2019:KY.Chr1.708		ENSCSAVG00000004057
											KY2019:KY.Chr1.709		ENSCSAVG00000004172
											KY2019:KY.Chr1.71		ENSCSAVG00000004192
											KY2019:KY.Chr1.710		ENSCSAVG00000004194
											KY2019:KY.Chr1.711		ENSCSAVG00000004202
											KY2019:KY.Chr1.712		ENSCSAVG00000004208
											KY2019:KY.Chr1.713		ENSCSAVG00000004212
											KY2019:KY.Chr1.714		ENSCSAVG00000004227
											KY2019:KY.Chr1.715		ENSCSAVG00000004243
											KY2019:KY.Chr1.716		ENSCSAVG00000005089
											KY2019:KY.Chr1.717		ENSCSAVG00000012369
											KY2019:KY.Chr1.718		ENSCSAVG00000005093
											KY2019:KY.Chr1.719		ENSCSAVG00000011841
											KY2019:KY.Chr1.72		ENSCSAVG00000012048
											KY2019:KY.Chr1.720		ENSCSAVG00000005095
											KY2019:KY.Chr1.721		ENSCSAVG00000005098
											KY2019:KY.Chr1.722		ENSCSAVG00000005104
											KY2019:KY.Chr1.723		ENSCSAVG00000005110
											KY2019:KY.Chr1.724		ENSCSAVG00000005114
											KY2019:KY.Chr1.725		ENSCSAVG00000005117
											KY2019:KY.Chr1.726		ENSCSAVG00000005331
											KY2019:KY.Chr1.727		ENSCSAVG00000005342
											KY2019:KY.Chr1.728		ENSCSAVG00000005344
											KY2019:KY.Chr1.729		ENSCSAVG00000005652
											KY2019:KY.Chr1.730		ENSCSAVG00000005659
											KY2019:KY.Chr1.731		ENSCSAVG00000005660
											KY2019:KY.Chr1.732		ENSCSAVG00000005661
											KY2019:KY.Chr1.733		ENSCSAVG00000005674
											KY2019:KY.Chr1.734		ENSCSAVG00000005686
											KY2019:KY.Chr1.735		ENSCSAVG00000006980
											KY2019:KY.Chr1.736		ENSCSAVG00000007037
											KY2019:KY.Chr1.737		ENSCSAVG00000007042
											KY2019:KY.Chr1.738		ENSCSAVG00000007048
											KY2019:KY.Chr1.739		ENSCSAVG00000007051
											KY2019:KY.Chr1.740		ENSCSAVG00000007053
											KY2019:KY.Chr1.741		ENSCSAVG00000007055
											KY2019:KY.Chr1.742		ENSCSAVG00000007120
											KY2019:KY.Chr1.743		ENSCSAVG00000007124
											KY2019:KY.Chr1.744		ENSCSAVG00000007127
											KY2019:KY.Chr1.745		ENSCSAVG00000007130
											KY2019:KY.Chr1.746		ENSCSAVG00000007149
											KY2019:KY.Chr1.747		ENSCSAVG00000007155
											KY2019:KY.Chr1.748		ENSCSAVG00000007156
											KY2019:KY.Chr1.749		ENSCSAVG00000007158
											KY2019:KY.Chr1.75		ENSCSAVG00000007174
											KY2019:KY.Chr1.750		ENSCSAVG00000007178
											KY2019:KY.Chr1.751		ENSCSAVG00000008075
											KY2019:KY.Chr1.752		ENSCSAVG00000008078
											KY2019:KY.Chr1.753		ENSCSAVG00000008461
											KY2019:KY.Chr1.754		ENSCSAVG00000008467
											KY2019:KY.Chr1.755		ENSCSAVG00000008470
											KY2019:KY.Chr1.756		ENSCSAVG00000011839
											KY2019:KY.Chr1.757		ENSCSAVG00000008477
											KY2019:KY.Chr1.758		ENSCSAVG00000008488
											KY2019:KY.Chr1.759		ENSCSAVG00000008489
											KY2019:KY.Chr1.760		ENSCSAVG00000008495
											KY2019:KY.Chr1.761		ENSCSAVG00000012047
											KY2019:KY.Chr1.762		ENSCSAVG00000008702
											KY2019:KY.Chr1.763		ENSCSAVG00000008707
											KY2019:KY.Chr1.764		ENSCSAVG00000008714
											KY2019:KY.Chr1.765		ENSCSAVG00000008716
											KY2019:KY.Chr1.766		ENSCSAVG00000008727
											KY2019:KY.Chr1.767		ENSCSAVG00000008728
											KY2019:KY.Chr1.768		ENSCSAVG00000008730
											KY2019:KY.Chr1.769		ENSCSAVG00000008740
											KY2019:KY.Chr1.770		ENSCSAVG00000008798
											KY2019:KY.Chr1.771		ENSCSAVG00000008800
											KY2019:KY.Chr1.773		ENSCSAVG00000008808
											KY2019:KY.Chr1.774		ENSCSAVG00000008813
											KY2019:KY.Chr1.775		ENSCSAVG00000008947
											KY2019:KY.Chr1.776		ENSCSAVG00000011969
											KY2019:KY.Chr1.777		ENSCSAVG00000008953
											KY2019:KY.Chr1.778		ENSCSAVG00000008954
											KY2019:KY.Chr1.779		ENSCSAVG00000008957
											KY2019:KY.Chr1.780		ENSCSAVG00000008989
											KY2019:KY.Chr1.781		ENSCSAVG00000008992
											KY2019:KY.Chr1.782		ENSCSAVG00000009020
											KY2019:KY.Chr1.783		ENSCSAVG00000009025
											KY2019:KY.Chr1.784		ENSCSAVG00000009028
											KY2019:KY.Chr1.785		ENSCSAVG00000009031
											KY2019:KY.Chr1.786		ENSCSAVG00000009034
											KY2019:KY.Chr1.792		ENSCSAVG00000009037
											KY2019:KY.Chr1.8		ENSCSAVG00000009039
											KY2019:KY.Chr1.813		ENSCSAVG00000009119
											KY2019:KY.Chr1.814		ENSCSAVG00000012325
											KY2019:KY.Chr1.815		ENSCSAVG00000009142
											KY2019:KY.Chr1.816		ENSCSAVG00000009149
											KY2019:KY.Chr1.817		ENSCSAVG00000009219
											KY2019:KY.Chr1.818		ENSCSAVG00000009274
											KY2019:KY.Chr1.819		ENSCSAVG00000009277
											KY2019:KY.Chr1.820		ENSCSAVG00000009279
											KY2019:KY.Chr1.821		ENSCSAVG00000009283
[truncated: 16,192 more rows]

## Sheet: Supplementary Data 3
Data 3
	genes in module 1	genes in module 2	genes in module 3		genes in module 1	genes in module 2	genes in module 3
Cr♀×Cs♂	ENSCSAVG00000000223	ENSCSAVG00000008143	ENSCSAVG00000000014	Cs♀×Cr♂	ENSCSAVG00000011569	ENSCSAVG00000000042	KY2019:KY.Chr8.532
	ENSCSAVG00000000279	ENSCSAVG00000009349	ENSCSAVG00000000037		ENSCSAVG00000008445	ENSCSAVG00000000063	KY2019:KY.Chr4.381				gene number	number of genes in each parental size	number of genes with orthologs	number of orthologous gene pairs
	ENSCSAVG00000000293	ENSCSAVG00000001387	ENSCSAVG00000000061		ENSCSAVG00000004283	ENSCSAVG00000000065	KY2019:KY.Chr1.2261			module 1	283	172	98	14
	ENSCSAVG00000000299	ENSCSAVG00000000684	ENSCSAVG00000000072		ENSCSAVG00000000161	ENSCSAVG00000000066	KY2019:KY.Chr1.979		Cr♀ × Cs♂			111	48
	ENSCSAVG00000000302	ENSCSAVG00000002199	ENSCSAVG00000000094		KY2019:KY.Chr3.630	ENSCSAVG00000000146	ENSCSAVG00000007605			module2 and 3	4355	1054	543	433
	ENSCSAVG00000000494	ENSCSAVG00000004529	ENSCSAVG00000000096		ENSCSAVG00000011716	ENSCSAVG00000000159	KY2019:KY.Chr1.61					3301	2151			overlap between two direction crosses
	ENSCSAVG00000000590	ENSCSAVG00000009580	ENSCSAVG00000000131		KY2019:KY.Chr14.233	ENSCSAVG00000000161	KY2019:KY.Chr1.1086								module 1 overlap	71
	ENSCSAVG00000000644	ENSCSAVG00000007247	ENSCSAVG00000000146		ENSCSAVG00000001572	ENSCSAVG00000000192	KY2019:KY.Chr2.773								module 2 and 3 overlap	627
	ENSCSAVG00000000809	ENSCSAVG00000002119	ENSCSAVG00000000147		ENSCSAVG00000009915	ENSCSAVG00000000223	ENSCSAVG00000003309			module 1	402	110	39	9
	ENSCSAVG00000001074	ENSCSAVG00000007075	ENSCSAVG00000000160		ENSCSAVG00000000896	ENSCSAVG00000000240	KY2019:KY.Chr8.704		Cs♀ × Cr♂			292	166
	ENSCSAVG00000001116	ENSCSAVG00000006078	ENSCSAVG00000000161		KY2019:KY.Chr3.17	ENSCSAVG00000000263	ENSCSAVG00000005757			module2 and 3	3097	1833	1129	353
	ENSCSAVG00000001127	ENSCSAVG00000006828	ENSCSAVG00000000172		ENSCSAVG00000006072	ENSCSAVG00000000279	KY2019:KY.Chr9.653					1264	696
	ENSCSAVG00000001262	ENSCSAVG00000006092	ENSCSAVG00000000178		KY2019:KY.Chr2.986	ENSCSAVG00000000299	KY2019:KY.Chr11.686
	ENSCSAVG00000001267	ENSCSAVG00000001503	ENSCSAVG00000000186		ENSCSAVG00000011602	ENSCSAVG00000000302	ENSCSAVG00000003998
	ENSCSAVG00000001433	ENSCSAVG00000010986	ENSCSAVG00000000202		ENSCSAVG00000000860	ENSCSAVG00000000318	KY2019:KY.Chr9.1050
	ENSCSAVG00000001480	ENSCSAVG00000000917	ENSCSAVG00000000258		ENSCSAVG00000001389	ENSCSAVG00000000327	KY2019:KY.Chr3.1115
	ENSCSAVG00000001509	KY2019:KY.Chr1.2134	ENSCSAVG00000000265		ENSCSAVG00000001462	ENSCSAVG00000000341	KY2019:KY.Chr3.1467
	ENSCSAVG00000001514	ENSCSAVG00000001436	ENSCSAVG00000000269		ENSCSAVG00000003197	ENSCSAVG00000000357	KY2019:KY.Chr14.135
	ENSCSAVG00000001515	ENSCSAVG00000003119	ENSCSAVG00000000282		ENSCSAVG00000002160	ENSCSAVG00000000359	KY2019:KY.Chr8.243
	ENSCSAVG00000001684	ENSCSAVG00000002074	ENSCSAVG00000000286		ENSCSAVG00000004757	ENSCSAVG00000000422	KY2019:KY.Chr10.1100
	ENSCSAVG00000001901	ENSCSAVG00000000639	ENSCSAVG00000000300		ENSCSAVG00000008784	ENSCSAVG00000000423	KY2019:KY.Chr8.918
	ENSCSAVG00000002183	ENSCSAVG00000004892	ENSCSAVG00000000304		ENSCSAVG00000006793	ENSCSAVG00000000443	KY2019:KY.Chr1.2092
	ENSCSAVG00000002295	KY2019:KY.Chr8.1107	ENSCSAVG00000000309		KY2019:KY.Chr1.1398	ENSCSAVG00000000461	KY2019:KY.UAContig1.122
	ENSCSAVG00000002387	ENSCSAVG00000009632	ENSCSAVG00000000310		ENSCSAVG00000000995	ENSCSAVG00000000466	KY2019:KY.Chr11.102
	ENSCSAVG00000002439	ENSCSAVG00000010971	ENSCSAVG00000000311		ENSCSAVG00000004857	ENSCSAVG00000000476	KY2019:KY.Chr4.459
	ENSCSAVG00000002440	KY2019:KY.UAContig2.9	ENSCSAVG00000000312		ENSCSAVG00000008949	ENSCSAVG00000000494	KY2019:KY.Chr4.363
	ENSCSAVG00000002442	ENSCSAVG00000009046	ENSCSAVG00000000316		ENSCSAVG00000007304	ENSCSAVG00000000525	KY2019:KY.Chr7.626
	ENSCSAVG00000002450	ENSCSAVG00000006343	ENSCSAVG00000000333		KY2019:KY.Chr13.435	ENSCSAVG00000000588	KY2019:KY.Chr5.975
	ENSCSAVG00000002454	ENSCSAVG00000001885	ENSCSAVG00000000342		ENSCSAVG00000011226	ENSCSAVG00000000590	ENSCSAVG00000000342
	ENSCSAVG00000002459	ENSCSAVG00000011187	ENSCSAVG00000000353		ENSCSAVG00000010183	ENSCSAVG00000000639	KY2019:KY.Chr4.1338
	ENSCSAVG00000002465	ENSCSAVG00000007412	ENSCSAVG00000000396		ENSCSAVG00000007444	ENSCSAVG00000000643	KY2019:KY.Chr11.636
	ENSCSAVG00000002474	ENSCSAVG00000003593	ENSCSAVG00000000399		ENSCSAVG00000006092	ENSCSAVG00000000644	KY2019:KY.Chr2.1506
	ENSCSAVG00000002659	ENSCSAVG00000004619	ENSCSAVG00000000408		ENSCSAVG00000009337	ENSCSAVG00000000649	KY2019:KY.Chr3.220
	ENSCSAVG00000002730	KY2019:KY.Chr1.1845	ENSCSAVG00000000452		ENSCSAVG00000009040	ENSCSAVG00000000655	KY2019:KY.Chr3.535
	ENSCSAVG00000002796	ENSCSAVG00000011720	ENSCSAVG00000000455		KY2019:KY.Chr8.654	ENSCSAVG00000000683	KY2019:KY.Chr2.2140
	ENSCSAVG00000002814	ENSCSAVG00000003579	ENSCSAVG00000000468		ENSCSAVG00000007620	ENSCSAVG00000000721	KY2019:KY.Chr9.316
	ENSCSAVG00000002923	ENSCSAVG00000007036	ENSCSAVG00000000470		ENSCSAVG00000001449	ENSCSAVG00000000762	ENSCSAVG00000009653
	ENSCSAVG00000003019	ENSCSAVG00000003401	ENSCSAVG00000000479		ENSCSAVG00000003861	ENSCSAVG00000000860	KY2019:KY.Chr7.72
	ENSCSAVG00000003020	ENSCSAVG00000001034	ENSCSAVG00000000481		ENSCSAVG00000002180	ENSCSAVG00000000864	KY2019:KY.Chr9.564
	ENSCSAVG00000003031	ENSCSAVG00000009367	ENSCSAVG00000000490		ENSCSAVG00000005824	ENSCSAVG00000000896	KY2019:KY.Chr7.508
	ENSCSAVG00000003072	ENSCSAVG00000001678	ENSCSAVG00000000491		KY2019:KY.Chr10.708	ENSCSAVG00000000902	KY2019:KY.Chr3.899
	ENSCSAVG00000003151	ENSCSAVG00000009373	ENSCSAVG00000000510		ENSCSAVG00000010382	ENSCSAVG00000000927	KY2019:KY.Chr1.1520
	ENSCSAVG00000003407	KY2019:KY.Chr7.238	ENSCSAVG00000000512		ENSCSAVG00000005467	ENSCSAVG00000000937	ENSCSAVG00000009611
	ENSCSAVG00000003819	ENSCSAVG00000004031	ENSCSAVG00000000513		ENSCSAVG00000006397	ENSCSAVG00000000960	KY2019:KY.Chr13.401
	ENSCSAVG00000003892	ENSCSAVG00000006746	ENSCSAVG00000000515		ENSCSAVG00000000192	ENSCSAVG00000000962	ENSCSAVG00000005673
	ENSCSAVG00000003957	ENSCSAVG00000000159	ENSCSAVG00000000576		ENSCSAVG00000003192	ENSCSAVG00000000968	ENSCSAVG00000010467
	ENSCSAVG00000003964	ENSCSAVG00000002373	ENSCSAVG00000000581		ENSCSAVG00000004117	ENSCSAVG00000000995	KY2019:KY.Chr1.2371
	ENSCSAVG00000004009	KY2019:KY.Chr7.390	ENSCSAVG00000000588		KY2019:KY.Chr14.1187	ENSCSAVG00000001128	KY2019:KY.Chr1.1264
	ENSCSAVG00000004202	ENSCSAVG00000007503	ENSCSAVG00000000591		ENSCSAVG00000001996	ENSCSAVG00000001133	ENSCSAVG00000008959
	ENSCSAVG00000004249	ENSCSAVG00000004708	ENSCSAVG00000000594		ENSCSAVG00000008472	ENSCSAVG00000001173	ENSCSAVG00000004960
	ENSCSAVG00000004269	KY2019:KY.Chr2.442	ENSCSAVG00000000597		ENSCSAVG00000007076	ENSCSAVG00000001190	KY2019:KY.Chr7.634
	ENSCSAVG00000004385	ENSCSAVG00000008500	ENSCSAVG00000000600		ENSCSAVG00000009209	ENSCSAVG00000001278	KY2019:KY.Chr6.376
	ENSCSAVG00000004484	KY2019:KY.Chr8.1112	ENSCSAVG00000000612		ENSCSAVG00000000937	ENSCSAVG00000001280	KY2019:KY.Chr2.821
	ENSCSAVG00000004610	ENSCSAVG00000005047	ENSCSAVG00000000613		ENSCSAVG00000008970	ENSCSAVG00000001323	KY2019:KY.Chr2.1462
	ENSCSAVG00000004660	ENSCSAVG00000009055	ENSCSAVG00000000621		ENSCSAVG00000007282	ENSCSAVG00000001334	KY2019:KY.Chr1.2238
	ENSCSAVG00000004762	ENSCSAVG00000001118	ENSCSAVG00000000626		ENSCSAVG00000008629	ENSCSAVG00000001349	KY2019:KY.Chr12.505
	ENSCSAVG00000005021	ENSCSAVG00000002805	ENSCSAVG00000000657		KY2019:KY.Chr14.559	ENSCSAVG00000001374	KY2019:KY.Chr5.883
	ENSCSAVG00000005127	KY2019:KY.Chr8.436	ENSCSAVG00000000675		KY2019:KY.Chr7.359	ENSCSAVG00000001384	KY2019:KY.Chr8.1153
	ENSCSAVG00000005299	ENSCSAVG00000010363	ENSCSAVG00000000680		KY2019:KY.Chr12.374	ENSCSAVG00000001389	KY2019:KY.Chr12.899
	ENSCSAVG00000005306	ENSCSAVG00000005884	ENSCSAVG00000000700		ENSCSAVG00000006256	ENSCSAVG00000001392	ENSCSAVG00000011433
	ENSCSAVG00000005655	ENSCSAVG00000003739	ENSCSAVG00000000701		ENSCSAVG00000003407	ENSCSAVG00000001395	KY2019:KY.Chr1.2131
	ENSCSAVG00000005744	KY2019:KY.Chr11.1273	ENSCSAVG00000000707		ENSCSAVG00000006865	ENSCSAVG00000001427	ENSCSAVG00000011376
	ENSCSAVG00000005969	KY2019:KY.Chr14.928	ENSCSAVG00000000735		ENSCSAVG00000010942	ENSCSAVG00000001433	ENSCSAVG00000007281
	ENSCSAVG00000006244	KY2019:KY.Chr5.401	ENSCSAVG00000000748		ENSCSAVG00000007733	ENSCSAVG00000001437	KY2019:KY.Chr8.1387
	ENSCSAVG00000006339	ENSCSAVG00000005991	ENSCSAVG00000000749		ENSCSAVG00000006432	ENSCSAVG00000001447	ENSCSAVG00000002057
	ENSCSAVG00000006447	ENSCSAVG00000005816	ENSCSAVG00000000756		KY2019:KY.Chr11.1078	ENSCSAVG00000001449	KY2019:KY.Chr2.2114
	ENSCSAVG00000006844	ENSCSAVG00000007837	ENSCSAVG00000000782		ENSCSAVG00000008782	ENSCSAVG00000001462	KY2019:KY.Chr2.2090
	ENSCSAVG00000007051	ENSCSAVG00000009773	ENSCSAVG00000000803		ENSCSAVG00000011706	ENSCSAVG00000001480	KY2019:KY.Chr8.719
	ENSCSAVG00000007057	KY2019:KY.Chr8.1382	ENSCSAVG00000000825		ENSCSAVG00000006059	ENSCSAVG00000001483	ENSCSAVG00000002577
	ENSCSAVG00000007184	ENSCSAVG00000000768	ENSCSAVG00000000851		ENSCSAVG00000010445	ENSCSAVG00000001487	ENSCSAVG00000004201
	ENSCSAVG00000007331	KY2019:KY.Chr3.1540	ENSCSAVG00000000861		ENSCSAVG00000002164	ENSCSAVG00000001508	KY2019:KY.Chr3.1438
	ENSCSAVG00000007417	ENSCSAVG00000005467	ENSCSAVG00000000872		ENSCSAVG00000005432	ENSCSAVG00000001514	KY2019:KY.Chr4.1138
	ENSCSAVG00000007478	ENSCSAVG00000006355	ENSCSAVG00000000877		ENSCSAVG00000002001	ENSCSAVG00000001572	KY2019:KY.Chr1.1693
	ENSCSAVG00000007674	ENSCSAVG00000002010	ENSCSAVG00000000892		ENSCSAVG00000006746	ENSCSAVG00000001684	KY2019:KY.Chr1.176
	ENSCSAVG00000007817	ENSCSAVG00000008880	ENSCSAVG00000000894		ENSCSAVG00000008489	ENSCSAVG00000001746	KY2019:KY.Chr9.508
	ENSCSAVG00000007841	ENSCSAVG00000010075	ENSCSAVG00000000902		ENSCSAVG00000011091	ENSCSAVG00000001752	KY2019:KY.Chr11.1046
	ENSCSAVG00000007844	ENSCSAVG00000011788	ENSCSAVG00000000929		ENSCSAVG00000004277	ENSCSAVG00000001774	ENSCSAVG00000005525
	ENSCSAVG00000007974	ENSCSAVG00000006218	ENSCSAVG00000000940		ENSCSAVG00000011724	ENSCSAVG00000001806	KY2019:KY.Chr5.1041
	ENSCSAVG00000008056	ENSCSAVG00000006008	ENSCSAVG00000000943		ENSCSAVG00000003818	ENSCSAVG00000001854	KY2019:KY.Chr1.1073
	ENSCSAVG00000008378	ENSCSAVG00000001495	ENSCSAVG00000000948		ENSCSAVG00000002214	ENSCSAVG00000001912	KY2019:KY.Chr6.583
	ENSCSAVG00000008470	ENSCSAVG00000007048	ENSCSAVG00000000950		ENSCSAVG00000004271	ENSCSAVG00000001989	KY2019:KY.Chr1.620
	ENSCSAVG00000008730	ENSCSAVG00000002029	ENSCSAVG00000000952		ENSCSAVG00000006343	ENSCSAVG00000001996	KY2019:KY.Chr2.1383
	ENSCSAVG00000008873	ENSCSAVG00000005888	ENSCSAVG00000000967		ENSCSAVG00000000864	ENSCSAVG00000002001	KY2019:KY.Chr12.849
	ENSCSAVG00000009296	KY2019:KY.Chr7.173	ENSCSAVG00000000968		ENSCSAVG00000000146	ENSCSAVG00000002008	KY2019:KY.Chr11.312
	ENSCSAVG00000009404	ENSCSAVG00000008495	ENSCSAVG00000000988		KY2019:KY.Chr8.1386	ENSCSAVG00000002027	KY2019:KY.Chr2.2323
	ENSCSAVG00000009469	ENSCSAVG00000007968	ENSCSAVG00000000991		ENSCSAVG00000003808	ENSCSAVG00000002100	KY2019:KY.Chr4.1076
	ENSCSAVG00000009625	ENSCSAVG00000001323	ENSCSAVG00000001016		ENSCSAVG00000001323	ENSCSAVG00000002113	KY2019:KY.Chr1.697
	ENSCSAVG00000009633	ENSCSAVG00000009302	ENSCSAVG00000001038		ENSCSAVG00000009105	ENSCSAVG00000002128	KY2019:KY.Chr7.155
	ENSCSAVG00000009953	ENSCSAVG00000009497	ENSCSAVG00000001045		KY2019:KY.Chr7.1157	ENSCSAVG00000002160	KY2019:KY.Chr9.147
	ENSCSAVG00000010044	KY2019:KY.Chr11.160	ENSCSAVG00000001062		ENSCSAVG00000010360	ENSCSAVG00000002164	KY2019:KY.Chr6.377
	ENSCSAVG00000010045	ENSCSAVG00000008562	ENSCSAVG00000001075		ENSCSAVG00000004747	ENSCSAVG00000002180	KY2019:KY.Chr14.218
	ENSCSAVG00000010112	ENSCSAVG00000000240	ENSCSAVG00000001087		ENSCSAVG00000003662	ENSCSAVG00000002183	KY2019:KY.Chr8.833
	ENSCSAVG00000010123	ENSCSAVG00000007263	ENSCSAVG00000001108		ENSCSAVG00000004997	ENSCSAVG00000002199	KY2019:KY.Chr3.839
	ENSCSAVG00000010126	KY2019:KY.Chr1.1413	ENSCSAVG00000001114		KY2019:KY.Chr13.326	ENSCSAVG00000002214	KY2019:KY.Chr2.2024
	ENSCSAVG00000010174	ENSCSAVG00000003044	ENSCSAVG00000001119		ENSCSAVG00000006813	ENSCSAVG00000002218	ENSCSAVG00000000906
	ENSCSAVG00000010176	ENSCSAVG00000011602	ENSCSAVG00000001122		ENSCSAVG00000002309	ENSCSAVG00000002227	KY2019:KY.Chr3.430
	ENSCSAVG00000010616	KY2019:KY.Chr14.384	ENSCSAVG00000001123		ENSCSAVG00000011759	ENSCSAVG00000002246	KY2019:KY.Chr2.1528
	ENSCSAVG00000010848	ENSCSAVG00000006512	ENSCSAVG00000001124		ENSCSAVG00000008025	ENSCSAVG00000002247	KY2019:KY.Chr1.1201
	ENSCSAVG00000010988	ENSCSAVG00000005528	ENSCSAVG00000001125		ENSCSAVG00000007606	ENSCSAVG00000002256	KY2019:KY.Chr5.830
	ENSCSAVG00000011040	ENSCSAVG00000002027	ENSCSAVG00000001131		ENSCSAVG00000009920	ENSCSAVG00000002295	KY2019:KY.Chr1.1807
	ENSCSAVG00000011146	ENSCSAVG00000003960	ENSCSAVG00000001134		ENSCSAVG00000010044	ENSCSAVG00000002309	ENSCSAVG00000009808
	ENSCSAVG00000011211	ENSCSAVG00000000487	ENSCSAVG00000001137		ENSCSAVG00000012126	ENSCSAVG00000002310	KY2019:KY.Chr4.1170
	ENSCSAVG00000011458	KY2019:KY.Chr5.338	ENSCSAVG00000001139		ENSCSAVG00000003271	ENSCSAVG00000002330	KY2019:KY.Chr1.1948
	ENSCSAVG00000011582	KY2019:KY.Chr14.390	ENSCSAVG00000001140		ENSCSAVG00000003805	ENSCSAVG00000002370	KY2019:KY.Chr2.1438
	ENSCSAVG00000011585	ENSCSAVG00000006004	ENSCSAVG00000001169		ENSCSAVG00000004105	ENSCSAVG00000002442	KY2019:KY.Chr14.162
	ENSCSAVG00000011646	ENSCSAVG00000006813	ENSCSAVG00000001173		ENSCSAVG00000002963	ENSCSAVG00000002450	KY2019:KY.Chr1.1066
	ENSCSAVG00000011647	ENSCSAVG00000004927	ENSCSAVG00000001188		ENSCSAVG00000005369	ENSCSAVG00000002454	KY2019:KY.Chr3.781
	ENSCSAVG00000011649	ENSCSAVG00000006064	ENSCSAVG00000001190		ENSCSAVG00000000721	ENSCSAVG00000002459	KY2019:KY.Chr5.403
	ENSCSAVG00000011650	ENSCSAVG00000009539	ENSCSAVG00000001232		KY2019:KY.Chr5.344	ENSCSAVG00000002465	ENSCSAVG00000010443
	ENSCSAVG00000011652	ENSCSAVG00000002837	ENSCSAVG00000001241		ENSCSAVG00000005013	ENSCSAVG00000002530	KY2019:KY.Chr14.25
	ENSCSAVG00000011653	KY2019:KY.Chr2.865	ENSCSAVG00000001246		ENSCSAVG00000000525	ENSCSAVG00000002565	KY2019:KY.Chr5.891
	KY2019:KY.Chr1.10	ENSCSAVG00000008650	ENSCSAVG00000001256		ENSCSAVG00000009540	ENSCSAVG00000002570	ENSCSAVG00000009581
	KY2019:KY.Chr1.1129	KY2019:KY.Chr2.2029	ENSCSAVG00000001301		ENSCSAVG00000006351	ENSCSAVG00000002612	KY2019:KY.Chr2.1514
	KY2019:KY.Chr1.1254	ENSCSAVG00000010705	ENSCSAVG00000001303		KY2019:KY.Chr5.309	ENSCSAVG00000002657	KY2019:KY.Chr7.305
	KY2019:KY.Chr1.1295	ENSCSAVG00000000746	ENSCSAVG00000001305		ENSCSAVG00000010515	ENSCSAVG00000002663	KY2019:KY.Chr4.986
	KY2019:KY.Chr1.1305	ENSCSAVG00000005965	ENSCSAVG00000001309		ENSCSAVG00000009625	ENSCSAVG00000002676	KY2019:KY.Chr7.415
	KY2019:KY.Chr1.1388	ENSCSAVG00000009791	ENSCSAVG00000001344		ENSCSAVG00000004648	ENSCSAVG00000002709	KY2019:KY.Chr10.102
	KY2019:KY.Chr1.1421	ENSCSAVG00000007485	ENSCSAVG00000001346		ENSCSAVG00000007259	ENSCSAVG00000002730	KY2019:KY.Chr10.95
	KY2019:KY.Chr1.1473	ENSCSAVG00000008305	ENSCSAVG00000001349		ENSCSAVG00000011509	ENSCSAVG00000002819	KY2019:KY.Chr8.1112
	KY2019:KY.Chr1.1507	ENSCSAVG00000000347	ENSCSAVG00000001359		ENSCSAVG00000002370	ENSCSAVG00000002837	KY2019:KY.Chr2.1253
	KY2019:KY.Chr1.1556	ENSCSAVG00000009674	ENSCSAVG00000001384		ENSCSAVG00000008101	ENSCSAVG00000002854	KY2019:KY.Chr9.323
	KY2019:KY.Chr1.1743	ENSCSAVG00000007498	ENSCSAVG00000001392		ENSCSAVG00000004842	ENSCSAVG00000002887	KY2019:KY.Chr14.16
	KY2019:KY.Chr1.2012	KY2019:KY.Chr2.42	ENSCSAVG00000001396		ENSCSAVG00000002657	ENSCSAVG00000002916	KY2019:KY.Chr11.1344
	KY2019:KY.Chr1.2032	ENSCSAVG00000000359	ENSCSAVG00000001398		ENSCSAVG00000005386	ENSCSAVG00000002963	KY2019:KY.Chr7.460
	KY2019:KY.Chr1.2159	ENSCSAVG00000008552	ENSCSAVG00000001404		ENSCSAVG00000007974	ENSCSAVG00000002974	ENSCSAVG00000009145
	KY2019:KY.Chr1.2160	ENSCSAVG00000009125	ENSCSAVG00000001407		ENSCSAVG00000003422	ENSCSAVG00000002985	ENSCSAVG00000006799
	KY2019:KY.Chr1.2348	ENSCSAVG00000002483	ENSCSAVG00000001425		ENSCSAVG00000010017	ENSCSAVG00000002997	KY2019:KY.Chr11.800
	KY2019:KY.Chr1.2476	ENSCSAVG00000005326	ENSCSAVG00000001428		ENSCSAVG00000003146	ENSCSAVG00000003020	KY2019:KY.Chr1.1575
	KY2019:KY.Chr1.2486	KY2019:KY.Chr5.913	ENSCSAVG00000001432		ENSCSAVG00000009906	ENSCSAVG00000003039	ENSCSAVG00000004457
	KY2019:KY.Chr1.33	ENSCSAVG00000007173	ENSCSAVG00000001445		ENSCSAVG00000006404	ENSCSAVG00000003097	KY2019:KY.Chr2.1082
	KY2019:KY.Chr1.665	KY2019:KY.Chr1.888	ENSCSAVG00000001451		ENSCSAVG00000010507	ENSCSAVG00000003100	KY2019:KY.Chr3.1321
	KY2019:KY.Chr1.71	ENSCSAVG00000007011	ENSCSAVG00000001463		ENSCSAVG00000009291	ENSCSAVG00000003119	KY2019:KY.Chr9.766
	KY2019:KY.Chr1.820	ENSCSAVG00000004934	ENSCSAVG00000001466		ENSCSAVG00000004841	ENSCSAVG00000003120	KY2019:KY.Chr3.414
	KY2019:KY.Chr10.1023	ENSCSAVG00000007473	ENSCSAVG00000001484		ENSCSAVG00000006748	ENSCSAVG00000003124	KY2019:KY.Chr7.221
	KY2019:KY.Chr10.1182	KY2019:KY.Chr12.764	ENSCSAVG00000001489		ENSCSAVG00000003100	ENSCSAVG00000003146	KY2019:KY.Chr7.1158
	KY2019:KY.Chr10.1184	ENSCSAVG00000008477	ENSCSAVG00000001505		ENSCSAVG00000002530	ENSCSAVG00000003151	KY2019:KY.Chr11.1204
	KY2019:KY.Chr10.1241	ENSCSAVG00000011595	ENSCSAVG00000001510		ENSCSAVG00000006462	ENSCSAVG00000003160	ENSCSAVG00000001688
	KY2019:KY.Chr10.271	KY2019:KY.Chr11.661	ENSCSAVG00000001520		ENSCSAVG00000003995	ENSCSAVG00000003192	KY2019:KY.Chr1.2235
	KY2019:KY.Chr10.708	KY2019:KY.Chr10.157	ENSCSAVG00000001527		ENSCSAVG00000006395	ENSCSAVG00000003197	KY2019:KY.Chr8.957
	KY2019:KY.Chr10.760	ENSCSAVG00000004778	ENSCSAVG00000001548		ENSCSAVG00000008434	ENSCSAVG00000003217	KY2019:KY.Chr1.532
	KY2019:KY.Chr10.827	ENSCSAVG00000000185	ENSCSAVG00000001559		ENSCSAVG00000001912	ENSCSAVG00000003271	KY2019:KY.Chr9.247
	KY2019:KY.Chr11.1098	ENSCSAVG00000003662	ENSCSAVG00000001560		ENSCSAVG00000005964	ENSCSAVG00000003350	KY2019:KY.Chr4.1162
	KY2019:KY.Chr11.146	KY2019:KY.Chr3.237	ENSCSAVG00000001569		KY2019:KY.Chr4.319	ENSCSAVG00000003360	KY2019:KY.Chr8.649
	KY2019:KY.Chr11.153	ENSCSAVG00000004246	ENSCSAVG00000001572		ENSCSAVG00000009321	ENSCSAVG00000003368	KY2019:KY.Chr1.2160
	KY2019:KY.Chr11.383	ENSCSAVG00000002219	ENSCSAVG00000001582		ENSCSAVG00000010304	ENSCSAVG00000003397	KY2019:KY.Chr4.967
	KY2019:KY.Chr11.460	ENSCSAVG00000003241	ENSCSAVG00000001608		KY2019:KY.Chr4.919	ENSCSAVG00000003407	KY2019:KY.Chr7.782
	KY2019:KY.Chr11.469	ENSCSAVG00000009331	ENSCSAVG00000001619		ENSCSAVG00000004666	ENSCSAVG00000003422	ENSCSAVG00000004689
	KY2019:KY.Chr11.470	ENSCSAVG00000002510	ENSCSAVG00000001620		ENSCSAVG00000002256	ENSCSAVG00000003425	KY2019:KY.Chr13.480
	KY2019:KY.Chr11.511	ENSCSAVG00000004401	ENSCSAVG00000001629		ENSCSAVG00000008238	ENSCSAVG00000003428	KY2019:KY.Chr14.595
	KY2019:KY.Chr11.531	ENSCSAVG00000000683	ENSCSAVG00000001630		ENSCSAVG00000003648	ENSCSAVG00000003613	KY2019:KY.Chr11.1259
	KY2019:KY.Chr12.183	ENSCSAVG00000007587	ENSCSAVG00000001632		ENSCSAVG00000000359	ENSCSAVG00000003628	KY2019:KY.Chr3.1238
	KY2019:KY.Chr12.374	ENSCSAVG00000001382	ENSCSAVG00000001648		ENSCSAVG00000006752	ENSCSAVG00000003648	ENSCSAVG00000003241
	KY2019:KY.Chr12.479	ENSCSAVG00000001613	ENSCSAVG00000001652		ENSCSAVG00000010868	ENSCSAVG00000003655	ENSCSAVG00000007054
	KY2019:KY.Chr12.485	KY2019:KY.Chr12.20	ENSCSAVG00000001673		ENSCSAVG00000011431	ENSCSAVG00000003662	KY2019:KY.Chr3.798
	KY2019:KY.Chr12.76	ENSCSAVG00000003053	ENSCSAVG00000001688		ENSCSAVG00000007330	ENSCSAVG00000003675	KY2019:KY.Chr1.226
	KY2019:KY.Chr12.766	ENSCSAVG00000006847	ENSCSAVG00000001691		ENSCSAVG00000000927	ENSCSAVG00000003761	KY2019:KY.Chr8.940
	KY2019:KY.Chr13.104	ENSCSAVG00000009774	ENSCSAVG00000001698		ENSCSAVG00000008295	ENSCSAVG00000003766	KY2019:KY.Chr5.816
	KY2019:KY.Chr13.284	ENSCSAVG00000002538	ENSCSAVG00000001703		ENSCSAVG00000002663	ENSCSAVG00000003805	KY2019:KY.Chr9.649
	KY2019:KY.Chr13.409	KY2019:KY.Chr8.1099	ENSCSAVG00000001717		ENSCSAVG00000009008	ENSCSAVG00000003808	ENSCSAVG00000010833
	KY2019:KY.Chr13.484	KY2019:KY.Chr8.963	ENSCSAVG00000001720		ENSCSAVG00000009758	ENSCSAVG00000003818	ENSCSAVG00000005700
	KY2019:KY.Chr14.1000	ENSCSAVG00000010786	ENSCSAVG00000001723		ENSCSAVG00000008731	ENSCSAVG00000003819	KY2019:KY.Chr12.182
	KY2019:KY.Chr14.1158	ENSCSAVG00000011762	ENSCSAVG00000001733		ENSCSAVG00000003039	ENSCSAVG00000003829	KY2019:KY.Chr11.725
	KY2019:KY.Chr14.1162	ENSCSAVG00000009200	ENSCSAVG00000001739		ENSCSAVG00000008729	ENSCSAVG00000003843	ENSCSAVG00000009043
	KY2019:KY.Chr14.1187	ENSCSAVG00000009897	ENSCSAVG00000001763		KY2019:KY.Chr8.332	ENSCSAVG00000003861	KY2019:KY.Chr9.318
	KY2019:KY.Chr14.351	ENSCSAVG00000000604	ENSCSAVG00000001770		ENSCSAVG00000010988	ENSCSAVG00000003892	ENSCSAVG00000009801
	KY2019:KY.Chr14.352	ENSCSAVG00000007369	ENSCSAVG00000001774		KY2019:KY.Chr9.472	ENSCSAVG00000003995	KY2019:KY.Chr3.398
	KY2019:KY.Chr14.367	ENSCSAVG00000009726	ENSCSAVG00000001778		KY2019:KY.Chr4.1321	ENSCSAVG00000004031	KY2019:KY.Chr2.1493
	KY2019:KY.Chr14.589	ENSCSAVG00000011659	ENSCSAVG00000001804		ENSCSAVG00000006441	ENSCSAVG00000004076	KY2019:KY.Chr8.892
	KY2019:KY.Chr14.640	ENSCSAVG00000010433	ENSCSAVG00000001824		ENSCSAVG00000001437	ENSCSAVG00000004105	KY2019:KY.Chr4.53
	KY2019:KY.Chr14.934	ENSCSAVG00000009537	ENSCSAVG00000001829		ENSCSAVG00000010705	ENSCSAVG00000004108	ENSCSAVG00000007562
	KY2019:KY.Chr14.999	ENSCSAVG00000011254	ENSCSAVG00000001832		ENSCSAVG00000008892	ENSCSAVG00000004117	KY2019:KY.Chr5.241
	KY2019:KY.Chr2.1283	ENSCSAVG00000010935	ENSCSAVG00000001842		ENSCSAVG00000005306	ENSCSAVG00000004269	KY2019:KY.Chr3.1724
	KY2019:KY.Chr2.1287	ENSCSAVG00000000263	ENSCSAVG00000001864		ENSCSAVG00000010211	ENSCSAVG00000004271	KY2019:KY.Chr3.76
	KY2019:KY.Chr2.1336	ENSCSAVG00000007029	ENSCSAVG00000001882		ENSCSAVG00000004354	ENSCSAVG00000004277	KY2019:KY.Chr13.478
	KY2019:KY.Chr2.1395	ENSCSAVG00000003746	ENSCSAVG00000001884		ENSCSAVG00000000318	ENSCSAVG00000004283	KY2019:KY.Chr8.986
	KY2019:KY.Chr2.1412	ENSCSAVG00000005228	ENSCSAVG00000001889		ENSCSAVG00000000042	ENSCSAVG00000004354	KY2019:KY.Chr7.870
	KY2019:KY.Chr2.1528	ENSCSAVG00000010392	ENSCSAVG00000001896		ENSCSAVG00000004893	ENSCSAVG00000004369	KY2019:KY.Chr8.1217
	KY2019:KY.Chr2.2033	ENSCSAVG00000001807	ENSCSAVG00000001915		ENSCSAVG00000011288	ENSCSAVG00000004394	ENSCSAVG00000009859
	KY2019:KY.Chr2.2140	ENSCSAVG00000004457	ENSCSAVG00000001918		ENSCSAVG00000000683	ENSCSAVG00000004441	KY2019:KY.Chr8.762
	KY2019:KY.Chr2.2141	ENSCSAVG00000003874	ENSCSAVG00000001954		KY2019:KY.Chr14.637	ENSCSAVG00000004455	ENSCSAVG00000007142
	KY2019:KY.Chr2.2230	ENSCSAVG00000006184	ENSCSAVG00000001958		ENSCSAVG00000004762	ENSCSAVG00000004463	KY2019:KY.Chr8.1132
	KY2019:KY.Chr2.374	ENSCSAVG00000001553	ENSCSAVG00000001986		KY2019:KY.Chr11.290	ENSCSAVG00000004477	KY2019:KY.Chr11.820
	KY2019:KY.Chr2.383	ENSCSAVG00000001167	ENSCSAVG00000001993		ENSCSAVG00000000494	ENSCSAVG00000004487	ENSCSAVG00000006640
	KY2019:KY.Chr2.510	KY2019:KY.Chr7.460	ENSCSAVG00000002003		ENSCSAVG00000000341	ENSCSAVG00000004499	ENSCSAVG00000010324
	KY2019:KY.Chr2.771	ENSCSAVG00000009065	ENSCSAVG00000002008		ENSCSAVG00000006100	ENSCSAVG00000004520	ENSCSAVG00000005259
	KY2019:KY.Chr2.785	ENSCSAVG00000003368	ENSCSAVG00000002009		ENSCSAVG00000006355	ENSCSAVG00000004648	ENSCSAVG00000003513
	KY2019:KY.Chr3.1155	ENSCSAVG00000006859	ENSCSAVG00000002014		ENSCSAVG00000005110	ENSCSAVG00000004652	KY2019:KY.Chr10.16
	KY2019:KY.Chr3.1239	ENSCSAVG00000003825	ENSCSAVG00000002030		ENSCSAVG00000000159	ENSCSAVG00000004666	KY2019:KY.Chr2.1287
	KY2019:KY.Chr3.1248	ENSCSAVG00000003725	ENSCSAVG00000002033		ENSCSAVG00000006844	ENSCSAVG00000004691	KY2019:KY.Chr12.968
	KY2019:KY.Chr3.1304	ENSCSAVG00000003995	ENSCSAVG00000002037		ENSCSAVG00000002465	ENSCSAVG00000004703	KY2019:KY.Chr1.1897
	KY2019:KY.Chr3.1345	ENSCSAVG00000010373	ENSCSAVG00000002055		ENSCSAVG00000000762	ENSCSAVG00000004708	KY2019:KY.Chr13.280
	KY2019:KY.Chr3.1355	ENSCSAVG00000003972	ENSCSAVG00000002057		ENSCSAVG00000009697	ENSCSAVG00000004736	KY2019:KY.Chr4.397
	KY2019:KY.Chr3.1407	ENSCSAVG00000007736	ENSCSAVG00000002088		ENSCSAVG00000008528	ENSCSAVG00000004741	ENSCSAVG00000004715
	KY2019:KY.Chr3.1434	ENSCSAVG00000002160	ENSCSAVG00000002095		ENSCSAVG00000000466	ENSCSAVG00000004747	KY2019:KY.Chr7.721
	KY2019:KY.Chr3.1493	ENSCSAVG00000002723	ENSCSAVG00000002114		KY2019:KY.Chr4.229	ENSCSAVG00000004757	KY2019:KY.Chr7.962
	KY2019:KY.Chr3.1660	ENSCSAVG00000003728	ENSCSAVG00000002127		ENSCSAVG00000009015	ENSCSAVG00000004762	KY2019:KY.Chr1.949
	KY2019:KY.Chr3.17	ENSCSAVG00000005938	ENSCSAVG00000002135		ENSCSAVG00000007777	ENSCSAVG00000004780	ENSCSAVG00000007660
	KY2019:KY.Chr3.1735	ENSCSAVG00000002048	ENSCSAVG00000002142		ENSCSAVG00000006924	ENSCSAVG00000004823	KY2019:KY.Chr4.76
	KY2019:KY.Chr3.310	ENSCSAVG00000002905	ENSCSAVG00000002143		ENSCSAVG00000008566	ENSCSAVG00000004841	KY2019:KY.Chr9.612
	KY2019:KY.Chr3.371	ENSCSAVG00000006596	ENSCSAVG00000002145		ENSCSAVG00000002330	ENSCSAVG00000004842	KY2019:KY.Chr5.581
	KY2019:KY.Chr3.398	ENSCSAVG00000000180	ENSCSAVG00000002155		ENSCSAVG00000008324	ENSCSAVG00000004857	KY2019:KY.Chr2.519
	KY2019:KY.Chr3.423	ENSCSAVG00000008472	ENSCSAVG00000002163		ENSCSAVG00000005077	ENSCSAVG00000004875	KY2019:KY.Chr10.1020
	KY2019:KY.Chr3.426	ENSCSAVG00000009570	ENSCSAVG00000002173		ENSCSAVG00000009682	ENSCSAVG00000004889	KY2019:KY.Chr9.924
	KY2019:KY.Chr3.448	ENSCSAVG00000004640	ENSCSAVG00000002177		ENSCSAVG00000004369	ENSCSAVG00000004893	KY2019:KY.Chr6.203
	KY2019:KY.Chr3.481	ENSCSAVG00000004295	ENSCSAVG00000002185		ENSCSAVG00000010045	ENSCSAVG00000004997	KY2019:KY.Chr2.1225
	KY2019:KY.Chr3.485	ENSCSAVG00000001046	ENSCSAVG00000002187		ENSCSAVG00000007919	ENSCSAVG00000005013	KY2019:KY.Chr11.665
	KY2019:KY.Chr3.831	KY2019:KY.Chr11.435	ENSCSAVG00000002192		ENSCSAVG00000001447	ENSCSAVG00000005021	KY2019:KY.Chr11.1092
	KY2019:KY.Chr3.921	ENSCSAVG00000011366	ENSCSAVG00000002206		ENSCSAVG00000011460	ENSCSAVG00000005077	ENSCSAVG00000010232
	KY2019:KY.Chr4.1076	ENSCSAVG00000010732	ENSCSAVG00000002209		ENSCSAVG00000004455	ENSCSAVG00000005084	ENSCSAVG00000004378
	KY2019:KY.Chr4.1138	KY2019:KY.Chr10.284	ENSCSAVG00000002218		ENSCSAVG00000009012	ENSCSAVG00000005110	KY2019:KY.Chr3.836
	KY2019:KY.Chr4.1219	ENSCSAVG00000003861	ENSCSAVG00000002227		ENSCSAVG00000006859	ENSCSAVG00000005121	KY2019:KY.Chr12.217
	KY2019:KY.Chr4.1320	ENSCSAVG00000000723	ENSCSAVG00000002228		ENSCSAVG00000010886	ENSCSAVG00000005127	ENSCSAVG00000002305
	KY2019:KY.Chr4.254	ENSCSAVG00000001302	ENSCSAVG00000002237		KY2019:KY.Chr1.559	ENSCSAVG00000005160	KY2019:KY.Chr8.265
	KY2019:KY.Chr4.319	ENSCSAVG00000010834	ENSCSAVG00000002240		ENSCSAVG00000008353	ENSCSAVG00000005211	KY2019:KY.Chr11.582
	KY2019:KY.Chr4.386	ENSCSAVG00000010727	ENSCSAVG00000002267		ENSCSAVG00000005084	ENSCSAVG00000005299	KY2019:KY.Chr7.241
	KY2019:KY.Chr4.644	ENSCSAVG00000006953	ENSCSAVG00000002278		ENSCSAVG00000011093	ENSCSAVG00000005306	KY2019:KY.Chr8.616
	KY2019:KY.Chr4.657	ENSCSAVG00000004665	ENSCSAVG00000002279		ENSCSAVG00000007741	ENSCSAVG00000005329	KY2019:KY.Chr3.231
	KY2019:KY.Chr4.759	ENSCSAVG00000011539	ENSCSAVG00000002281		ENSCSAVG00000007874	ENSCSAVG00000005332	KY2019:KY.Chr4.657
	KY2019:KY.Chr4.762	KY2019:KY.Chr6.505	ENSCSAVG00000002286		ENSCSAVG00000004691	ENSCSAVG00000005369	ENSCSAVG00000002926
	KY2019:KY.Chr4.787	ENSCSAVG00000002576	ENSCSAVG00000002287		ENSCSAVG00000002128	ENSCSAVG00000005386	ENSCSAVG00000008062
	KY2019:KY.Chr4.789	ENSCSAVG00000010285	ENSCSAVG00000002292		KY2019:KY.Chr7.603	ENSCSAVG00000005429	KY2019:KY.Chr11.836
	KY2019:KY.Chr4.920	ENSCSAVG00000008882	ENSCSAVG00000002297		ENSCSAVG00000010533	ENSCSAVG00000005432	KY2019:KY.Chr1.978
	KY2019:KY.Chr4.930	ENSCSAVG00000003585	ENSCSAVG00000002343		ENSCSAVG00000001392	ENSCSAVG00000005467	KY2019:KY.Chr3.1640
	KY2019:KY.Chr5.1020	KY2019:KY.Chr11.1122	ENSCSAVG00000002345		ENSCSAVG00000008587	ENSCSAVG00000005488	KY2019:KY.Chr12.76
	KY2019:KY.Chr5.1032	ENSCSAVG00000000230	ENSCSAVG00000002367		ENSCSAVG00000002227	ENSCSAVG00000005527	KY2019:KY.Chr13.140
	KY2019:KY.Chr5.1091	ENSCSAVG00000001462	ENSCSAVG00000002401		ENSCSAVG00000001349	ENSCSAVG00000005576	KY2019:KY.Chr4.1239
	KY2019:KY.Chr5.1093	ENSCSAVG00000011549	ENSCSAVG00000002409		ENSCSAVG00000008873	ENSCSAVG00000005579	KY2019:KY.Chr7.1238
	KY2019:KY.Chr5.454	ENSCSAVG00000005788	ENSCSAVG00000002415		ENSCSAVG00000011824	ENSCSAVG00000005583	KY2019:KY.Chr4.710
	KY2019:KY.Chr5.698	ENSCSAVG00000003974	ENSCSAVG00000002417		KY2019:KY.Chr3.484	ENSCSAVG00000005655	KY2019:KY.Chr3.1434
	KY2019:KY.Chr5.758	ENSCSAVG00000002319	ENSCSAVG00000002432		ENSCSAVG00000010176	ENSCSAVG00000005669	KY2019:KY.Chr2.1164
	KY2019:KY.Chr5.763	ENSCSAVG00000009121	ENSCSAVG00000002435		ENSCSAVG00000003160	ENSCSAVG00000005685	ENSCSAVG00000011011
	KY2019:KY.Chr5.828	ENSCSAVG00000010189	ENSCSAVG00000002438		ENSCSAVG00000004269	ENSCSAVG00000005731	KY2019:KY.Chr10.1143
	KY2019:KY.Chr5.935	ENSCSAVG00000009826	ENSCSAVG00000002443		ENSCSAVG00000007869	ENSCSAVG00000005749	KY2019:KY.Chr2.2288
	KY2019:KY.Chr5.975	ENSCSAVG00000009456	ENSCSAVG00000002448		ENSCSAVG00000009873	ENSCSAVG00000005824	KY2019:KY.Chr7.327
	KY2019:KY.Chr6.26	ENSCSAVG00000009920	ENSCSAVG00000002453		ENSCSAVG00000001508	ENSCSAVG00000005901	ENSCSAVG00000002688
	KY2019:KY.Chr6.27	ENSCSAVG00000001959	ENSCSAVG00000002471		ENSCSAVG00000011234	ENSCSAVG00000005949	ENSCSAVG00000002065
	KY2019:KY.Chr6.274	ENSCSAVG00000011612	ENSCSAVG00000002489		ENSCSAVG00000008680	ENSCSAVG00000005964	KY2019:KY.Chr9.120
	KY2019:KY.Chr6.28	ENSCSAVG00000005457	ENSCSAVG00000002509		ENSCSAVG00000009829	ENSCSAVG00000005969	ENSCSAVG00000003086
	KY2019:KY.Chr6.29	ENSCSAVG00000005838	ENSCSAVG00000002550		ENSCSAVG00000006495	ENSCSAVG00000006059	KY2019:KY.Chr2.2215
	KY2019:KY.Chr6.30	ENSCSAVG00000003047	ENSCSAVG00000002553		ENSCSAVG00000000422	ENSCSAVG00000006072	KY2019:KY.Chr9.1009
	KY2019:KY.Chr6.31	KY2019:KY.Chr14.162	ENSCSAVG00000002567		KY2019:KY.Chr1.28	ENSCSAVG00000006092	KY2019:KY.Chr2.2239
	KY2019:KY.Chr6.435	ENSCSAVG00000000937	ENSCSAVG00000002570		KY2019:KY.Chr12.497	ENSCSAVG00000006098	KY2019:KY.Chr5.1030
	KY2019:KY.Chr6.52	ENSCSAVG00000011624	ENSCSAVG00000002586		KY2019:KY.Chr1.2531	ENSCSAVG00000006100	KY2019:KY.Chr3.953
	KY2019:KY.Chr6.533	ENSCSAVG00000007476	ENSCSAVG00000002615		ENSCSAVG00000011385	ENSCSAVG00000006170	KY2019:KY.Chr6.495
	KY2019:KY.Chr6.90	KY2019:KY.Chr5.380	ENSCSAVG00000002618		ENSCSAVG00000011165	ENSCSAVG00000006195	KY2019:KY.Chr6.701
	KY2019:KY.Chr6.98	KY2019:KY.Chr5.499	ENSCSAVG00000002631		ENSCSAVG00000007542	ENSCSAVG00000006256	KY2019:KY.Chr4.879
	KY2019:KY.Chr7.1031	ENSCSAVG00000001376	ENSCSAVG00000002635		ENSCSAVG00000003360	ENSCSAVG00000006340	KY2019:KY.Chr4.230
	KY2019:KY.Chr7.1153	ENSCSAVG00000011705	ENSCSAVG00000002640		ENSCSAVG00000004652	ENSCSAVG00000006343	KY2019:KY.Chr3.1360
	KY2019:KY.Chr7.212	ENSCSAVG00000011322	ENSCSAVG00000002649		ENSCSAVG00000010980	ENSCSAVG00000006351	KY2019:KY.Chr2.1103
	KY2019:KY.Chr7.359	ENSCSAVG00000008502	ENSCSAVG00000002657		ENSCSAVG00000001774	ENSCSAVG00000006355	KY2019:KY.Chr3.133
	KY2019:KY.Chr7.641	ENSCSAVG00000011193	ENSCSAVG00000002660		ENSCSAVG00000006627	ENSCSAVG00000006365	ENSCSAVG00000007159
	KY2019:KY.Chr7.648	KY2019:KY.Chr1.2622	ENSCSAVG00000002667		ENSCSAVG00000010934	ENSCSAVG00000006373	KY2019:KY.Chr1.1723
	KY2019:KY.Chr7.663	ENSCSAVG00000009653	ENSCSAVG00000002671		ENSCSAVG00000006512	ENSCSAVG00000006395	KY2019:KY.Chr13.471
	KY2019:KY.Chr7.96	ENSCSAVG00000011288	ENSCSAVG00000002681		ENSCSAVG00000001384	ENSCSAVG00000006397	KY2019:KY.Chr8.680
	KY2019:KY.Chr8.1059	ENSCSAVG00000006645	ENSCSAVG00000002686		ENSCSAVG00000000066	ENSCSAVG00000006404	KY2019:KY.Chr1.2445
	KY2019:KY.Chr8.1073	ENSCSAVG00000010134	ENSCSAVG00000002688		ENSCSAVG00000002676	ENSCSAVG00000006405	KY2019:KY.Chr4.60
	KY2019:KY.Chr8.1169	ENSCSAVG00000005554	ENSCSAVG00000002703		ENSCSAVG00000004708	ENSCSAVG00000006417	KY2019:KY.Chr11.698
	KY2019:KY.Chr8.1370	ENSCSAVG00000000652	ENSCSAVG00000002707		ENSCSAVG00000009302	ENSCSAVG00000006432	KY2019:KY.Chr7.598
	KY2019:KY.Chr8.333	ENSCSAVG00000010570	ENSCSAVG00000002724		KY2019:KY.Chr11.850	ENSCSAVG00000006441	KY2019:KY.Chr3.4
	KY2019:KY.Chr8.397	ENSCSAVG00000005121	ENSCSAVG00000002727		KY2019:KY.Chr7.1153	ENSCSAVG00000006447	KY2019:KY.Chr12.915
	KY2019:KY.Chr8.426	ENSCSAVG00000007378	ENSCSAVG00000002738		KY2019:KY.Chr13.79	ENSCSAVG00000006450	ENSCSAVG00000005439
	KY2019:KY.Chr8.608	ENSCSAVG00000000720	ENSCSAVG00000002753		ENSCSAVG00000009292	ENSCSAVG00000006462	KY2019:KY.Chr1.1977
	KY2019:KY.Chr8.613	KY2019:KY.Chr11.1317	ENSCSAVG00000002766		ENSCSAVG00000010174	ENSCSAVG00000006495	KY2019:KY.Chr3.1009
	KY2019:KY.Chr8.654	ENSCSAVG00000010877	ENSCSAVG00000002773		ENSCSAVG00000003120	ENSCSAVG00000006512	KY2019:KY.Chr9.328
	KY2019:KY.Chr8.661	ENSCSAVG00000002888	ENSCSAVG00000002781		ENSCSAVG00000000644	ENSCSAVG00000006600	KY2019:KY.Chr10.186
	KY2019:KY.Chr8.797	KY2019:KY.Chr10.605	ENSCSAVG00000002793		ENSCSAVG00000007075	ENSCSAVG00000006627	KY2019:KY.Chr11.1254
	KY2019:KY.Chr8.890	ENSCSAVG00000006988	ENSCSAVG00000002809		ENSCSAVG00000000443	ENSCSAVG00000006688	ENSCSAVG00000004204
	KY2019:KY.Chr8.91	KY2019:KY.Chr5.593	ENSCSAVG00000002810		ENSCSAVG00000011779	ENSCSAVG00000006724	ENSCSAVG00000009090
	KY2019:KY.Chr8.92	ENSCSAVG00000011056	ENSCSAVG00000002812		ENSCSAVG00000002819	ENSCSAVG00000006746	KY2019:KY.Chr12.342
	KY2019:KY.Chr9.15	ENSCSAVG00000007964	ENSCSAVG00000002813		KY2019:KY.Chr9.86	ENSCSAVG00000006748	KY2019:KY.Chr5.443
	KY2019:KY.Chr9.165	ENSCSAVG00000008566	ENSCSAVG00000002815		ENSCSAVG00000007321	ENSCSAVG00000006752	KY2019:KY.Chr14.640
	KY2019:KY.Chr9.261	ENSCSAVG00000008774	ENSCSAVG00000002824		ENSCSAVG00000007690	ENSCSAVG00000006793	ENSCSAVG00000005391
	KY2019:KY.Chr9.262	ENSCSAVG00000004140	ENSCSAVG00000002851		ENSCSAVG00000004487	ENSCSAVG00000006813	ENSCSAVG00000001516
	KY2019:KY.Chr9.472	ENSCSAVG00000005867	ENSCSAVG00000002868		ENSCSAVG00000009119	ENSCSAVG00000006844	KY2019:KY.Chr10.1118
	KY2019:KY.Chr9.714	ENSCSAVG00000000466	ENSCSAVG00000002871		ENSCSAVG00000004076	ENSCSAVG00000006847	ENSCSAVG00000000033
	KY2019:KY.Chr9.834	ENSCSAVG00000009166	ENSCSAVG00000002872		KY2019:KY.Chr1.2012	ENSCSAVG00000006859	KY2019:KY.Chr11.591
	KY2019:KY.Chr9.86	ENSCSAVG00000011540	ENSCSAVG00000002875		ENSCSAVG00000009518	ENSCSAVG00000006865	KY2019:KY.Chr1.1413
	KY2019:KY.Chr9.949	ENSCSAVG00000005138	ENSCSAVG00000002879		ENSCSAVG00000003843	ENSCSAVG00000006924	KY2019:KY.Chr14.493
	KY2019:KY.Chr9.957	ENSCSAVG00000009906	ENSCSAVG00000002894		ENSCSAVG00000009661	ENSCSAVG00000007002	KY2019:KY.Chr14.556
	KY2019:KY.UAContig6.23	ENSCSAVG00000008481	ENSCSAVG00000002910		ENSCSAVG00000006170	ENSCSAVG00000007049	KY2019:KY.Chr14.983
	KY2019:KY.UAContig6.24	ENSCSAVG00000008235	ENSCSAVG00000002912		KY2019:KY.Chr14.560	ENSCSAVG00000007057	KY2019:KY.Chr14.549
	KY2019:KY.UAContig6.25	KY2019:KY.Chr4.468	ENSCSAVG00000002922		ENSCSAVG00000010615	ENSCSAVG00000007064	KY2019:KY.Chr11.64
	KY2019:KY.UAContig8.32	ENSCSAVG00000002248	ENSCSAVG00000002933		ENSCSAVG00000004736	ENSCSAVG00000007075	KY2019:KY.Chr10.310
		ENSCSAVG00000009162	ENSCSAVG00000002947		ENSCSAVG00000000065	ENSCSAVG00000007076	KY2019:KY.Chr2.917
		ENSCSAVG00000003212	ENSCSAVG00000002957		ENSCSAVG00000000223	ENSCSAVG00000007138	ENSCSAVG00000011235
		ENSCSAVG00000001450	ENSCSAVG00000002962		ENSCSAVG00000000590	ENSCSAVG00000007259	KY2019:KY.Chr12.629
		ENSCSAVG00000006357	ENSCSAVG00000002969		ENSCSAVG00000000649	ENSCSAVG00000007263	ENSCSAVG00000000763
		ENSCSAVG00000009411	ENSCSAVG00000002974		ENSCSAVG00000000655	ENSCSAVG00000007282	KY2019:KY.Chr2.2322
		ENSCSAVG00000002081	ENSCSAVG00000002994		ENSCSAVG00000001128	ENSCSAVG00000007304	ENSCSAVG00000012507
		ENSCSAVG00000002789	ENSCSAVG00000003010		ENSCSAVG00000001334	ENSCSAVG00000007321	KY2019:KY.Chr4.620
		ENSCSAVG00000005034	ENSCSAVG00000003017		ENSCSAVG00000001374	ENSCSAVG00000007330	KY2019:KY.UAContig2.9
		ENSCSAVG00000005973	ENSCSAVG00000003018		ENSCSAVG00000001480	ENSCSAVG00000007331	KY2019:KY.Chr1.63
		ENSCSAVG00000000476	ENSCSAVG00000003029		ENSCSAVG00000001854	ENSCSAVG00000007392	ENSCSAVG00000003644
		ENSCSAVG00000000784	ENSCSAVG00000003032		ENSCSAVG00000002183	ENSCSAVG00000007444	KY2019:KY.Chr14.172
		ENSCSAVG00000003422	ENSCSAVG00000003036		ENSCSAVG00000002218	ENSCSAVG00000007483	KY2019:KY.Chr7.535
		ENSCSAVG00000007542	ENSCSAVG00000003059		ENSCSAVG00000002442	ENSCSAVG00000007523	KY2019:KY.Chr1.1905
		ENSCSAVG00000010109	ENSCSAVG00000003066		ENSCSAVG00000002450	ENSCSAVG00000007532	ENSCSAVG00000011005
		ENSCSAVG00000007975	ENSCSAVG00000003068		ENSCSAVG00000002454	ENSCSAVG00000007542	ENSCSAVG00000008480
		ENSCSAVG00000006627	ENSCSAVG00000003098		ENSCSAVG00000002459	ENSCSAVG00000007606	ENSCSAVG00000006066
		ENSCSAVG00000002670	ENSCSAVG00000003099		ENSCSAVG00000002565	ENSCSAVG00000007620	KY2019:KY.Chr14.971
		ENSCSAVG00000008875	ENSCSAVG00000003104		ENSCSAVG00000002612	ENSCSAVG00000007640	KY2019:KY.Chr6.392
		ENSCSAVG00000003152	ENSCSAVG00000003113		ENSCSAVG00000002730	ENSCSAVG00000007642	KY2019:KY.Chr4.1219
		KY2019:KY.Chr9.987	ENSCSAVG00000003116		ENSCSAVG00000002887	ENSCSAVG00000007674	KY2019:KY.Chr4.994
		ENSCSAVG00000009206	ENSCSAVG00000003117		ENSCSAVG00000003020	ENSCSAVG00000007690	KY2019:KY.Chr6.607
		ENSCSAVG00000007629	ENSCSAVG00000003120		ENSCSAVG00000003097	ENSCSAVG00000007733	KY2019:KY.Chr2.2031
		ENSCSAVG00000001626	ENSCSAVG00000003140		ENSCSAVG00000003151	ENSCSAVG00000007741	KY2019:KY.Chr1.2397
		ENSCSAVG00000010533	ENSCSAVG00000003172		ENSCSAVG00000003819	ENSCSAVG00000007745	KY2019:KY.Chr3.356
		ENSCSAVG00000003831	ENSCSAVG00000003177		ENSCSAVG00000004477	ENSCSAVG00000007777	KY2019:KY.Chr1.2434
		ENSCSAVG00000001260	ENSCSAVG00000003188		ENSCSAVG00000004499	ENSCSAVG00000007794	KY2019:KY.Chr9.1124
		ENSCSAVG00000005434	ENSCSAVG00000003194		ENSCSAVG00000004741	ENSCSAVG00000007817	KY2019:KY.Chr3.489
		KY2019:KY.Chr11.589	ENSCSAVG00000003209		ENSCSAVG00000005127	ENSCSAVG00000007842	KY2019:KY.Chr1.719
		ENSCSAVG00000008006	ENSCSAVG00000003217		ENSCSAVG00000005160	ENSCSAVG00000007844	KY2019:KY.Chr1.2459
		ENSCSAVG00000005896	ENSCSAVG00000003218		ENSCSAVG00000005299	ENSCSAVG00000007869	KY2019:KY.Chr12.686
		ENSCSAVG00000006366	ENSCSAVG00000003223		ENSCSAVG00000005429	ENSCSAVG00000007874	ENSCSAVG00000005642
		ENSCSAVG00000008369	ENSCSAVG00000003237		ENSCSAVG00000005749	ENSCSAVG00000007914	KY2019:KY.Chr9.11
		ENSCSAVG00000008036	ENSCSAVG00000003240		ENSCSAVG00000007057	ENSCSAVG00000007919	KY2019:KY.Chr5.208
		ENSCSAVG00000005685	ENSCSAVG00000003242		ENSCSAVG00000008438	ENSCSAVG00000007961	KY2019:KY.Chr5.595
		ENSCSAVG00000009090	ENSCSAVG00000003262		ENSCSAVG00000009583	ENSCSAVG00000007968	KY2019:KY.Chr8.437
		ENSCSAVG00000004150	ENSCSAVG00000003270		ENSCSAVG00000009944	ENSCSAVG00000007974	KY2019:KY.Chr8.771
		ENSCSAVG00000009697	ENSCSAVG00000003275		ENSCSAVG00000009953	ENSCSAVG00000008016	KY2019:KY.Chr1.1313
		KY2019:KY.Chr3.839	ENSCSAVG00000003276		ENSCSAVG00000010661	ENSCSAVG00000008025	KY2019:KY.Chr3.905
		ENSCSAVG00000003527	ENSCSAVG00000003310		ENSCSAVG00000010702	ENSCSAVG00000008036	KY2019:KY.Chr8.1384
		ENSCSAVG00000005525	ENSCSAVG00000003314		ENSCSAVG00000010812	ENSCSAVG00000008056	ENSCSAVG00000007862
		ENSCSAVG00000006166	ENSCSAVG00000003336		ENSCSAVG00000010958	ENSCSAVG00000008065	KY2019:KY.Chr9.240
		ENSCSAVG00000008807	ENSCSAVG00000003345		ENSCSAVG00000011512	ENSCSAVG00000008101	ENSCSAVG00000009177
		KY2019:KY.Chr11.636	ENSCSAVG00000003350		ENSCSAVG00000011646	ENSCSAVG00000008177	KY2019:KY.Chr8.298
		ENSCSAVG00000010977	ENSCSAVG00000003365		ENSCSAVG00000011649	ENSCSAVG00000008238	ENSCSAVG00000005722
		ENSCSAVG00000009818	ENSCSAVG00000003366		ENSCSAVG00000011842	ENSCSAVG00000008257	KY2019:KY.Chr3.357
		ENSCSAVG00000003127	ENSCSAVG00000003369		ENSCSAVG00000012199	ENSCSAVG00000008267	KY2019:KY.Chr1.2011
		ENSCSAVG00000010950	ENSCSAVG00000003381		ENSCSAVG00000012436	ENSCSAVG00000008270	KY2019:KY.Chr11.830
		ENSCSAVG00000010185	ENSCSAVG00000003388		KY2019:KY.Chr1.1305	ENSCSAVG00000008295	KY2019:KY.Chr14.382
		ENSCSAVG00000007606	ENSCSAVG00000003428		KY2019:KY.Chr1.1843	ENSCSAVG00000008324	KY2019:KY.Chr9.679
		ENSCSAVG00000004855	ENSCSAVG00000003435		KY2019:KY.Chr1.32	ENSCSAVG00000008353	KY2019:KY.Chr2.479
		ENSCSAVG00000002162	ENSCSAVG00000003460		KY2019:KY.Chr1.33	ENSCSAVG00000008369	KY2019:KY.Chr3.1437
		ENSCSAVG00000004780	ENSCSAVG00000003476		KY2019:KY.Chr10.1301	ENSCSAVG00000008376	KY2019:KY.Chr4.1304
		ENSCSAVG00000009914	ENSCSAVG00000003483		KY2019:KY.Chr10.652	ENSCSAVG00000008434	KY2019:KY.Chr7.301
		ENSCSAVG00000005811	ENSCSAVG00000003489		KY2019:KY.Chr11.1167	ENSCSAVG00000008438	KY2019:KY.Chr11.153
		ENSCSAVG00000000351	ENSCSAVG00000003496		KY2019:KY.Chr11.1198	ENSCSAVG00000008445	KY2019:KY.Chr10.606
		ENSCSAVG00000009347	ENSCSAVG00000003511		KY2019:KY.Chr11.347	ENSCSAVG00000008472	KY2019:KY.Chr5.438
		ENSCSAVG00000009596	ENSCSAVG00000003515		KY2019:KY.Chr11.364	ENSCSAVG00000008489	KY2019:KY.Chr11.837
		ENSCSAVG00000003942	ENSCSAVG00000003518		KY2019:KY.Chr11.460	ENSCSAVG00000008495	KY2019:KY.Chr7.212
		ENSCSAVG00000000942	ENSCSAVG00000003537		KY2019:KY.Chr11.468	ENSCSAVG00000008528	ENSCSAVG00000003218
		ENSCSAVG00000002020	ENSCSAVG00000003540		KY2019:KY.Chr11.470	ENSCSAVG00000008566	KY2019:KY.Chr1.9
		ENSCSAVG00000006405	ENSCSAVG00000003542		KY2019:KY.Chr11.962	ENSCSAVG00000008587	KY2019:KY.Chr6.243
		KY2019:KY.Chr11.609	ENSCSAVG00000003565		KY2019:KY.Chr12.391	ENSCSAVG00000008600	KY2019:KY.Chr8.819
		ENSCSAVG00000004764	ENSCSAVG00000003570		KY2019:KY.Chr12.438	ENSCSAVG00000008605	KY2019:KY.Chr7.1166
		ENSCSAVG00000004683	ENSCSAVG00000003576		KY2019:KY.Chr12.780	ENSCSAVG00000008612	KY2019:KY.Chr7.511
		ENSCSAVG00000009056	ENSCSAVG00000003596		KY2019:KY.Chr13.17	ENSCSAVG00000008629	KY2019:KY.Chr5.525
		ENSCSAVG00000003292	ENSCSAVG00000003607		KY2019:KY.Chr13.3	ENSCSAVG00000008644	ENSCSAVG00000009074
		ENSCSAVG00000009317	ENSCSAVG00000003612		KY2019:KY.Chr13.409	ENSCSAVG00000008680	KY2019:KY.Chr8.326
		ENSCSAVG00000009838	ENSCSAVG00000003613		KY2019:KY.Chr13.7	ENSCSAVG00000008729	ENSCSAVG00000005694
		ENSCSAVG00000000935	ENSCSAVG00000003623		KY2019:KY.Chr14.351	ENSCSAVG00000008731	ENSCSAVG00000010485
		KY2019:KY.Chr8.368	ENSCSAVG00000003653		KY2019:KY.Chr14.352	ENSCSAVG00000008782	KY2019:KY.Chr7.480
		ENSCSAVG00000006147	ENSCSAVG00000003667		KY2019:KY.Chr14.367	ENSCSAVG00000008784	KY2019:KY.Chr2.2152
		ENSCSAVG00000004392	ENSCSAVG00000003676		KY2019:KY.Chr14.65	ENSCSAVG00000008842	KY2019:KY.Chr6.506
		ENSCSAVG00000008474	ENSCSAVG00000003680		KY2019:KY.Chr14.999	ENSCSAVG00000008873	KY2019:KY.Chr12.180
		ENSCSAVG00000006666	ENSCSAVG00000003688		KY2019:KY.Chr2.1303	ENSCSAVG00000008892	KY2019:KY.Chr13.395
		ENSCSAVG00000002581	ENSCSAVG00000003698		KY2019:KY.Chr2.2230	ENSCSAVG00000008947	KY2019:KY.Chr1.2390
		ENSCSAVG00000008731	ENSCSAVG00000003703		KY2019:KY.Chr2.2234	ENSCSAVG00000008949	KY2019:KY.Chr3.560
		ENSCSAVG00000008398	ENSCSAVG00000003705		KY2019:KY.Chr2.544	ENSCSAVG00000008970	KY2019:KY.Chr1.2387
		KY2019:KY.Chr1.226	ENSCSAVG00000003720		KY2019:KY.Chr2.771	ENSCSAVG00000008993	ENSCSAVG00000004649
		ENSCSAVG00000004212	ENSCSAVG00000003729		KY2019:KY.Chr2.899	ENSCSAVG00000009008	KY2019:KY.Chr14.1116
		ENSCSAVG00000008088	ENSCSAVG00000003740		KY2019:KY.Chr3.1539	ENSCSAVG00000009012	KY2019:KY.Chr3.536
		ENSCSAVG00000005624	ENSCSAVG00000003742		KY2019:KY.Chr3.255	ENSCSAVG00000009015	KY2019:KY.Chr3.1678
		KY2019:KY.Chr9.811	ENSCSAVG00000003744		KY2019:KY.Chr3.980	ENSCSAVG00000009040	KY2019:KY.Chr9.929
		ENSCSAVG00000000618	ENSCSAVG00000003761		KY2019:KY.Chr3.981	ENSCSAVG00000009105	KY2019:KY.Chr2.865
		ENSCSAVG00000011376	ENSCSAVG00000003766		KY2019:KY.Chr4.1001	ENSCSAVG00000009119	ENSCSAVG00000005463
		ENSCSAVG00000001666	ENSCSAVG00000003772		KY2019:KY.Chr4.1002	ENSCSAVG00000009201	KY2019:KY.Chr2.56
		KY2019:KY.Chr14.375	ENSCSAVG00000003778		KY2019:KY.Chr4.1216	ENSCSAVG00000009209	KY2019:KY.Chr10.157
		ENSCSAVG00000010323	ENSCSAVG00000003779		KY2019:KY.Chr4.1320	ENSCSAVG00000009230	KY2019:KY.Chr3.1303
		ENSCSAVG00000010951	ENSCSAVG00000003806		KY2019:KY.Chr4.237	ENSCSAVG00000009291	KY2019:KY.Chr9.285
		ENSCSAVG00000000750	ENSCSAVG00000003808		KY2019:KY.Chr4.254	ENSCSAVG00000009292	ENSCSAVG00000007203
		ENSCSAVG00000009341	ENSCSAVG00000003811		KY2019:KY.Chr4.467	ENSCSAVG00000009302	KY2019:KY.Chr3.744
		ENSCSAVG00000003271	ENSCSAVG00000003816		KY2019:KY.Chr4.867	ENSCSAVG00000009321	KY2019:KY.Chr9.606
		ENSCSAVG00000007371	ENSCSAVG00000003824		KY2019:KY.Chr4.935	ENSCSAVG00000009337	KY2019:KY.Chr12.897
		ENSCSAVG00000010868	ENSCSAVG00000003826		KY2019:KY.Chr5.216	ENSCSAVG00000009376	KY2019:KY.Chr9.566
		ENSCSAVG00000004449	ENSCSAVG00000003830		KY2019:KY.Chr5.46	ENSCSAVG00000009442	KY2019:KY.Chr12.102
		ENSCSAVG00000000472	ENSCSAVG00000003841		KY2019:KY.Chr5.698	ENSCSAVG00000009448	KY2019:KY.Chr10.185
		KY2019:KY.Chr10.704	ENSCSAVG00000003847		KY2019:KY.Chr5.935	ENSCSAVG00000009518	KY2019:KY.Chr1.1308
		ENSCSAVG00000006475	ENSCSAVG00000003857		KY2019:KY.Chr5.936	ENSCSAVG00000009519	KY2019:KY.Chr5.873
		ENSCSAVG00000009019	ENSCSAVG00000003862		KY2019:KY.Chr6.142	ENSCSAVG00000009540	KY2019:KY.Chr4.85
		ENSCSAVG00000006309	ENSCSAVG00000003876		KY2019:KY.Chr6.26	ENSCSAVG00000009583	KY2019:KY.Chr1.1041
		ENSCSAVG00000011519	ENSCSAVG00000003878		KY2019:KY.Chr6.27	ENSCSAVG00000009586	ENSCSAVG00000003018
		ENSCSAVG00000001132	ENSCSAVG00000003888		KY2019:KY.Chr6.28	ENSCSAVG00000009608	KY2019:KY.Chr8.963
		ENSCSAVG00000007321	ENSCSAVG00000003915		KY2019:KY.Chr6.29	ENSCSAVG00000009625	KY2019:KY.Chr10.284
		ENSCSAVG00000011766	ENSCSAVG00000003926		KY2019:KY.Chr6.30	ENSCSAVG00000009661	ENSCSAVG00000009791
		ENSCSAVG00000009257	ENSCSAVG00000003933		KY2019:KY.Chr6.31	ENSCSAVG00000009682	ENSCSAVG00000004388
		ENSCSAVG00000010356	ENSCSAVG00000003934		KY2019:KY.Chr7.1173	ENSCSAVG00000009697	KY2019:KY.Chr4.858
		ENSCSAVG00000003475	ENSCSAVG00000003949		KY2019:KY.Chr7.981	ENSCSAVG00000009704	KY2019:KY.Chr10.996
		ENSCSAVG00000008487	ENSCSAVG00000003951		KY2019:KY.Chr8.152	ENSCSAVG00000009755	KY2019:KY.Chr3.1439
		ENSCSAVG00000000836	ENSCSAVG00000003968		KY2019:KY.Chr8.333	ENSCSAVG00000009758	KY2019:KY.Chr10.573
		ENSCSAVG00000001395	ENSCSAVG00000003997		KY2019:KY.Chr8.426	ENSCSAVG00000009819	KY2019:KY.Chr12.265
		ENSCSAVG00000006407	ENSCSAVG00000003998		KY2019:KY.Chr8.613	ENSCSAVG00000009820	KY2019:KY.Chr10.595
		ENSCSAVG00000004811	ENSCSAVG00000003999		KY2019:KY.Chr9.133	ENSCSAVG00000009829	ENSCSAVG00000004197
		ENSCSAVG00000004857	ENSCSAVG00000004005		KY2019:KY.Chr9.790	ENSCSAVG00000009838	ENSCSAVG00000002219
		ENSCSAVG00000004229	ENSCSAVG00000004017		KY2019:KY.UAContig31.22	ENSCSAVG00000009870	KY2019:KY.Chr3.73
		ENSCSAVG00000007539	ENSCSAVG00000004030		KY2019:KY.UAContig31.7	ENSCSAVG00000009873	KY2019:KY.Chr3.794
		ENSCSAVG00000005373	ENSCSAVG00000004034		KY2019:KY.UAContig31.9	ENSCSAVG00000009906	KY2019:KY.Chr4.430
		KY2019:KY.Chr8.1304	ENSCSAVG00000004038		KY2019:KY.UAContig6.2	ENSCSAVG00000009915	KY2019:KY.Chr2.823
		ENSCSAVG00000002408	ENSCSAVG00000004041		KY2019:KY.UAContig6.24	ENSCSAVG00000009920	ENSCSAVG00000005303
		ENSCSAVG00000004193	ENSCSAVG00000004047		KY2019:KY.UAContig6.25	ENSCSAVG00000009944	KY2019:KY.Chr3.1422
		KY2019:KY.Chr3.973	ENSCSAVG00000004076		KY2019:KY.UAContig8.18	ENSCSAVG00000009953	ENSCSAVG00000008958
		KY2019:KY.Chr1.1938	ENSCSAVG00000004084			ENSCSAVG00000009987	ENSCSAVG00000011498
		ENSCSAVG00000007690	ENSCSAVG00000004089			ENSCSAVG00000010017	KY2019:KY.Chr12.295
		ENSCSAVG00000000541	ENSCSAVG00000004108			ENSCSAVG00000010044	KY2019:KY.Chr7.852
		ENSCSAVG00000005472	ENSCSAVG00000004134			ENSCSAVG00000010045	KY2019:KY.Chr7.482
		ENSCSAVG00000005439	ENSCSAVG00000004148			ENSCSAVG00000010083	KY2019:KY.Chr12.134
		ENSCSAVG00000006924	ENSCSAVG00000004162			ENSCSAVG00000010109	KY2019:KY.Chr8.903
		ENSCSAVG00000001974	ENSCSAVG00000004166			ENSCSAVG00000010160	KY2019:KY.Chr1.2134
		ENSCSAVG00000010535	ENSCSAVG00000004172			ENSCSAVG00000010174	KY2019:KY.Chr14.473
		ENSCSAVG00000011055	ENSCSAVG00000004176			ENSCSAVG00000010176	ENSCSAVG00000008778
		ENSCSAVG00000000415	ENSCSAVG00000004182			ENSCSAVG00000010183	KY2019:KY.Chr5.851
		ENSCSAVG00000011103	ENSCSAVG00000004192			ENSCSAVG00000010211	KY2019:KY.Chr9.48
		ENSCSAVG00000007076	ENSCSAVG00000004194			ENSCSAVG00000010273	KY2019:KY.Chr10.704
		ENSCSAVG00000010838	ENSCSAVG00000004197			ENSCSAVG00000010304	KY2019:KY.Chr4.1004
		ENSCSAVG00000000927	ENSCSAVG00000004201			ENSCSAVG00000010321	ENSCSAVG00000003149
		ENSCSAVG00000001811	ENSCSAVG00000004205			ENSCSAVG00000010359	KY2019:KY.Chr7.825
		ENSCSAVG00000008839	ENSCSAVG00000004220			ENSCSAVG00000010360	KY2019:KY.Chr4.1303
		ENSCSAVG00000000864	ENSCSAVG00000004227			ENSCSAVG00000010382	KY2019:KY.Chr9.762
		ENSCSAVG00000008949	ENSCSAVG00000004232			ENSCSAVG00000010399	KY2019:KY.Chr2.2121
		ENSCSAVG00000008740	ENSCSAVG00000004261			ENSCSAVG00000010445	KY2019:KY.Chr8.1070
		KY2019:KY.Chr9.675	ENSCSAVG00000004271			ENSCSAVG00000010465	KY2019:KY.Chr10.607
		ENSCSAVG00000004757	ENSCSAVG00000004291			ENSCSAVG00000010507	KY2019:KY.Chr10.1013
		ENSCSAVG00000011059	ENSCSAVG00000004311			ENSCSAVG00000010515	KY2019:KY.Chr8.535
		KY2019:KY.Chr1.1077	ENSCSAVG00000004322			ENSCSAVG00000010533	KY2019:KY.Chr13.286
		KY2019:KY.Chr13.140	ENSCSAVG00000004323			ENSCSAVG00000010615	ENSCSAVG00000007201
		ENSCSAVG00000003567	ENSCSAVG00000004335			ENSCSAVG00000010625	KY2019:KY.Chr4.1353
		ENSCSAVG00000009518	ENSCSAVG00000004339			ENSCSAVG00000010646	KY2019:KY.Chr4.729
		ENSCSAVG00000004101	ENSCSAVG00000004346			ENSCSAVG00000010648	KY2019:KY.Chr2.842
		ENSCSAVG00000004842	ENSCSAVG00000004353			ENSCSAVG00000010649	KY2019:KY.Chr11.305
		ENSCSAVG00000005063	ENSCSAVG00000004365			ENSCSAVG00000010661	KY2019:KY.Chr2.399
		ENSCSAVG00000007467	ENSCSAVG00000004388			ENSCSAVG00000010677	KY2019:KY.Chr4.667
		KY2019:KY.Chr3.1458	ENSCSAVG00000004390			ENSCSAVG00000010695	KY2019:KY.Chr2.933
		ENSCSAVG00000005523	ENSCSAVG00000004393			ENSCSAVG00000010702	KY2019:KY.Chr12.770
		KY2019:KY.Chr1.2632	ENSCSAVG00000004405			ENSCSAVG00000010705	KY2019:KY.Chr3.1676
		ENSCSAVG00000009292	ENSCSAVG00000004421			ENSCSAVG00000010725	KY2019:KY.Chr1.1865
		ENSCSAVG00000000643	ENSCSAVG00000004424			ENSCSAVG00000010751	ENSCSAVG00000001132
		ENSCSAVG00000002112	ENSCSAVG00000004426			ENSCSAVG00000010809	ENSCSAVG00000005847
		ENSCSAVG00000001604	ENSCSAVG00000004438			ENSCSAVG00000010812	KY2019:KY.Chr1.1232
		ENSCSAVG00000001257	ENSCSAVG00000004453			ENSCSAVG00000010866	KY2019:KY.Chr11.80
		ENSCSAVG00000008004	ENSCSAVG00000004463			ENSCSAVG00000010868	ENSCSAVG00000010534
		ENSCSAVG00000011701	ENSCSAVG00000004469			ENSCSAVG00000010886	KY2019:KY.Chr7.1027
		ENSCSAVG00000003675	ENSCSAVG00000004478			ENSCSAVG00000010928	KY2019:KY.Chr6.488
		ENSCSAVG00000002330	ENSCSAVG00000004486			ENSCSAVG00000010934	KY2019:KY.Chr10.1184
		ENSCSAVG00000009032	ENSCSAVG00000004498			ENSCSAVG00000010942	ENSCSAVG00000001311
		ENSCSAVG00000011014	ENSCSAVG00000004514			ENSCSAVG00000010958	KY2019:KY.Chr2.1468
		ENSCSAVG00000004578	ENSCSAVG00000004515			ENSCSAVG00000010980	KY2019:KY.Chr3.982
		ENSCSAVG00000004327	ENSCSAVG00000004530			ENSCSAVG00000010988	ENSCSAVG00000002334
		ENSCSAVG00000002961	ENSCSAVG00000004539			ENSCSAVG00000011044	KY2019:KY.Chr5.385
		ENSCSAVG00000002569	ENSCSAVG00000004545			ENSCSAVG00000011091	ENSCSAVG00000000242
		ENSCSAVG00000008888	ENSCSAVG00000004592			ENSCSAVG00000011093	KY2019:KY.Chr5.899
		ENSCSAVG00000000922	ENSCSAVG00000004601			ENSCSAVG00000011122	ENSCSAVG00000004539
		ENSCSAVG00000000885	ENSCSAVG00000004614			ENSCSAVG00000011130	ENSCSAVG00000007254
		ENSCSAVG00000004681	ENSCSAVG00000004615			ENSCSAVG00000011146	KY2019:KY.Chr2.2240
		ENSCSAVG00000011135	ENSCSAVG00000004625			ENSCSAVG00000011165	KY2019:KY.Chr2.2289
		ENSCSAVG00000011587	ENSCSAVG00000004629			ENSCSAVG00000011226	KY2019:KY.Chr4.65
		ENSCSAVG00000006865	ENSCSAVG00000004630			ENSCSAVG00000011234	KY2019:KY.Chr5.1031
		ENSCSAVG00000000629	ENSCSAVG00000004637			ENSCSAVG00000011288	KY2019:KY.Chr11.1277
		ENSCSAVG00000011683	ENSCSAVG00000004648			ENSCSAVG00000011307	KY2019:KY.Chr3.1540
		ENSCSAVG00000011232	ENSCSAVG00000004654			ENSCSAVG00000011316	KY2019:KY.Chr1.1655
		ENSCSAVG00000009342	ENSCSAVG00000004657			ENSCSAVG00000011320	KY2019:KY.Chr1.71
		ENSCSAVG00000007743	ENSCSAVG00000004661			ENSCSAVG00000011378	KY2019:KY.Chr1.1947
		ENSCSAVG00000003021	ENSCSAVG00000004662			ENSCSAVG00000011385	KY2019:KY.Chr7.1013
		ENSCSAVG00000001755	ENSCSAVG00000004691			ENSCSAVG00000011431	KY2019:KY.Chr8.1304
		KY2019:KY.Chr6.498	ENSCSAVG00000004703			ENSCSAVG00000011460	KY2019:KY.Chr3.545
		ENSCSAVG00000008411	ENSCSAVG00000004707			ENSCSAVG00000011496	ENSCSAVG00000002225
		ENSCSAVG00000003333	ENSCSAVG00000004715			ENSCSAVG00000011509	KY2019:KY.Chr11.793
		ENSCSAVG00000003039	ENSCSAVG00000004718			ENSCSAVG00000011512	KY2019:KY.Chr5.704
		ENSCSAVG00000009147	ENSCSAVG00000004720			ENSCSAVG00000011532	KY2019:KY.Chr10.1310
		ENSCSAVG00000000507	ENSCSAVG00000004724			ENSCSAVG00000011535	KY2019:KY.Chr4.692
		ENSCSAVG00000010518	ENSCSAVG00000004730			ENSCSAVG00000011569	KY2019:KY.Chr9.1096
		ENSCSAVG00000002111	ENSCSAVG00000004734			ENSCSAVG00000011602	KY2019:KY.Chr14.411
		ENSCSAVG00000004558	ENSCSAVG00000004738			ENSCSAVG00000011621	KY2019:KY.Chr12.578
		ENSCSAVG00000000890	ENSCSAVG00000004743			ENSCSAVG00000011646	ENSCSAVG00000001626
		ENSCSAVG00000001660	ENSCSAVG00000004747			ENSCSAVG00000011647	KY2019:KY.Chr12.504
		ENSCSAVG00000002109	ENSCSAVG00000004752			ENSCSAVG00000011649	KY2019:KY.Chr1.1839
		ENSCSAVG00000001274	ENSCSAVG00000004758			ENSCSAVG00000011706	KY2019:KY.Chr5.920
		ENSCSAVG00000008600	ENSCSAVG00000004763			ENSCSAVG00000011716	ENSCSAVG00000003475
		ENSCSAVG00000010190	ENSCSAVG00000004765			ENSCSAVG00000011724	KY2019:KY.Chr5.201
		ENSCSAVG00000011459	ENSCSAVG00000004773			ENSCSAVG00000011748	KY2019:KY.Chr2.51
		ENSCSAVG00000000926	ENSCSAVG00000004775			ENSCSAVG00000011759	KY2019:KY.Chr1.230
		ENSCSAVG00000004026	ENSCSAVG00000004776			ENSCSAVG00000011779	KY2019:KY.Chr4.983
		ENSCSAVG00000009157	ENSCSAVG00000004777			ENSCSAVG00000011824	KY2019:KY.Chr6.634
		ENSCSAVG00000009976	ENSCSAVG00000004793			ENSCSAVG00000011842	KY2019:KY.Chr8.676
		ENSCSAVG00000005259	ENSCSAVG00000004848			ENSCSAVG00000012126	KY2019:KY.Chr2.1532
		KY2019:KY.Chr6.679	ENSCSAVG00000004861			ENSCSAVG00000012170	KY2019:KY.Chr2.428
		KY2019:KY.Chr1.1870	ENSCSAVG00000004872			ENSCSAVG00000012199	KY2019:KY.Chr4.837
		ENSCSAVG00000007203	ENSCSAVG00000004875			ENSCSAVG00000012436	KY2019:KY.Chr3.1660
		ENSCSAVG00000003875	ENSCSAVG00000004881			ENSCSAVG00000012517	KY2019:KY.Chr4.604
		ENSCSAVG00000011713	ENSCSAVG00000004904			KY2019:KY.Chr1.1305	KY2019:KY.Chr14.387
		ENSCSAVG00000010865	ENSCSAVG00000004910			KY2019:KY.Chr1.1398	KY2019:KY.Chr5.178
		ENSCSAVG00000009979	ENSCSAVG00000004920			KY2019:KY.Chr1.1417	KY2019:KY.Chr11.575
		KY2019:KY.Chr4.18	ENSCSAVG00000004945			KY2019:KY.Chr1.1478	ENSCSAVG00000006024
		ENSCSAVG00000006161	ENSCSAVG00000004949			KY2019:KY.Chr1.1615	ENSCSAVG00000007557
		ENSCSAVG00000011050	ENSCSAVG00000004958			KY2019:KY.Chr1.1703	KY2019:KY.Chr11.1190
		ENSCSAVG00000000910	ENSCSAVG00000004959			KY2019:KY.Chr1.1768	KY2019:KY.Chr12.768
		ENSCSAVG00000002519	ENSCSAVG00000004970			KY2019:KY.Chr1.1843	KY2019:KY.Chr14.62
		ENSCSAVG00000005500	ENSCSAVG00000004971			KY2019:KY.Chr1.1986	KY2019:KY.Chr7.306
		ENSCSAVG00000001948	ENSCSAVG00000004978			KY2019:KY.Chr1.2012	KY2019:KY.Chr5.664
		KY2019:KY.Chr3.1266	ENSCSAVG00000004987			KY2019:KY.Chr1.238	ENSCSAVG00000007085
		ENSCSAVG00000001175	ENSCSAVG00000005000			KY2019:KY.Chr1.2531	KY2019:KY.Chr5.454
		KY2019:KY.Chr1.620	ENSCSAVG00000005010			KY2019:KY.Chr1.28	ENSCSAVG00000008754
		ENSCSAVG00000004209	ENSCSAVG00000005029			KY2019:KY.Chr1.32	KY2019:KY.Chr9.382
		ENSCSAVG00000004749	ENSCSAVG00000005030			KY2019:KY.Chr1.33	KY2019:KY.Chr3.297
		ENSCSAVG00000000426	ENSCSAVG00000005060			KY2019:KY.Chr1.559	KY2019:KY.Chr10.28
		ENSCSAVG00000002214	ENSCSAVG00000005069			KY2019:KY.Chr1.574	ENSCSAVG00000000179
		ENSCSAVG00000003324	ENSCSAVG00000005078			KY2019:KY.Chr1.693	KY2019:KY.UAContig5.22
		ENSCSAVG00000001164	ENSCSAVG00000005110			KY2019:KY.Chr10.1215	KY2019:KY.Chr14.526
		ENSCSAVG00000004132	ENSCSAVG00000005114			KY2019:KY.Chr10.1268	ENSCSAVG00000002127
		ENSCSAVG00000011131	ENSCSAVG00000005117			KY2019:KY.Chr10.1301	KY2019:KY.Chr9.257
		ENSCSAVG00000009224	ENSCSAVG00000005126			KY2019:KY.Chr10.60	KY2019:KY.Chr1.1505
		ENSCSAVG00000006031	ENSCSAVG00000005133			KY2019:KY.Chr10.622	KY2019:KY.Chr6.462
		ENSCSAVG00000006408	ENSCSAVG00000005134			KY2019:KY.Chr10.652	KY2019:KY.Chr4.742
		ENSCSAVG00000005803	ENSCSAVG00000005141			KY2019:KY.Chr10.708	KY2019:KY.Chr7.162
		ENSCSAVG00000004583	ENSCSAVG00000005164			KY2019:KY.Chr11.1059	KY2019:KY.Chr1.856
		ENSCSAVG00000010268	ENSCSAVG00000005189			KY2019:KY.Chr11.1078	KY2019:KY.Chr3.1108
		ENSCSAVG00000009366	ENSCSAVG00000005191			KY2019:KY.Chr11.1167	KY2019:KY.Chr1.1728
		ENSCSAVG00000006652	ENSCSAVG00000005220			KY2019:KY.Chr11.1198	ENSCSAVG00000000290
		ENSCSAVG00000000381	ENSCSAVG00000005243			KY2019:KY.Chr11.1199	KY2019:KY.Chr9.469
		KY2019:KY.Chr7.937	ENSCSAVG00000005270			KY2019:KY.Chr11.121	ENSCSAVG00000004060
		ENSCSAVG00000009170	ENSCSAVG00000005282			KY2019:KY.Chr11.146	KY2019:KY.Chr14.1162
		ENSCSAVG00000008559	ENSCSAVG00000005283			KY2019:KY.Chr11.290	KY2019:KY.Chr4.1167
		ENSCSAVG00000011041	ENSCSAVG00000005287			KY2019:KY.Chr11.347	ENSCSAVG00000007298
		ENSCSAVG00000008231	ENSCSAVG00000005289			KY2019:KY.Chr11.364	KY2019:KY.Chr8.523
		ENSCSAVG00000008780	ENSCSAVG00000005290			KY2019:KY.Chr11.460	KY2019:KY.Chr3.385
		KY2019:KY.Chr11.1046	ENSCSAVG00000005303			KY2019:KY.Chr11.468	ENSCSAVG00000010154
		ENSCSAVG00000000733	ENSCSAVG00000005310			KY2019:KY.Chr11.470	ENSCSAVG00000008677
		ENSCSAVG00000011436	ENSCSAVG00000005319			KY2019:KY.Chr11.722	KY2019:KY.Chr2.2034
		ENSCSAVG00000008328	ENSCSAVG00000005331			KY2019:KY.Chr11.850	KY2019:KY.Chr8.730
		ENSCSAVG00000005279	ENSCSAVG00000005335			KY2019:KY.Chr11.962	KY2019:KY.Chr3.350
		ENSCSAVG00000004984	ENSCSAVG00000005356			KY2019:KY.Chr12.374	KY2019:KY.Chr3.1541
		ENSCSAVG00000007787	ENSCSAVG00000005369			KY2019:KY.Chr12.391	KY2019:KY.Chr9.931
		ENSCSAVG00000006831	ENSCSAVG00000005378			KY2019:KY.Chr12.438	KY2019:KY.Chr9.811
		ENSCSAVG00000007557	ENSCSAVG00000005410			KY2019:KY.Chr12.479	KY2019:KY.Chr5.292
		ENSCSAVG00000005890	ENSCSAVG00000005423			KY2019:KY.Chr12.497	KY2019:KY.Chr9.507
		ENSCSAVG00000002902	ENSCSAVG00000005432			KY2019:KY.Chr12.509	KY2019:KY.Chr11.494
		ENSCSAVG00000009581	ENSCSAVG00000005438			KY2019:KY.Chr12.558	KY2019:KY.Chr5.221
		ENSCSAVG00000003469	ENSCSAVG00000005441			KY2019:KY.Chr12.573	KY2019:KY.Chr7.390
		KY2019:KY.Chr11.65	ENSCSAVG00000005442			KY2019:KY.Chr12.6	KY2019:KY.Chr14.589
		ENSCSAVG00000006775	ENSCSAVG00000005444			KY2019:KY.Chr12.740	KY2019:KY.Chr3.1615
		ENSCSAVG00000000625	ENSCSAVG00000005445			KY2019:KY.Chr12.760	KY2019:KY.Chr9.923
		ENSCSAVG00000005848	ENSCSAVG00000005446			KY2019:KY.Chr12.780	KY2019:KY.Chr5.984
		ENSCSAVG00000003794	ENSCSAVG00000005447			KY2019:KY.Chr12.980	ENSCSAVG00000006848
		ENSCSAVG00000009911	ENSCSAVG00000005465			KY2019:KY.Chr12.992	KY2019:KY.Chr4.947
		KY2019:KY.Chr7.1014	ENSCSAVG00000005478			KY2019:KY.Chr13.12	KY2019:KY.Chr2.2188
		ENSCSAVG00000000363	ENSCSAVG00000005483			KY2019:KY.Chr13.17	KY2019:KY.Chr5.1091
		ENSCSAVG00000009850	ENSCSAVG00000005518			KY2019:KY.Chr13.229	KY2019:KY.Chr1.1722
		ENSCSAVG00000000913	ENSCSAVG00000005526			KY2019:KY.Chr13.3	KY2019:KY.Chr1.1912
		ENSCSAVG00000000215	ENSCSAVG00000005535			KY2019:KY.Chr13.326	KY2019:KY.Chr1.2177
		KY2019:KY.Chr5.1110	ENSCSAVG00000005552			KY2019:KY.Chr13.332	ENSCSAVG00000000507
		ENSCSAVG00000006298	ENSCSAVG00000005560			KY2019:KY.Chr13.409	KY2019:KY.Chr8.607
		ENSCSAVG00000010300	ENSCSAVG00000005576			KY2019:KY.Chr13.435	KY2019:KY.Chr11.1012
		ENSCSAVG00000002207	ENSCSAVG00000005582			KY2019:KY.Chr13.469	KY2019:KY.Chr6.452
		ENSCSAVG00000010898	ENSCSAVG00000005593			KY2019:KY.Chr13.65	KY2019:KY.Chr9.471
		ENSCSAVG00000010280	ENSCSAVG00000005600			KY2019:KY.Chr13.7	ENSCSAVG00000011054
		ENSCSAVG00000011004	ENSCSAVG00000005604			KY2019:KY.Chr13.79	KY2019:KY.Chr7.269
		ENSCSAVG00000011130	ENSCSAVG00000005606			KY2019:KY.Chr13.8	KY2019:KY.Chr1.1360
		ENSCSAVG00000006333	ENSCSAVG00000005618			KY2019:KY.Chr14.1187	KY2019:KY.Chr1.888
		ENSCSAVG00000004893	ENSCSAVG00000005619			KY2019:KY.Chr14.233	KY2019:KY.Chr4.948
		KY2019:KY.Chr8.265	ENSCSAVG00000005626			KY2019:KY.Chr14.240	KY2019:KY.Chr5.1062
		ENSCSAVG00000010156	ENSCSAVG00000005627			KY2019:KY.Chr14.351	ENSCSAVG00000006616
		ENSCSAVG00000004161	ENSCSAVG00000005637			KY2019:KY.Chr14.352	KY2019:KY.Chr10.1204
		ENSCSAVG00000011433	ENSCSAVG00000005641			KY2019:KY.Chr14.367	KY2019:KY.Chr3.425
		ENSCSAVG00000006429	ENSCSAVG00000005642			KY2019:KY.Chr14.455	ENSCSAVG00000007706
		ENSCSAVG00000001992	ENSCSAVG00000005644			KY2019:KY.Chr14.559	KY2019:KY.Chr11.637
		ENSCSAVG00000005074	ENSCSAVG00000005645			KY2019:KY.Chr14.560	ENSCSAVG00000004089
		ENSCSAVG00000008641	ENSCSAVG00000005654			KY2019:KY.Chr14.637	KY2019:KY.Chr11.1216
		ENSCSAVG00000011802	ENSCSAVG00000005681			KY2019:KY.Chr14.65	KY2019:KY.Chr1.75
		ENSCSAVG00000003220	ENSCSAVG00000005683			KY2019:KY.Chr14.999	KY2019:KY.Chr7.73
		ENSCSAVG00000008184	ENSCSAVG00000005689			KY2019:KY.Chr2.1018	KY2019:KY.Chr6.106
		ENSCSAVG00000006744	ENSCSAVG00000005694			KY2019:KY.Chr2.1303	KY2019:KY.Chr14.399
		KY2019:KY.Chr14.556	ENSCSAVG00000005696			KY2019:KY.Chr2.1353	KY2019:KY.Chr14.374
		KY2019:KY.Chr7.1115	ENSCSAVG00000005698			KY2019:KY.Chr2.2017	KY2019:KY.Chr1.2113
		ENSCSAVG00000009095	ENSCSAVG00000005700			KY2019:KY.Chr2.2230	KY2019:KY.Chr8.938
		ENSCSAVG00000005211	ENSCSAVG00000005706			KY2019:KY.Chr2.2234	KY2019:KY.Chr9.870
		ENSCSAVG00000002001	ENSCSAVG00000005708			KY2019:KY.Chr2.27	KY2019:KY.Chr7.270
		ENSCSAVG00000001214	ENSCSAVG00000005713			KY2019:KY.Chr2.488	KY2019:KY.Chr3.1617
		ENSCSAVG00000009873	ENSCSAVG00000005722			KY2019:KY.Chr2.544	KY2019:KY.Chr10.1218
		KY2019:KY.Chr7.1223	ENSCSAVG00000005734			KY2019:KY.Chr2.771	KY2019:KY.Chr4.787
		ENSCSAVG00000003170	ENSCSAVG00000005735			KY2019:KY.Chr2.899	KY2019:KY.Chr12.586
		ENSCSAVG00000008649	ENSCSAVG00000005741			KY2019:KY.Chr2.926	KY2019:KY.Chr1.1769
		ENSCSAVG00000001105	ENSCSAVG00000005768			KY2019:KY.Chr2.984	KY2019:KY.Chr12.966
		KY2019:KY.Chr3.1100	ENSCSAVG00000005782			KY2019:KY.Chr2.986	KY2019:KY.Chr1.813
		ENSCSAVG00000006454	ENSCSAVG00000005802			KY2019:KY.Chr3.1040	KY2019:KY.Chr4.1160
		ENSCSAVG00000003727	ENSCSAVG00000005815			KY2019:KY.Chr3.1112	KY2019:KY.Chr4.358
		ENSCSAVG00000011349	ENSCSAVG00000005818			KY2019:KY.Chr3.1158	KY2019:KY.Chr12.91
		ENSCSAVG00000010550	ENSCSAVG00000005823			KY2019:KY.Chr3.116	KY2019:KY.Chr14.980
		ENSCSAVG00000001800	ENSCSAVG00000005828			KY2019:KY.Chr3.120	KY2019:KY.Chr2.2136
		ENSCSAVG00000011609	ENSCSAVG00000005842			KY2019:KY.Chr3.1212	KY2019:KY.Chr2.817
		ENSCSAVG00000001327	ENSCSAVG00000005847			KY2019:KY.Chr3.1213	ENSCSAVG00000000437
		ENSCSAVG00000008972	ENSCSAVG00000005849			KY2019:KY.Chr3.1346	ENSCSAVG00000011471
		ENSCSAVG00000003701	ENSCSAVG00000005883			KY2019:KY.Chr3.1382	KY2019:KY.Chr3.226
		ENSCSAVG00000000763	ENSCSAVG00000005885			KY2019:KY.Chr3.1493	KY2019:KY.Chr2.881
		ENSCSAVG00000005309	ENSCSAVG00000005892			KY2019:KY.Chr3.1537	ENSCSAVG00000010299
		ENSCSAVG00000009169	ENSCSAVG00000005898			KY2019:KY.Chr3.1539	ENSCSAVG00000004030
		ENSCSAVG00000002676	ENSCSAVG00000005901			KY2019:KY.Chr3.1544	KY2019:KY.Chr8.793
		ENSCSAVG00000002561	ENSCSAVG00000005932			KY2019:KY.Chr3.1545	ENSCSAVG00000000479
		ENSCSAVG00000010697	ENSCSAVG00000005955			KY2019:KY.Chr3.1664	KY2019:KY.Chr2.411
		ENSCSAVG00000008550	ENSCSAVG00000005975			KY2019:KY.Chr3.17	KY2019:KY.Chr5.79
		ENSCSAVG00000004368	ENSCSAVG00000005979			KY2019:KY.Chr3.255	KY2019:KY.Chr4.1046
		KY2019:KY.Chr9.48	ENSCSAVG00000006006			KY2019:KY.Chr3.310	ENSCSAVG00000001553
		ENSCSAVG00000005102	ENSCSAVG00000006012			KY2019:KY.Chr3.484	ENSCSAVG00000004912
		ENSCSAVG00000007691	ENSCSAVG00000006016			KY2019:KY.Chr3.580	KY2019:KY.Chr4.429
		ENSCSAVG00000005966	ENSCSAVG00000006032			KY2019:KY.Chr3.630	KY2019:KY.Chr3.1650
		ENSCSAVG00000000931	ENSCSAVG00000006042			KY2019:KY.Chr3.84	ENSCSAVG00000010250
		ENSCSAVG00000008729	ENSCSAVG00000006044			KY2019:KY.Chr3.930	KY2019:KY.Chr8.417
		ENSCSAVG00000011626	ENSCSAVG00000006059			KY2019:KY.Chr3.980	KY2019:KY.Chr4.890
		ENSCSAVG00000005603	ENSCSAVG00000006089			KY2019:KY.Chr3.981	ENSCSAVG00000001302
		KY2019:KY.Chr4.684	ENSCSAVG00000006096			KY2019:KY.Chr4.1001	KY2019:KY.Chr12.704
		ENSCSAVG00000010609	ENSCSAVG00000006113			KY2019:KY.Chr4.1002	ENSCSAVG00000003585
		ENSCSAVG00000004436	ENSCSAVG00000006129			KY2019:KY.Chr4.1216	KY2019:KY.Chr11.1279
		ENSCSAVG00000009337	ENSCSAVG00000006132			KY2019:KY.Chr4.1320	KY2019:KY.Chr11.1122
		ENSCSAVG00000004455	ENSCSAVG00000006136			KY2019:KY.Chr4.1321	ENSCSAVG00000010433
		ENSCSAVG00000011716	ENSCSAVG00000006151			KY2019:KY.Chr4.1328	KY2019:KY.Chr2.472
		ENSCSAVG00000000329	ENSCSAVG00000006169			KY2019:KY.Chr4.229	KY2019:KY.Chr9.776
		ENSCSAVG00000005551	ENSCSAVG00000006183			KY2019:KY.Chr4.237	KY2019:KY.Chr5.985
		ENSCSAVG00000003855	ENSCSAVG00000006193			KY2019:KY.Chr4.254	KY2019:KY.Chr11.1076
		KY2019:KY.Chr10.187	ENSCSAVG00000006195			KY2019:KY.Chr4.273	KY2019:KY.Chr7.519
		ENSCSAVG00000000379	ENSCSAVG00000006215			KY2019:KY.Chr4.319	KY2019:KY.Chr1.2029
		KY2019:KY.Chr2.902	ENSCSAVG00000006217			KY2019:KY.Chr4.401	KY2019:KY.Chr5.572
		ENSCSAVG00000010942	ENSCSAVG00000006223			KY2019:KY.Chr4.467	KY2019:KY.Chr4.404
		ENSCSAVG00000009661	ENSCSAVG00000006246			KY2019:KY.Chr4.491	KY2019:KY.Chr4.550
		ENSCSAVG00000008074	ENSCSAVG00000006248			KY2019:KY.Chr4.621	KY2019:KY.Chr14.384
		ENSCSAVG00000010485	ENSCSAVG00000006256			KY2019:KY.Chr4.684	KY2019:KY.Chr8.752
		ENSCSAVG00000000666	ENSCSAVG00000006257			KY2019:KY.Chr4.762	KY2019:KY.Chr2.1075
		ENSCSAVG00000010866	ENSCSAVG00000006271			KY2019:KY.Chr4.867	KY2019:KY.Chr10.1419
		ENSCSAVG00000000630	ENSCSAVG00000006273			KY2019:KY.Chr4.891	KY2019:KY.Chr9.259
		KY2019:KY.Chr1.1723	ENSCSAVG00000006282			KY2019:KY.Chr4.919	KY2019:KY.Chr2.1377
		ENSCSAVG00000001447	ENSCSAVG00000006284			KY2019:KY.Chr4.935	ENSCSAVG00000006794
		ENSCSAVG00000002530	ENSCSAVG00000006304			KY2019:KY.Chr4.962	KY2019:KY.Chr2.816
		ENSCSAVG00000004383	ENSCSAVG00000006331			KY2019:KY.Chr5.216	KY2019:KY.Chr8.1338
		KY2019:KY.Chr6.376	ENSCSAVG00000006345			KY2019:KY.Chr5.309	KY2019:KY.Chr3.1177
		ENSCSAVG00000009122	ENSCSAVG00000006351			KY2019:KY.Chr5.344	KY2019:KY.Chr6.577
		ENSCSAVG00000005463	ENSCSAVG00000006356			KY2019:KY.Chr5.355	KY2019:KY.Chr1.2008
		ENSCSAVG00000008262	ENSCSAVG00000006368			KY2019:KY.Chr5.356	KY2019:KY.Chr14.375
		ENSCSAVG00000003912	ENSCSAVG00000006377			KY2019:KY.Chr5.46	ENSCSAVG00000001425
		ENSCSAVG00000005322	ENSCSAVG00000006379			KY2019:KY.Chr5.47	KY2019:KY.Chr13.105
		ENSCSAVG00000000934	ENSCSAVG00000006384			KY2019:KY.Chr5.698	KY2019:KY.Chr2.1561
		ENSCSAVG00000002698	ENSCSAVG00000006385			KY2019:KY.Chr5.722	KY2019:KY.Chr12.800
		ENSCSAVG00000006973	ENSCSAVG00000006396			KY2019:KY.Chr5.758	KY2019:KY.Chr1.2541
		ENSCSAVG00000000130	ENSCSAVG00000006399			KY2019:KY.Chr5.854	KY2019:KY.Chr4.1222
		ENSCSAVG00000002927	ENSCSAVG00000006409			KY2019:KY.Chr5.935	KY2019:KY.Chr13.343
		KY2019:KY.Chr4.713	ENSCSAVG00000006426			KY2019:KY.Chr5.936	KY2019:KY.Chr5.839
		ENSCSAVG00000007683	ENSCSAVG00000006432			KY2019:KY.Chr6.142	KY2019:KY.Chr14.1025
		ENSCSAVG00000009656	ENSCSAVG00000006441			KY2019:KY.Chr6.26	KY2019:KY.Chr10.605
		ENSCSAVG00000008975	ENSCSAVG00000006459			KY2019:KY.Chr6.27	KY2019:KY.Chr3.831
		ENSCSAVG00000006204	ENSCSAVG00000006478			KY2019:KY.Chr6.28	KY2019:KY.Chr1.2307
		ENSCSAVG00000008804	ENSCSAVG00000006497			KY2019:KY.Chr6.29	ENSCSAVG00000004929
		ENSCSAVG00000005219	ENSCSAVG00000006502			KY2019:KY.Chr6.30	KY2019:KY.Chr10.1172
		ENSCSAVG00000011735	ENSCSAVG00000006526			KY2019:KY.Chr6.31	KY2019:KY.Chr3.1289
		ENSCSAVG00000010888	ENSCSAVG00000006535			KY2019:KY.Chr6.37	KY2019:KY.Chr5.491
		ENSCSAVG00000007330	ENSCSAVG00000006538			KY2019:KY.Chr6.533	KY2019:KY.Chr4.360
		ENSCSAVG00000011078	ENSCSAVG00000006541			KY2019:KY.Chr6.644	KY2019:KY.Chr7.143
		ENSCSAVG00000003124	ENSCSAVG00000006567			KY2019:KY.Chr7.1022	KY2019:KY.Chr12.516
		ENSCSAVG00000010721	ENSCSAVG00000006579			KY2019:KY.Chr7.1031	KY2019:KY.Chr1.1845
		ENSCSAVG00000001828	ENSCSAVG00000006582			KY2019:KY.Chr7.1153	KY2019:KY.Chr2.1083
		ENSCSAVG00000008612	ENSCSAVG00000006585			KY2019:KY.Chr7.1157	KY2019:KY.Chr9.742
		ENSCSAVG00000003818	ENSCSAVG00000006597			KY2019:KY.Chr7.1160	ENSCSAVG00000004918
		ENSCSAVG00000011522	ENSCSAVG00000006607			KY2019:KY.Chr7.1173	KY2019:KY.Chr10.980
		ENSCSAVG00000006572	ENSCSAVG00000006614			KY2019:KY.Chr7.1241	ENSCSAVG00000004191
		KY2019:KY.Chr5.584	ENSCSAVG00000006622			KY2019:KY.Chr7.239	KY2019:KY.Chr8.1172
		ENSCSAVG00000011509	ENSCSAVG00000006625			KY2019:KY.Chr7.299	ENSCSAVG00000007534
		ENSCSAVG00000006233	ENSCSAVG00000006636			KY2019:KY.Chr7.359	KY2019:KY.Chr11.973
		ENSCSAVG00000000677	ENSCSAVG00000006640			KY2019:KY.Chr7.603	KY2019:KY.Chr1.1894
		ENSCSAVG00000007855	ENSCSAVG00000006644			KY2019:KY.Chr7.637	KY2019:KY.Chr1.924
		ENSCSAVG00000007064	ENSCSAVG00000006648			KY2019:KY.Chr7.758	KY2019:KY.Chr8.1382
		ENSCSAVG00000003090	ENSCSAVG00000006663			KY2019:KY.Chr7.903	KY2019:KY.Chr9.62
		KY2019:KY.Chr10.1147	ENSCSAVG00000006694			KY2019:KY.Chr7.96	KY2019:KY.Chr5.380
		ENSCSAVG00000002277	ENSCSAVG00000006714			KY2019:KY.Chr7.981	ENSCSAVG00000008562
		KY2019:KY.Chr3.1242	ENSCSAVG00000006716			KY2019:KY.Chr8.1237	KY2019:KY.Chr3.717
		ENSCSAVG00000004204	ENSCSAVG00000006738			KY2019:KY.Chr8.1386	ENSCSAVG00000011260
		ENSCSAVG00000004713	ENSCSAVG00000006741			KY2019:KY.Chr8.152	KY2019:KY.Chr5.763
		KY2019:KY.Chr9.1163	ENSCSAVG00000006752			KY2019:KY.Chr8.332	KY2019:KY.Chr5.605
		KY2019:KY.Chr4.65	ENSCSAVG00000006761			KY2019:KY.Chr8.333	KY2019:KY.Chr2.228
		ENSCSAVG00000005284	ENSCSAVG00000006765			KY2019:KY.Chr8.426	KY2019:KY.Chr13.218
		ENSCSAVG00000004605	ENSCSAVG00000006770			KY2019:KY.Chr8.613	KY2019:KY.Chr8.368
		KY2019:KY.Chr11.1121	ENSCSAVG00000006772			KY2019:KY.Chr8.654	KY2019:KY.Chr8.726
		ENSCSAVG00000006600	ENSCSAVG00000006783			KY2019:KY.Chr8.672	KY2019:KY.Chr4.13
		KY2019:KY.Chr3.1303	ENSCSAVG00000006789			KY2019:KY.Chr8.91	ENSCSAVG00000007956
		ENSCSAVG00000009445	ENSCSAVG00000006794			KY2019:KY.Chr8.92	KY2019:KY.Chr11.1039
		ENSCSAVG00000009291	ENSCSAVG00000006797			KY2019:KY.Chr8.93	KY2019:KY.Chr4.458
		ENSCSAVG00000009181	ENSCSAVG00000006816			KY2019:KY.Chr9.1064	KY2019:KY.Chr1.600
		ENSCSAVG00000003644	ENSCSAVG00000006827			KY2019:KY.Chr9.133	KY2019:KY.Chr13.321
		ENSCSAVG00000011760	ENSCSAVG00000006852			KY2019:KY.Chr9.149	KY2019:KY.Chr5.406
		ENSCSAVG00000000341	ENSCSAVG00000006860			KY2019:KY.Chr9.379	KY2019:KY.Chr10.920
		ENSCSAVG00000007496	ENSCSAVG00000006868			KY2019:KY.Chr9.472	ENSCSAVG00000000104
		ENSCSAVG00000001779	ENSCSAVG00000006895			KY2019:KY.Chr9.524	ENSCSAVG00000002624
		ENSCSAVG00000010081	ENSCSAVG00000006901			KY2019:KY.Chr9.675	ENSCSAVG00000005074
		ENSCSAVG00000005707	ENSCSAVG00000006905			KY2019:KY.Chr9.720	KY2019:KY.Chr9.820
		ENSCSAVG00000009213	ENSCSAVG00000006909			KY2019:KY.Chr9.790	KY2019:KY.Chr4.1123
		ENSCSAVG00000007466	ENSCSAVG00000006915			KY2019:KY.Chr9.86	ENSCSAVG00000004774
		KY2019:KY.Chr1.2307	ENSCSAVG00000006926			KY2019:KY.Chr9.961	ENSCSAVG00000002810
		ENSCSAVG00000007961	ENSCSAVG00000006927			KY2019:KY.UAContig10.16	KY2019:KY.Chr14.136
		ENSCSAVG00000003919	ENSCSAVG00000007001			KY2019:KY.UAContig10.7	KY2019:KY.Chr7.868
		ENSCSAVG00000003490	ENSCSAVG00000007002			KY2019:KY.UAContig31.10	KY2019:KY.Chr2.1469
		ENSCSAVG00000002757	ENSCSAVG00000007010			KY2019:KY.UAContig31.22	KY2019:KY.Chr4.105
		ENSCSAVG00000010999	ENSCSAVG00000007034			KY2019:KY.UAContig31.7	KY2019:KY.Chr9.601
		ENSCSAVG00000007375	ENSCSAVG00000007040			KY2019:KY.UAContig31.9	ENSCSAVG00000003085
		ENSCSAVG00000000526	ENSCSAVG00000007049			KY2019:KY.UAContig6.2	ENSCSAVG00000007846
		ENSCSAVG00000001253	ENSCSAVG00000007052			KY2019:KY.UAContig6.21	ENSCSAVG00000007052
		ENSCSAVG00000003879	ENSCSAVG00000007054			KY2019:KY.UAContig6.23	KY2019:KY.Chr10.748
		ENSCSAVG00000010883	ENSCSAVG00000007055			KY2019:KY.UAContig6.24	KY2019:KY.Chr9.1163
		KY2019:KY.Chr6.121	ENSCSAVG00000007061			KY2019:KY.UAContig6.25	KY2019:KY.Chr11.696
		ENSCSAVG00000011819	ENSCSAVG00000007070			KY2019:KY.UAContig6.26	ENSCSAVG00000007687
		ENSCSAVG00000003061	ENSCSAVG00000007083			KY2019:KY.UAContig7.10	KY2019:KY.Chr1.1207
		ENSCSAVG00000007646	ENSCSAVG00000007086			KY2019:KY.UAContig8.18	KY2019:KY.Chr2.902
		ENSCSAVG00000009235	ENSCSAVG00000007098			KY2019:KY.UAContig8.32	ENSCSAVG00000000612
		ENSCSAVG00000000017	ENSCSAVG00000007115				ENSCSAVG00000003733
		ENSCSAVG00000000028	ENSCSAVG00000007135				KY2019:KY.Chr4.897
		ENSCSAVG00000000033	ENSCSAVG00000007138				ENSCSAVG00000006454
		ENSCSAVG00000000046	ENSCSAVG00000007144				KY2019:KY.Chr11.363
		ENSCSAVG00000000060	ENSCSAVG00000007149				KY2019:KY.Chr1.591
		ENSCSAVG00000000078	ENSCSAVG00000007151				KY2019:KY.Chr1.1924
		ENSCSAVG00000000079	ENSCSAVG00000007153				KY2019:KY.Chr3.1551
		ENSCSAVG00000000082	ENSCSAVG00000007156				KY2019:KY.Chr5.401
		ENSCSAVG00000000085	ENSCSAVG00000007158				ENSCSAVG00000010831
		ENSCSAVG00000000088	ENSCSAVG00000007159				ENSCSAVG00000007592
		ENSCSAVG00000000089	ENSCSAVG00000007163				KY2019:KY.Chr10.258
		ENSCSAVG00000000095	ENSCSAVG00000007200				KY2019:KY.Chr1.1077
		ENSCSAVG00000000104	ENSCSAVG00000007201				ENSCSAVG00000002906
		ENSCSAVG00000000134	ENSCSAVG00000007210				KY2019:KY.Chr12.574
		ENSCSAVG00000000163	ENSCSAVG00000007218				ENSCSAVG00000008106
		ENSCSAVG00000000174	ENSCSAVG00000007230				ENSCSAVG00000011990
		ENSCSAVG00000000175	ENSCSAVG00000007238				ENSCSAVG00000008150
		ENSCSAVG00000000179	ENSCSAVG00000007241				KY2019:KY.Chr3.818
		ENSCSAVG00000000182	ENSCSAVG00000007242				KY2019:KY.Chr3.371
		ENSCSAVG00000000200	ENSCSAVG00000007243				KY2019:KY.Chr13.393
		ENSCSAVG00000000209	ENSCSAVG00000007278				ENSCSAVG00000010950
		ENSCSAVG00000000211	ENSCSAVG00000007281				ENSCSAVG00000004514
		ENSCSAVG00000000242	ENSCSAVG00000007282				ENSCSAVG00000000178
		ENSCSAVG00000000248	ENSCSAVG00000007287				ENSCSAVG00000003152
		ENSCSAVG00000000252	ENSCSAVG00000007297				ENSCSAVG00000000733
		ENSCSAVG00000000257	ENSCSAVG00000007301				KY2019:KY.Chr7.469
		ENSCSAVG00000000261	ENSCSAVG00000007302				KY2019:KY.Chr1.2211
		ENSCSAVG00000000266	ENSCSAVG00000007305				KY2019:KY.Chr1.2486
		ENSCSAVG00000000290	ENSCSAVG00000007309				KY2019:KY.Chr2.925
		ENSCSAVG00000000307	ENSCSAVG00000007316				KY2019:KY.Chr12.803
		ENSCSAVG00000000313	ENSCSAVG00000007328				KY2019:KY.Chr1.2622
		ENSCSAVG00000000314	ENSCSAVG00000007338				KY2019:KY.Chr1.2364
		ENSCSAVG00000000315	ENSCSAVG00000007347				KY2019:KY.Chr3.20
		ENSCSAVG00000000318	ENSCSAVG00000007361				KY2019:KY.Chr14.390
		ENSCSAVG00000000321	ENSCSAVG00000007364				KY2019:KY.Chr9.20
		ENSCSAVG00000000325	ENSCSAVG00000007377				KY2019:KY.Chr2.2302
		ENSCSAVG00000000354	ENSCSAVG00000007379				ENSCSAVG00000010921
		ENSCSAVG00000000357	ENSCSAVG00000007380				KY2019:KY.Chr2.246
		ENSCSAVG00000000372	ENSCSAVG00000007381				KY2019:KY.Chr9.183
		ENSCSAVG00000000388	ENSCSAVG00000007385				KY2019:KY.Chr1.994
		ENSCSAVG00000000394	ENSCSAVG00000007389				KY2019:KY.Chr1.829
		ENSCSAVG00000000406	ENSCSAVG00000007390				KY2019:KY.Chr7.446
		ENSCSAVG00000000414	ENSCSAVG00000007394				KY2019:KY.Chr4.22
		ENSCSAVG00000000416	ENSCSAVG00000007404				ENSCSAVG00000000594
		ENSCSAVG00000000423	ENSCSAVG00000007408				KY2019:KY.Chr2.29
		ENSCSAVG00000000437	ENSCSAVG00000007410				ENSCSAVG00000001363
		ENSCSAVG00000000439	ENSCSAVG00000007413				KY2019:KY.Chr5.121
		ENSCSAVG00000000442	ENSCSAVG00000007414				KY2019:KY.Chr8.494
		ENSCSAVG00000000444	ENSCSAVG00000007418				KY2019:KY.Chr2.2306
		ENSCSAVG00000000445	ENSCSAVG00000007423				KY2019:KY.Chr2.1351
		ENSCSAVG00000000446	ENSCSAVG00000007431				KY2019:KY.Chr9.682
		ENSCSAVG00000000459	ENSCSAVG00000007492				KY2019:KY.Chr10.609
		ENSCSAVG00000000461	ENSCSAVG00000007499				KY2019:KY.Chr8.906
		ENSCSAVG00000000465	ENSCSAVG00000007528				KY2019:KY.Chr2.1389
		ENSCSAVG00000000480	ENSCSAVG00000007531				ENSCSAVG00000008064
		ENSCSAVG00000000492	ENSCSAVG00000007533				ENSCSAVG00000001520
		ENSCSAVG00000000498	ENSCSAVG00000007536				KY2019:KY.Chr2.1277
		ENSCSAVG00000000524	ENSCSAVG00000007538				KY2019:KY.Chr4.730
		ENSCSAVG00000000530	ENSCSAVG00000007544				ENSCSAVG00000000967
		ENSCSAVG00000000534	ENSCSAVG00000007575				ENSCSAVG00000004452
		ENSCSAVG00000000535	ENSCSAVG00000007579				KY2019:KY.Chr8.238
		ENSCSAVG00000000542	ENSCSAVG00000007589				KY2019:KY.Chr5.157
		ENSCSAVG00000000543	ENSCSAVG00000007605				KY2019:KY.Chr9.814
		ENSCSAVG00000000556	ENSCSAVG00000007608				ENSCSAVG00000000901
		ENSCSAVG00000000557	ENSCSAVG00000007611				KY2019:KY.Chr1.2250
		ENSCSAVG00000000559	ENSCSAVG00000007619				KY2019:KY.Chr7.1077
		ENSCSAVG00000000560	ENSCSAVG00000007620				KY2019:KY.Chr10.662
		ENSCSAVG00000000569	ENSCSAVG00000007642				KY2019:KY.Chr3.1723
		ENSCSAVG00000000583	ENSCSAVG00000007644				KY2019:KY.Chr5.1078
		ENSCSAVG00000000596	ENSCSAVG00000007651				KY2019:KY.Chr11.829
		ENSCSAVG00000000599	ENSCSAVG00000007658				ENSCSAVG00000009900
		ENSCSAVG00000000601	ENSCSAVG00000007660				ENSCSAVG00000010168
		ENSCSAVG00000000602	ENSCSAVG00000007667				KY2019:KY.Chr5.914
		ENSCSAVG00000000610	ENSCSAVG00000007671				KY2019:KY.Chr14.934
		ENSCSAVG00000000615	ENSCSAVG00000007679				KY2019:KY.Chr11.106
		ENSCSAVG00000000670	ENSCSAVG00000007685				KY2019:KY.Chr11.269
		ENSCSAVG00000000679	ENSCSAVG00000007699				KY2019:KY.Chr4.1168
		ENSCSAVG00000000698	ENSCSAVG00000007703				KY2019:KY.Chr10.66
		ENSCSAVG00000000703	ENSCSAVG00000007716				KY2019:KY.Chr12.764
		ENSCSAVG00000000716	ENSCSAVG00000007741				KY2019:KY.Chr5.913
		ENSCSAVG00000000721	ENSCSAVG00000007747				KY2019:KY.Chr4.79
		ENSCSAVG00000000722	ENSCSAVG00000007775				ENSCSAVG00000008180
		ENSCSAVG00000000753	ENSCSAVG00000007777				KY2019:KY.Chr11.317
		ENSCSAVG00000000759	ENSCSAVG00000007779				KY2019:KY.Chr8.1158
		ENSCSAVG00000000761	ENSCSAVG00000007780				ENSCSAVG00000008704
		ENSCSAVG00000000793	ENSCSAVG00000007783				KY2019:KY.Chr5.895
		ENSCSAVG00000000796	ENSCSAVG00000007818				KY2019:KY.Chr8.871
		ENSCSAVG00000000798	ENSCSAVG00000007831				KY2019:KY.Chr6.579
		ENSCSAVG00000000801	ENSCSAVG00000007843				KY2019:KY.Chr3.10
		ENSCSAVG00000000806	ENSCSAVG00000007853				KY2019:KY.Chr8.363
		ENSCSAVG00000000808	ENSCSAVG00000007862				KY2019:KY.Chr3.763
		ENSCSAVG00000000817	ENSCSAVG00000007869				KY2019:KY.Chr3.786
		ENSCSAVG00000000821	ENSCSAVG00000007880				KY2019:KY.Chr1.1840
		ENSCSAVG00000000822	ENSCSAVG00000007889				KY2019:KY.Chr6.242
		ENSCSAVG00000000824	ENSCSAVG00000007902				KY2019:KY.Chr2.510
		ENSCSAVG00000000841	ENSCSAVG00000007914				KY2019:KY.Chr4.974
		ENSCSAVG00000000844	ENSCSAVG00000007921				KY2019:KY.Chr10.700
		ENSCSAVG00000000858	ENSCSAVG00000007934				KY2019:KY.Chr3.1258
		ENSCSAVG00000000866	ENSCSAVG00000007935				KY2019:KY.Chr1.2010
		ENSCSAVG00000000871	ENSCSAVG00000007944				KY2019:KY.Chr1.751
		ENSCSAVG00000000886	ENSCSAVG00000007956				KY2019:KY.Chr9.509
		ENSCSAVG00000000896	ENSCSAVG00000007957				KY2019:KY.Chr7.872
		ENSCSAVG00000000901	ENSCSAVG00000007969				ENSCSAVG00000006093
		ENSCSAVG00000000906	ENSCSAVG00000007976				KY2019:KY.Chr4.231
		ENSCSAVG00000000907	ENSCSAVG00000007977				ENSCSAVG00000004162
		ENSCSAVG00000000908	ENSCSAVG00000007979				KY2019:KY.Chr10.86
		ENSCSAVG00000000911	ENSCSAVG00000008016				KY2019:KY.Chr8.792
		ENSCSAVG00000000912	ENSCSAVG00000008017				KY2019:KY.Chr8.608
		ENSCSAVG00000000921	ENSCSAVG00000008025				ENSCSAVG00000009214
		ENSCSAVG00000000928	ENSCSAVG00000008027				KY2019:KY.Chr8.797
		ENSCSAVG00000000960	ENSCSAVG00000008034				KY2019:KY.Chr2.1144
		ENSCSAVG00000000966	ENSCSAVG00000008039				KY2019:KY.Chr3.1100
		ENSCSAVG00000000971	ENSCSAVG00000008044				KY2019:KY.Chr5.348
		ENSCSAVG00000000975	ENSCSAVG00000008047				KY2019:KY.Chr12.965
		ENSCSAVG00000000981	ENSCSAVG00000008050				KY2019:KY.Chr3.915
		ENSCSAVG00000001015	ENSCSAVG00000008058				KY2019:KY.Chr12.613
		ENSCSAVG00000001044	ENSCSAVG00000008062				KY2019:KY.Chr4.1041
		ENSCSAVG00000001052	ENSCSAVG00000008064				KY2019:KY.Chr1.2428
		ENSCSAVG00000001056	ENSCSAVG00000008066				KY2019:KY.Chr8.1148
		ENSCSAVG00000001064	ENSCSAVG00000008071				KY2019:KY.Chr1.1372
		ENSCSAVG00000001077	ENSCSAVG00000008077				KY2019:KY.Chr1.945
		ENSCSAVG00000001096	ENSCSAVG00000008095				KY2019:KY.Chr3.181
		ENSCSAVG00000001128	ENSCSAVG00000008097				KY2019:KY.Chr11.105
		ENSCSAVG00000001133	ENSCSAVG00000008148				ENSCSAVG00000003242
		ENSCSAVG00000001155	ENSCSAVG00000008159				KY2019:KY.Chr3.1060
		ENSCSAVG00000001156	ENSCSAVG00000008160				KY2019:KY.Chr4.468
		ENSCSAVG00000001157	ENSCSAVG00000008189				KY2019:KY.Chr1.1770
		ENSCSAVG00000001165	ENSCSAVG00000008199				KY2019:KY.Chr2.968
		ENSCSAVG00000001166	ENSCSAVG00000008204				KY2019:KY.Chr4.930
		ENSCSAVG00000001179	ENSCSAVG00000008238				KY2019:KY.Chr7.993
		ENSCSAVG00000001182	ENSCSAVG00000008239				KY2019:KY.Chr5.978
		ENSCSAVG00000001187	ENSCSAVG00000008240				KY2019:KY.Chr14.246
		ENSCSAVG00000001193	ENSCSAVG00000008264				KY2019:KY.UAContig7.12
		ENSCSAVG00000001201	ENSCSAVG00000008268				ENSCSAVG00000005222
		ENSCSAVG00000001204	ENSCSAVG00000008276				KY2019:KY.Chr1.2380
		ENSCSAVG00000001209	ENSCSAVG00000008279				KY2019:KY.Chr11.101
		ENSCSAVG00000001221	ENSCSAVG00000008298				ENSCSAVG00000004738
		ENSCSAVG00000001251	ENSCSAVG00000008314				KY2019:KY.Chr3.1094
		ENSCSAVG00000001266	ENSCSAVG00000008316				KY2019:KY.Chr3.1523
		ENSCSAVG00000001268	ENSCSAVG00000008324				KY2019:KY.Chr5.584
		ENSCSAVG00000001270	ENSCSAVG00000008326				KY2019:KY.Chr1.1893
		ENSCSAVG00000001280	ENSCSAVG00000008331				KY2019:KY.Chr8.468
		ENSCSAVG00000001292	ENSCSAVG00000008336				KY2019:KY.Chr10.190
		ENSCSAVG00000001293	ENSCSAVG00000008359				KY2019:KY.Chr12.923
		ENSCSAVG00000001297	ENSCSAVG00000008370				KY2019:KY.Chr9.103
		ENSCSAVG00000001298	ENSCSAVG00000008375				ENSCSAVG00000004985
		ENSCSAVG00000001311	ENSCSAVG00000008389				KY2019:KY.Chr14.582
		ENSCSAVG00000001332	ENSCSAVG00000008405				KY2019:KY.Chr7.663
		ENSCSAVG00000001341	ENSCSAVG00000008423				KY2019:KY.Chr3.1300
		ENSCSAVG00000001353	ENSCSAVG00000008425				KY2019:KY.Chr14.287
		ENSCSAVG00000001354	ENSCSAVG00000008429				KY2019:KY.Chr10.661
		ENSCSAVG00000001356	ENSCSAVG00000008435				ENSCSAVG00000009774
		ENSCSAVG00000001361	ENSCSAVG00000008444				KY2019:KY.Chr11.839
		ENSCSAVG00000001370	ENSCSAVG00000008450				KY2019:KY.Chr12.864
		ENSCSAVG00000001371	ENSCSAVG00000008464				KY2019:KY.UAContig4.20
		ENSCSAVG00000001377	ENSCSAVG00000008467				KY2019:KY.Chr3.194
		ENSCSAVG00000001388	ENSCSAVG00000008480				KY2019:KY.Chr3.1736
		ENSCSAVG00000001389	ENSCSAVG00000008492				KY2019:KY.Chr5.389
		ENSCSAVG00000001397	ENSCSAVG00000008510				KY2019:KY.Chr1.2430
		ENSCSAVG00000001410	ENSCSAVG00000008512				KY2019:KY.Chr7.249
		ENSCSAVG00000001411	ENSCSAVG00000008526				ENSCSAVG00000008492
		ENSCSAVG00000001429	ENSCSAVG00000008528				ENSCSAVG00000000929
		ENSCSAVG00000001437	ENSCSAVG00000008573				KY2019:KY.Chr9.92
		ENSCSAVG00000001439	ENSCSAVG00000008582				KY2019:KY.Chr3.67
		ENSCSAVG00000001440	ENSCSAVG00000008597				KY2019:KY.Chr13.396
		ENSCSAVG00000001442	ENSCSAVG00000008605				KY2019:KY.Chr14.194
		ENSCSAVG00000001455	ENSCSAVG00000008616				KY2019:KY.Chr12.99
		ENSCSAVG00000001471	ENSCSAVG00000008627				KY2019:KY.Chr7.937
		ENSCSAVG00000001483	ENSCSAVG00000008629				KY2019:KY.Chr11.283
		ENSCSAVG00000001491	ENSCSAVG00000008632				KY2019:KY.Chr11.685
		ENSCSAVG00000001508	ENSCSAVG00000008637				KY2019:KY.Chr8.1073
		ENSCSAVG00000001512	ENSCSAVG00000008644				KY2019:KY.Chr7.646
		ENSCSAVG00000001516	ENSCSAVG00000008646				KY2019:KY.Chr7.596
		ENSCSAVG00000001529	ENSCSAVG00000008648				ENSCSAVG00000006357
		ENSCSAVG00000001532	ENSCSAVG00000008657				ENSCSAVG00000011713
		ENSCSAVG00000001540	ENSCSAVG00000008659				KY2019:KY.Chr9.938
		ENSCSAVG00000001558	ENSCSAVG00000008663				KY2019:KY.Chr8.309
		ENSCSAVG00000001565	ENSCSAVG00000008676				ENSCSAVG00000005279
		ENSCSAVG00000001566	ENSCSAVG00000008681				KY2019:KY.Chr11.157
		ENSCSAVG00000001642	ENSCSAVG00000008682				ENSCSAVG00000011213
		ENSCSAVG00000001653	ENSCSAVG00000008685				KY2019:KY.Chr2.1402
		ENSCSAVG00000001655	ENSCSAVG00000008689				ENSCSAVG00000009989
		ENSCSAVG00000001657	ENSCSAVG00000008697				KY2019:KY.Chr10.312
		ENSCSAVG00000001663	ENSCSAVG00000008716				KY2019:KY.Chr4.48
		ENSCSAVG00000001675	ENSCSAVG00000008720				ENSCSAVG00000009199
		ENSCSAVG00000001704	ENSCSAVG00000008757				KY2019:KY.Chr3.258
		ENSCSAVG00000001715	ENSCSAVG00000008768				KY2019:KY.Chr10.971
		ENSCSAVG00000001726	ENSCSAVG00000008784				KY2019:KY.Chr3.1242
		ENSCSAVG00000001740	ENSCSAVG00000008798				KY2019:KY.Chr1.1409
		ENSCSAVG00000001747	ENSCSAVG00000008799				KY2019:KY.Chr14.1060
		ENSCSAVG00000001767	ENSCSAVG00000008813				KY2019:KY.Chr3.32
		ENSCSAVG00000001780	ENSCSAVG00000008814				KY2019:KY.Chr11.827
		ENSCSAVG00000001786	ENSCSAVG00000008832				ENSCSAVG00000006204
		ENSCSAVG00000001792	ENSCSAVG00000008838				ENSCSAVG00000002766
		ENSCSAVG00000001795	ENSCSAVG00000008845				ENSCSAVG00000001293
		ENSCSAVG00000001803	ENSCSAVG00000008864				ENSCSAVG00000008648
		ENSCSAVG00000001806	ENSCSAVG00000008871				KY2019:KY.Chr10.271
		ENSCSAVG00000001808	ENSCSAVG00000008885				KY2019:KY.Chr1.2100
		ENSCSAVG00000001815	ENSCSAVG00000008889				KY2019:KY.Chr11.655
		ENSCSAVG00000001820	ENSCSAVG00000008907				KY2019:KY.Chr12.30
		ENSCSAVG00000001823	ENSCSAVG00000008909				KY2019:KY.Chr4.1221
		ENSCSAVG00000001834	ENSCSAVG00000008916				KY2019:KY.Chr14.1073
		ENSCSAVG00000001837	ENSCSAVG00000008926				KY2019:KY.Chr9.402
		ENSCSAVG00000001846	ENSCSAVG00000008946				KY2019:KY.Chr7.1251
		ENSCSAVG00000001853	ENSCSAVG00000008947				ENSCSAVG00000003997
		ENSCSAVG00000001854	ENSCSAVG00000008948				KY2019:KY.Chr2.2047
		ENSCSAVG00000001863	ENSCSAVG00000008965				KY2019:KY.Chr3.562
		ENSCSAVG00000001866	ENSCSAVG00000008970				KY2019:KY.Chr7.1116
		ENSCSAVG00000001878	ENSCSAVG00000008974				KY2019:KY.Chr5.338
		ENSCSAVG00000001888	ENSCSAVG00000008989				ENSCSAVG00000011259
		ENSCSAVG00000001897	ENSCSAVG00000009012				ENSCSAVG00000002048
		ENSCSAVG00000001904	ENSCSAVG00000009029				ENSCSAVG00000009275
		ENSCSAVG00000001913	ENSCSAVG00000009053				KY2019:KY.Chr3.753
		ENSCSAVG00000001914	ENSCSAVG00000009063				KY2019:KY.Chr10.259
		ENSCSAVG00000001940	ENSCSAVG00000009072				KY2019:KY.Chr1.1607
		ENSCSAVG00000001946	ENSCSAVG00000009074				KY2019:KY.Chr8.1256
		ENSCSAVG00000001952	ENSCSAVG00000009105				KY2019:KY.Chr3.1606
		ENSCSAVG00000001961	ENSCSAVG00000009116				KY2019:KY.Chr7.119
		ENSCSAVG00000001978	ENSCSAVG00000009119				KY2019:KY.Chr2.1239
		ENSCSAVG00000001989	ENSCSAVG00000009123				KY2019:KY.Chr10.703
		ENSCSAVG00000001990	ENSCSAVG00000009128				KY2019:KY.Chr9.1152
		ENSCSAVG00000002012	ENSCSAVG00000009135				ENSCSAVG00000009456
		ENSCSAVG00000002013	ENSCSAVG00000009138				KY2019:KY.Chr4.379
		ENSCSAVG00000002022	ENSCSAVG00000009143				ENSCSAVG00000000088
		ENSCSAVG00000002031	ENSCSAVG00000009145				ENSCSAVG00000007355
		ENSCSAVG00000002039	ENSCSAVG00000009150				KY2019:KY.Chr9.212
		ENSCSAVG00000002045	ENSCSAVG00000009152				KY2019:KY.Chr13.477
		ENSCSAVG00000002046	ENSCSAVG00000009165				KY2019:KY.Chr10.1245
		ENSCSAVG00000002062	ENSCSAVG00000009172				KY2019:KY.Chr14.1078
		ENSCSAVG00000002071	ENSCSAVG00000009173				KY2019:KY.Chr12.905
		ENSCSAVG00000002083	ENSCSAVG00000009178				ENSCSAVG00000009542
		ENSCSAVG00000002084	ENSCSAVG00000009182				KY2019:KY.Chr13.330
		ENSCSAVG00000002089	ENSCSAVG00000009193				KY2019:KY.Chr5.850
		ENSCSAVG00000002100	ENSCSAVG00000009197				KY2019:KY.Chr9.769
		ENSCSAVG00000002115	ENSCSAVG00000009198				KY2019:KY.Chr9.716
		ENSCSAVG00000002122	ENSCSAVG00000009199				KY2019:KY.Chr10.1111
		ENSCSAVG00000002128	ENSCSAVG00000009208				KY2019:KY.Chr3.844
		ENSCSAVG00000002130	ENSCSAVG00000009209				KY2019:KY.Chr2.2318
		ENSCSAVG00000002132	ENSCSAVG00000009214				KY2019:KY.Chr2.2048
		ENSCSAVG00000002152	ENSCSAVG00000009223				KY2019:KY.Chr8.1169
		ENSCSAVG00000002165	ENSCSAVG00000009226				ENSCSAVG00000008360
		ENSCSAVG00000002174	ENSCSAVG00000009229				KY2019:KY.Chr1.929
		ENSCSAVG00000002176	ENSCSAVG00000009233				KY2019:KY.Chr4.764
		ENSCSAVG00000002188	ENSCSAVG00000009254				KY2019:KY.Chr3.1250
		ENSCSAVG00000002197	ENSCSAVG00000009260				KY2019:KY.Chr14.1184
		ENSCSAVG00000002203	ENSCSAVG00000009271				KY2019:KY.Chr14.476
		ENSCSAVG00000002204	ENSCSAVG00000009278				KY2019:KY.Chr2.2032
		ENSCSAVG00000002205	ENSCSAVG00000009284				ENSCSAVG00000003653
		ENSCSAVG00000002210	ENSCSAVG00000009289				ENSCSAVG00000006954
		ENSCSAVG00000002220	ENSCSAVG00000009295				KY2019:KY.Chr11.589
		ENSCSAVG00000002225	ENSCSAVG00000009298				ENSCSAVG00000009981
		ENSCSAVG00000002230	ENSCSAVG00000009299				ENSCSAVG00000002003
		ENSCSAVG00000002241	ENSCSAVG00000009311				KY2019:KY.Chr1.1914
		ENSCSAVG00000002245	ENSCSAVG00000009314				KY2019:KY.Chr2.1477
		ENSCSAVG00000002246	ENSCSAVG00000009322				ENSCSAVG00000002812
		ENSCSAVG00000002247	ENSCSAVG00000009325				KY2019:KY.Chr11.1113
		ENSCSAVG00000002255	ENSCSAVG00000009336				KY2019:KY.Chr1.1668
		ENSCSAVG00000002256	ENSCSAVG00000009339				KY2019:KY.Chr4.281
		ENSCSAVG00000002261	ENSCSAVG00000009344				KY2019:KY.Chr5.346
		ENSCSAVG00000002305	ENSCSAVG00000009346				KY2019:KY.Chr14.585
		ENSCSAVG00000002334	ENSCSAVG00000009351				KY2019:KY.Chr3.1033
		ENSCSAVG00000002341	ENSCSAVG00000009357				KY2019:KY.Chr3.1407
		ENSCSAVG00000002366	ENSCSAVG00000009372				KY2019:KY.Chr6.563
		ENSCSAVG00000002374	ENSCSAVG00000009376				KY2019:KY.Chr4.738
		ENSCSAVG00000002429	ENSCSAVG00000009377				ENSCSAVG00000008491
		ENSCSAVG00000002451	ENSCSAVG00000009380				ENSCSAVG00000009314
		ENSCSAVG00000002487	ENSCSAVG00000009389				KY2019:KY.Chr3.96
		ENSCSAVG00000002497	ENSCSAVG00000009394				ENSCSAVG00000007191
		ENSCSAVG00000002501	ENSCSAVG00000009397				KY2019:KY.Chr3.841
		ENSCSAVG00000002503	ENSCSAVG00000009406				KY2019:KY.Chr3.264
		ENSCSAVG00000002504	ENSCSAVG00000009416				KY2019:KY.Chr11.1054
		ENSCSAVG00000002514	ENSCSAVG00000009421				ENSCSAVG00000002343
		ENSCSAVG00000002517	ENSCSAVG00000009430				KY2019:KY.Chr3.1216
		ENSCSAVG00000002518	ENSCSAVG00000009449				KY2019:KY.Chr5.210
		ENSCSAVG00000002527	ENSCSAVG00000009453				KY2019:KY.Chr9.767
		ENSCSAVG00000002528	ENSCSAVG00000009481				KY2019:KY.Chr1.2302
		ENSCSAVG00000002542	ENSCSAVG00000009482				KY2019:KY.Chr8.1117
		ENSCSAVG00000002555	ENSCSAVG00000009527				KY2019:KY.Chr1.1420
		ENSCSAVG00000002564	ENSCSAVG00000009529				KY2019:KY.Chr2.1028
		ENSCSAVG00000002574	ENSCSAVG00000009540				KY2019:KY.Chr1.889
		ENSCSAVG00000002577	ENSCSAVG00000009546				KY2019:KY.Chr7.396
		ENSCSAVG00000002583	ENSCSAVG00000009561				KY2019:KY.Chr14.928
		ENSCSAVG00000002591	ENSCSAVG00000009582				KY2019:KY.Chr9.998
		ENSCSAVG00000002611	ENSCSAVG00000009590				KY2019:KY.Chr1.753
		ENSCSAVG00000002614	ENSCSAVG00000009598				KY2019:KY.Chr1.1629
		ENSCSAVG00000002620	ENSCSAVG00000009604				KY2019:KY.Chr6.262
		ENSCSAVG00000002624	ENSCSAVG00000009610				KY2019:KY.Chr1.659
		ENSCSAVG00000002628	ENSCSAVG00000009611				ENSCSAVG00000009979
		ENSCSAVG00000002629	ENSCSAVG00000009621				KY2019:KY.Chr7.1124
		ENSCSAVG00000002630	ENSCSAVG00000009622				ENSCSAVG00000007413
		ENSCSAVG00000002641	ENSCSAVG00000009628				ENSCSAVG00000008044
		ENSCSAVG00000002646	ENSCSAVG00000009630				KY2019:KY.Chr2.42
		ENSCSAVG00000002647	ENSCSAVG00000009650				KY2019:KY.Chr11.421
		ENSCSAVG00000002651	ENSCSAVG00000009670				KY2019:KY.Chr8.764
		ENSCSAVG00000002653	ENSCSAVG00000009689				ENSCSAVG00000005955
		ENSCSAVG00000002654	ENSCSAVG00000009698				KY2019:KY.Chr9.188
		ENSCSAVG00000002658	ENSCSAVG00000009723				KY2019:KY.Chr11.227
		ENSCSAVG00000002672	ENSCSAVG00000009727				KY2019:KY.Chr4.916
		ENSCSAVG00000002674	ENSCSAVG00000009728				ENSCSAVG00000006012
		ENSCSAVG00000002677	ENSCSAVG00000009730				KY2019:KY.Chr10.1145
		ENSCSAVG00000002680	ENSCSAVG00000009748				KY2019:KY.Chr11.609
		ENSCSAVG00000002693	ENSCSAVG00000009758				KY2019:KY.Chr10.694
		ENSCSAVG00000002695	ENSCSAVG00000009761				KY2019:KY.Chr3.237
		ENSCSAVG00000002700	ENSCSAVG00000009769				ENSCSAVG00000004915
		ENSCSAVG00000002709	ENSCSAVG00000009777				KY2019:KY.Chr9.789
		ENSCSAVG00000002710	ENSCSAVG00000009786				KY2019:KY.Chr5.602
		ENSCSAVG00000002717	ENSCSAVG00000009793				ENSCSAVG00000010570
		ENSCSAVG00000002759	ENSCSAVG00000009801				ENSCSAVG00000007369
		ENSCSAVG00000002769	ENSCSAVG00000009821				KY2019:KY.Chr2.139
		ENSCSAVG00000002772	ENSCSAVG00000009822				KY2019:KY.Chr7.641
		ENSCSAVG00000002777	ENSCSAVG00000009854				ENSCSAVG00000010804
		ENSCSAVG00000002787	ENSCSAVG00000009856				ENSCSAVG00000011519
		ENSCSAVG00000002797	ENSCSAVG00000009867				ENSCSAVG00000010715
		ENSCSAVG00000002808	ENSCSAVG00000009868				KY2019:KY.Chr2.785
		ENSCSAVG00000002819	ENSCSAVG00000009885				KY2019:KY.Chr2.1459
		ENSCSAVG00000002820	ENSCSAVG00000009886				KY2019:KY.Chr3.880
		ENSCSAVG00000002841	ENSCSAVG00000009889				KY2019:KY.Chr2.534
		ENSCSAVG00000002844	ENSCSAVG00000009890				ENSCSAVG00000008593
		ENSCSAVG00000002860	ENSCSAVG00000009900				KY2019:KY.Chr1.1473
		ENSCSAVG00000002862	ENSCSAVG00000009903				KY2019:KY.Chr3.1510
		ENSCSAVG00000002869	ENSCSAVG00000009912				KY2019:KY.Chr5.1028
		ENSCSAVG00000002881	ENSCSAVG00000009915				KY2019:KY.Chr5.593
		ENSCSAVG00000002883	ENSCSAVG00000009919				KY2019:KY.Chr7.528
		ENSCSAVG00000002886	ENSCSAVG00000009921				KY2019:KY.Chr9.215
		ENSCSAVG00000002891	ENSCSAVG00000009944				KY2019:KY.Chr5.393
		ENSCSAVG00000002903	ENSCSAVG00000009952				ENSCSAVG00000008943
		ENSCSAVG00000002906	ENSCSAVG00000009969				KY2019:KY.Chr8.412
		ENSCSAVG00000002911	ENSCSAVG00000009982				KY2019:KY.Chr10.187
		ENSCSAVG00000002914	ENSCSAVG00000009985				KY2019:KY.Chr12.454
		ENSCSAVG00000002920	ENSCSAVG00000009989				ENSCSAVG00000006582
		ENSCSAVG00000002924	ENSCSAVG00000009995				KY2019:KY.Chr10.783
		ENSCSAVG00000002926	ENSCSAVG00000010004				KY2019:KY.Chr7.401
		ENSCSAVG00000002960	ENSCSAVG00000010009				ENSCSAVG00000006062
		ENSCSAVG00000002963	ENSCSAVG00000010017				KY2019:KY.Chr8.1272
		ENSCSAVG00000002966	ENSCSAVG00000010025				KY2019:KY.Chr3.1509
		ENSCSAVG00000002983	ENSCSAVG00000010039				ENSCSAVG00000002205
		ENSCSAVG00000002989	ENSCSAVG00000010040				KY2019:KY.Chr3.793
		ENSCSAVG00000002991	ENSCSAVG00000010047				ENSCSAVG00000004778
		ENSCSAVG00000002996	ENSCSAVG00000010066				KY2019:KY.Chr1.1965
		ENSCSAVG00000003000	ENSCSAVG00000010073				ENSCSAVG00000011735
		ENSCSAVG00000003004	ENSCSAVG00000010076				KY2019:KY.Chr4.874
		ENSCSAVG00000003008	ENSCSAVG00000010083				KY2019:KY.Chr11.1346
		ENSCSAVG00000003011	ENSCSAVG00000010090				KY2019:KY.Chr3.811
		ENSCSAVG00000003037	ENSCSAVG00000010093				KY2019:KY.Chr6.83
		ENSCSAVG00000003060	ENSCSAVG00000010097				ENSCSAVG00000000258
		ENSCSAVG00000003085	ENSCSAVG00000010104				KY2019:KY.Chr12.168
		ENSCSAVG00000003086	ENSCSAVG00000010111				KY2019:KY.Chr7.1123
		ENSCSAVG00000003088	ENSCSAVG00000010115				KY2019:KY.Chr9.937
		ENSCSAVG00000003100	ENSCSAVG00000010129				KY2019:KY.Chr2.2029
		ENSCSAVG00000003102	ENSCSAVG00000010154				KY2019:KY.Chr14.920
		ENSCSAVG00000003137	ENSCSAVG00000010164				KY2019:KY.Chr5.451
		ENSCSAVG00000003142	ENSCSAVG00000010165				ENSCSAVG00000002255
		ENSCSAVG00000003146	ENSCSAVG00000010166				KY2019:KY.Chr3.1266
		ENSCSAVG00000003150	ENSCSAVG00000010167				KY2019:KY.Chr7.238
		ENSCSAVG00000003154	ENSCSAVG00000010181				KY2019:KY.Chr11.160
		ENSCSAVG00000003159	ENSCSAVG00000010192				KY2019:KY.Chr1.2334
		ENSCSAVG00000003161	ENSCSAVG00000010210				KY2019:KY.Chr12.449
		ENSCSAVG00000003176	ENSCSAVG00000010220				KY2019:KY.Chr11.1152
		ENSCSAVG00000003181	ENSCSAVG00000010226				KY2019:KY.Chr1.1517
		ENSCSAVG00000003185	ENSCSAVG00000010227				KY2019:KY.Chr1.1595
		ENSCSAVG00000003187	ENSCSAVG00000010234				KY2019:KY.Chr4.993
		ENSCSAVG00000003189	ENSCSAVG00000010235				KY2019:KY.Chr11.435
		ENSCSAVG00000003192	ENSCSAVG00000010250				KY2019:KY.Chr9.700
		ENSCSAVG00000003195	ENSCSAVG00000010279				KY2019:KY.Chr9.154
		ENSCSAVG00000003197	ENSCSAVG00000010290				KY2019:KY.Chr4.943
		ENSCSAVG00000003215	ENSCSAVG00000010311				KY2019:KY.Chr1.1485
		ENSCSAVG00000003229	ENSCSAVG00000010338				KY2019:KY.Chr2.2243
		ENSCSAVG00000003233	ENSCSAVG00000010339				KY2019:KY.Chr2.535
		ENSCSAVG00000003234	ENSCSAVG00000010344				KY2019:KY.Chr11.69
		ENSCSAVG00000003245	ENSCSAVG00000010348				KY2019:KY.Chr11.714
		ENSCSAVG00000003260	ENSCSAVG00000010355				KY2019:KY.Chr10.1436
		ENSCSAVG00000003273	ENSCSAVG00000010357				KY2019:KY.Chr3.1690
		ENSCSAVG00000003280	ENSCSAVG00000010359				KY2019:KY.Chr5.1110
		ENSCSAVG00000003281	ENSCSAVG00000010360				KY2019:KY.Chr11.214
		ENSCSAVG00000003309	ENSCSAVG00000010367				KY2019:KY.Chr1.1937
		ENSCSAVG00000003343	ENSCSAVG00000010369				KY2019:KY.Chr1.1508
		ENSCSAVG00000003355	ENSCSAVG00000010375				KY2019:KY.Chr3.782
		ENSCSAVG00000003385	ENSCSAVG00000010386				KY2019:KY.Chr1.1870
		ENSCSAVG00000003386	ENSCSAVG00000010391				KY2019:KY.Chr1.1938
		ENSCSAVG00000003395	ENSCSAVG00000010393				KY2019:KY.Chr7.964
		ENSCSAVG00000003398	ENSCSAVG00000010399				KY2019:KY.Chr1.2019
		ENSCSAVG00000003400	ENSCSAVG00000010400				ENSCSAVG00000011366
		ENSCSAVG00000003403	ENSCSAVG00000010412				KY2019:KY.Chr2.1579
		ENSCSAVG00000003406	ENSCSAVG00000010414				KY2019:KY.Chr7.1080
		ENSCSAVG00000003415	ENSCSAVG00000010421				ENSCSAVG00000005559
		ENSCSAVG00000003416	ENSCSAVG00000010438				KY2019:KY.Chr2.1184
		ENSCSAVG00000003417	ENSCSAVG00000010442				ENSCSAVG00000009931
		ENSCSAVG00000003440	ENSCSAVG00000010443				KY2019:KY.Chr7.926
		ENSCSAVG00000003445	ENSCSAVG00000010445				ENSCSAVG00000002367
		ENSCSAVG00000003446	ENSCSAVG00000010447				KY2019:KY.Chr10.998
		ENSCSAVG00000003462	ENSCSAVG00000010454				KY2019:KY.Chr4.1336
		ENSCSAVG00000003465	ENSCSAVG00000010458				KY2019:KY.Chr9.390
		ENSCSAVG00000003492	ENSCSAVG00000010462				KY2019:KY.Chr4.946
		ENSCSAVG00000003498	ENSCSAVG00000010467				KY2019:KY.Chr5.134
		ENSCSAVG00000003501	ENSCSAVG00000010480				KY2019:KY.Chr1.2436
		ENSCSAVG00000003508	ENSCSAVG00000010483				KY2019:KY.Chr12.788
		ENSCSAVG00000003512	ENSCSAVG00000010500				KY2019:KY.Chr3.504
		ENSCSAVG00000003516	ENSCSAVG00000010502				ENSCSAVG00000007944
		ENSCSAVG00000003538	ENSCSAVG00000010503				KY2019:KY.Chr10.810
		ENSCSAVG00000003551	ENSCSAVG00000010507				KY2019:KY.Chr7.554
		ENSCSAVG00000003574	ENSCSAVG00000010515				KY2019:KY.Chr3.14
		ENSCSAVG00000003614	ENSCSAVG00000010517				KY2019:KY.Chr7.1011
		ENSCSAVG00000003618	ENSCSAVG00000010530				KY2019:KY.Chr6.692
		ENSCSAVG00000003625	ENSCSAVG00000010534				ENSCSAVG00000000885
		ENSCSAVG00000003626	ENSCSAVG00000010546				KY2019:KY.Chr8.634
		ENSCSAVG00000003628	ENSCSAVG00000010547				KY2019:KY.Chr12.810
		ENSCSAVG00000003656	ENSCSAVG00000010568				KY2019:KY.Chr11.342
		ENSCSAVG00000003661	ENSCSAVG00000010573				KY2019:KY.Chr3.943
		ENSCSAVG00000003663	ENSCSAVG00000010577				KY2019:KY.Chr9.883
		ENSCSAVG00000003665	ENSCSAVG00000010590				ENSCSAVG00000006644
		ENSCSAVG00000003670	ENSCSAVG00000010591				ENSCSAVG00000002366
		ENSCSAVG00000003687	ENSCSAVG00000010593				KY2019:KY.Chr8.526
		ENSCSAVG00000003707	ENSCSAVG00000010605				KY2019:KY.Chr11.1121
		ENSCSAVG00000003733	ENSCSAVG00000010611				KY2019:KY.Chr11.335
		ENSCSAVG00000003741	ENSCSAVG00000010619				ENSCSAVG00000007890
		ENSCSAVG00000003752	ENSCSAVG00000010625				ENSCSAVG00000001489
		ENSCSAVG00000003758	ENSCSAVG00000010652				KY2019:KY.Chr3.122
		ENSCSAVG00000003764	ENSCSAVG00000010653				KY2019:KY.Chr14.591
		ENSCSAVG00000003775	ENSCSAVG00000010659				KY2019:KY.Chr8.1032
		ENSCSAVG00000003785	ENSCSAVG00000010662				ENSCSAVG00000003324
		ENSCSAVG00000003788	ENSCSAVG00000010664				ENSCSAVG00000001946
		ENSCSAVG00000003799	ENSCSAVG00000010666				KY2019:KY.Chr5.1045
		ENSCSAVG00000003805	ENSCSAVG00000010669				KY2019:KY.Chr6.505
		ENSCSAVG00000003823	ENSCSAVG00000010672				KY2019:KY.Chr2.2064
		ENSCSAVG00000003829	ENSCSAVG00000010675				ENSCSAVG00000004614
		ENSCSAVG00000003849	ENSCSAVG00000010680				KY2019:KY.Chr3.896
		ENSCSAVG00000003860	ENSCSAVG00000010681				KY2019:KY.Chr7.541
		ENSCSAVG00000003877	ENSCSAVG00000010682				KY2019:KY.Chr9.64
		ENSCSAVG00000003901	ENSCSAVG00000010686				KY2019:KY.Chr4.248
		ENSCSAVG00000003904	ENSCSAVG00000010696				KY2019:KY.Chr3.849
		ENSCSAVG00000003911	ENSCSAVG00000010708				ENSCSAVG00000005319
		ENSCSAVG00000003913	ENSCSAVG00000010728				KY2019:KY.Chr5.1056
		ENSCSAVG00000003914	ENSCSAVG00000010731				KY2019:KY.Chr3.1528
		ENSCSAVG00000003918	ENSCSAVG00000010759				ENSCSAVG00000010040
		ENSCSAVG00000003924	ENSCSAVG00000010760				KY2019:KY.Chr8.1107
		ENSCSAVG00000003925	ENSCSAVG00000010766				KY2019:KY.Chr1.1888
		ENSCSAVG00000003931	ENSCSAVG00000010770				KY2019:KY.Chr13.180
		ENSCSAVG00000003938	ENSCSAVG00000010775				ENSCSAVG00000009610
		ENSCSAVG00000003940	ENSCSAVG00000010785				KY2019:KY.Chr14.1077
		ENSCSAVG00000003946	ENSCSAVG00000010788				KY2019:KY.Chr13.472
		ENSCSAVG00000003978	ENSCSAVG00000010795				ENSCSAVG00000008481
		ENSCSAVG00000003985	ENSCSAVG00000010799				KY2019:KY.Chr8.282
		ENSCSAVG00000003996	ENSCSAVG00000010804				KY2019:KY.Chr14.936
		ENSCSAVG00000004033	ENSCSAVG00000010807				KY2019:KY.Chr2.2241
		ENSCSAVG00000004058	ENSCSAVG00000010817				KY2019:KY.Chr9.996
		ENSCSAVG00000004060	ENSCSAVG00000010841				ENSCSAVG00000007377
		ENSCSAVG00000004073	ENSCSAVG00000010849				KY2019:KY.Chr1.2038
		ENSCSAVG00000004079	ENSCSAVG00000010850				KY2019:KY.Chr13.220
		ENSCSAVG00000004093	ENSCSAVG00000010861				KY2019:KY.Chr6.344
		ENSCSAVG00000004095	ENSCSAVG00000010863				KY2019:KY.Chr2.2203
		ENSCSAVG00000004099	ENSCSAVG00000010870				KY2019:KY.Chr3.374
		ENSCSAVG00000004106	ENSCSAVG00000010878				KY2019:KY.Chr7.638
		ENSCSAVG00000004111	ENSCSAVG00000010880				KY2019:KY.Chr14.1068
		ENSCSAVG00000004123	ENSCSAVG00000010890				KY2019:KY.Chr11.65
		ENSCSAVG00000004130	ENSCSAVG00000010900				KY2019:KY.Chr12.201
		ENSCSAVG00000004143	ENSCSAVG00000010902				KY2019:KY.Chr9.438
		ENSCSAVG00000004153	ENSCSAVG00000010904				KY2019:KY.UAContig35.8
		ENSCSAVG00000004157	ENSCSAVG00000010909				ENSCSAVG00000000082
		ENSCSAVG00000004164	ENSCSAVG00000010917				KY2019:KY.Chr10.1016
		ENSCSAVG00000004187	ENSCSAVG00000010922				KY2019:KY.Chr2.2285
		ENSCSAVG00000004190	ENSCSAVG00000010932				KY2019:KY.Chr10.1011
		ENSCSAVG00000004196	ENSCSAVG00000010949				KY2019:KY.Chr8.742
		ENSCSAVG00000004221	ENSCSAVG00000010961				KY2019:KY.Chr10.1349
		ENSCSAVG00000004224	ENSCSAVG00000010963				ENSCSAVG00000001267
		ENSCSAVG00000004235	ENSCSAVG00000010969				KY2019:KY.Chr14.333
		ENSCSAVG00000004251	ENSCSAVG00000010980				KY2019:KY.Chr4.18
		ENSCSAVG00000004258	ENSCSAVG00000010981				ENSCSAVG00000008231
		ENSCSAVG00000004265	ENSCSAVG00000010983				KY2019:KY.Chr10.1236
		ENSCSAVG00000004277	ENSCSAVG00000010998				KY2019:KY.Chr4.920
		ENSCSAVG00000004280	ENSCSAVG00000011011				KY2019:KY.Chr1.936
		ENSCSAVG00000004283	ENSCSAVG00000011029				KY2019:KY.Chr10.1033
		ENSCSAVG00000004284	ENSCSAVG00000011054				ENSCSAVG00000003233
		ENSCSAVG00000004308	ENSCSAVG00000011058				KY2019:KY.Chr2.134
		ENSCSAVG00000004313	ENSCSAVG00000011077				KY2019:KY.Chr5.866
		ENSCSAVG00000004324	ENSCSAVG00000011105				KY2019:KY.Chr14.403
		ENSCSAVG00000004334	ENSCSAVG00000011108				KY2019:KY.Chr7.1014
		ENSCSAVG00000004341	ENSCSAVG00000011110				KY2019:KY.Chr6.467
		ENSCSAVG00000004362	ENSCSAVG00000011117				ENSCSAVG00000004835
		ENSCSAVG00000004369	ENSCSAVG00000011120				KY2019:KY.Chr8.879
		ENSCSAVG00000004370	ENSCSAVG00000011154				KY2019:KY.Chr10.1188
		ENSCSAVG00000004371	ENSCSAVG00000011161				KY2019:KY.Chr6.594
		ENSCSAVG00000004376	ENSCSAVG00000011165				ENSCSAVG00000002204
		ENSCSAVG00000004378	ENSCSAVG00000011167				ENSCSAVG00000005562
		ENSCSAVG00000004382	ENSCSAVG00000011175				KY2019:KY.Chr4.1111
		ENSCSAVG00000004389	ENSCSAVG00000011180				KY2019:KY.Chr8.373
		ENSCSAVG00000004396	ENSCSAVG00000011181				KY2019:KY.Chr8.303
		ENSCSAVG00000004397	ENSCSAVG00000011201				ENSCSAVG00000005627
		ENSCSAVG00000004411	ENSCSAVG00000011208				KY2019:KY.Chr3.812
		ENSCSAVG00000004413	ENSCSAVG00000011210				KY2019:KY.Chr3.584
		ENSCSAVG00000004430	ENSCSAVG00000011229				KY2019:KY.Chr8.1067
		ENSCSAVG00000004432	ENSCSAVG00000011250				KY2019:KY.Chr7.628
		ENSCSAVG00000004439	ENSCSAVG00000011251				KY2019:KY.Chr1.1120
		ENSCSAVG00000004441	ENSCSAVG00000011265				KY2019:KY.Chr10.1155
		ENSCSAVG00000004451	ENSCSAVG00000011266				KY2019:KY.Chr7.332
		ENSCSAVG00000004459	ENSCSAVG00000011267				KY2019:KY.Chr10.273
		ENSCSAVG00000004468	ENSCSAVG00000011268				KY2019:KY.Chr11.135
		ENSCSAVG00000004471	ENSCSAVG00000011271				ENSCSAVG00000011636
		ENSCSAVG00000004473	ENSCSAVG00000011278				KY2019:KY.Chr7.222
		ENSCSAVG00000004509	ENSCSAVG00000011285				KY2019:KY.Chr3.1173
		ENSCSAVG00000004510	ENSCSAVG00000011303				ENSCSAVG00000005860
		ENSCSAVG00000004522	ENSCSAVG00000011317				ENSCSAVG00000004175
		ENSCSAVG00000004541	ENSCSAVG00000011321				KY2019:KY.Chr4.713
		ENSCSAVG00000004542	ENSCSAVG00000011350				KY2019:KY.Chr13.104
		ENSCSAVG00000004561	ENSCSAVG00000011354				KY2019:KY.Chr6.679
		ENSCSAVG00000004566	ENSCSAVG00000011358				KY2019:KY.Chr6.121
		ENSCSAVG00000004585	ENSCSAVG00000011362				KY2019:KY.Chr2.2046
		ENSCSAVG00000004611	ENSCSAVG00000011363				ENSCSAVG00000007297
		ENSCSAVG00000004647	ENSCSAVG00000011387				KY2019:KY.Chr6.463
		ENSCSAVG00000004649	ENSCSAVG00000011401				KY2019:KY.Chr5.1050
		ENSCSAVG00000004653	ENSCSAVG00000011414				KY2019:KY.Chr2.1276
		ENSCSAVG00000004666	ENSCSAVG00000011470				ENSCSAVG00000009196
		ENSCSAVG00000004675	ENSCSAVG00000011477				KY2019:KY.Chr11.476
		ENSCSAVG00000004686	ENSCSAVG00000011497				ENSCSAVG00000010889
		ENSCSAVG00000004689	ENSCSAVG00000011500				KY2019:KY.Chr11.21
		ENSCSAVG00000004709	ENSCSAVG00000011516				ENSCSAVG00000004620
		ENSCSAVG00000004722	ENSCSAVG00000011517				KY2019:KY.Chr11.1273
		ENSCSAVG00000004736	ENSCSAVG00000011520				KY2019:KY.Chr3.752
		ENSCSAVG00000004741	ENSCSAVG00000011524				KY2019:KY.Chr5.376
		ENSCSAVG00000004769	ENSCSAVG00000011530				KY2019:KY.Chr11.743
		ENSCSAVG00000004774	ENSCSAVG00000011532				KY2019:KY.Chr5.499
		ENSCSAVG00000004779	ENSCSAVG00000011555				KY2019:KY.Chr1.2388
		ENSCSAVG00000004781	ENSCSAVG00000011565				KY2019:KY.Chr14.985
		ENSCSAVG00000004786	ENSCSAVG00000011566				ENSCSAVG00000011659
		ENSCSAVG00000004794	ENSCSAVG00000011568				KY2019:KY.Chr3.1221
		ENSCSAVG00000004797	ENSCSAVG00000011573				KY2019:KY.Chr14.1013
		ENSCSAVG00000004804	ENSCSAVG00000011579				KY2019:KY.Chr7.673
		ENSCSAVG00000004817	ENSCSAVG00000011581				KY2019:KY.Chr14.404
		ENSCSAVG00000004823	ENSCSAVG00000011588				KY2019:KY.Chr3.735
		ENSCSAVG00000004825	ENSCSAVG00000011608				KY2019:KY.Chr10.982
		ENSCSAVG00000004827	ENSCSAVG00000011619				KY2019:KY.Chr3.784
		ENSCSAVG00000004831	ENSCSAVG00000011621				KY2019:KY.Chr8.527
		ENSCSAVG00000004833	ENSCSAVG00000011631				KY2019:KY.Chr1.1028
		ENSCSAVG00000004835	ENSCSAVG00000011632				KY2019:KY.Chr2.960
		ENSCSAVG00000004839	ENSCSAVG00000011634				KY2019:KY.Chr7.129
		ENSCSAVG00000004841	ENSCSAVG00000011657				KY2019:KY.Chr2.167
		ENSCSAVG00000004843	ENSCSAVG00000011662				KY2019:KY.Chr2.868
		ENSCSAVG00000004846	ENSCSAVG00000011668				KY2019:KY.Chr12.865
		ENSCSAVG00000004859	ENSCSAVG00000011673				ENSCSAVG00000010344
		ENSCSAVG00000004871	ENSCSAVG00000011681				KY2019:KY.Chr11.838
		ENSCSAVG00000004889	ENSCSAVG00000011692				KY2019:KY.Chr1.2576
		ENSCSAVG00000004915	ENSCSAVG00000011703				ENSCSAVG00000004686
		ENSCSAVG00000004918	ENSCSAVG00000011706				KY2019:KY.Chr14.924
		ENSCSAVG00000004925	ENSCSAVG00000011723				ENSCSAVG00000003053
		ENSCSAVG00000004929	ENSCSAVG00000011724				KY2019:KY.Chr6.347
		ENSCSAVG00000004930	ENSCSAVG00000011746				ENSCSAVG00000010712
		ENSCSAVG00000004948	ENSCSAVG00000011748				KY2019:KY.Chr1.1711
		ENSCSAVG00000004951	ENSCSAVG00000011750				KY2019:KY.Chr11.661
		ENSCSAVG00000004953	ENSCSAVG00000011752				KY2019:KY.Chr10.1147
		ENSCSAVG00000004954	ENSCSAVG00000011754				KY2019:KY.Chr2.2296
		ENSCSAVG00000004960	ENSCSAVG00000011759				KY2019:KY.Chr11.613
		ENSCSAVG00000004963	ENSCSAVG00000011767				KY2019:KY.Chr7.1017
		ENSCSAVG00000004964	ENSCSAVG00000011772				KY2019:KY.Chr4.1251
		ENSCSAVG00000004973	ENSCSAVG00000011777				KY2019:KY.Chr10.1001
		ENSCSAVG00000004991	ENSCSAVG00000011779				KY2019:KY.Chr4.741
		ENSCSAVG00000004997	ENSCSAVG00000011786				KY2019:KY.Chr3.1735
		ENSCSAVG00000005003	ENSCSAVG00000011796				KY2019:KY.Chr1.1046
		ENSCSAVG00000005022	ENSCSAVG00000011800				KY2019:KY.Chr2.442
		ENSCSAVG00000005028	ENSCSAVG00000011806				KY2019:KY.Chr10.236
		ENSCSAVG00000005040	ENSCSAVG00000011809				ENSCSAVG00000011766
		ENSCSAVG00000005044	ENSCSAVG00000011818				KY2019:KY.Chr3.1599
		ENSCSAVG00000005056	ENSCSAVG00000011823				KY2019:KY.Chr7.540
		ENSCSAVG00000005061	ENSCSAVG00000012438				KY2019:KY.Chr3.766
		ENSCSAVG00000005062	KY2019:KY.Chr1.1032				KY2019:KY.Chr8.1271
		ENSCSAVG00000005068	KY2019:KY.Chr1.1051				KY2019:KY.Chr10.299
		ENSCSAVG00000005070	KY2019:KY.Chr1.1115				ENSCSAVG00000009769
		ENSCSAVG00000005072	KY2019:KY.Chr1.1187				ENSCSAVG00000002438
		ENSCSAVG00000005076	KY2019:KY.Chr1.1312				ENSCSAVG00000000017
		ENSCSAVG00000005077	KY2019:KY.Chr1.1411				KY2019:KY.Chr14.88
		ENSCSAVG00000005079	KY2019:KY.Chr1.153				KY2019:KY.Chr14.1190
		ENSCSAVG00000005089	KY2019:KY.Chr1.1536				KY2019:KY.Chr1.2051
		ENSCSAVG00000005104	KY2019:KY.Chr1.1595				KY2019:KY.Chr4.977
		ENSCSAVG00000005106	KY2019:KY.Chr1.1655				KY2019:KY.Chr4.272
		ENSCSAVG00000005109	KY2019:KY.Chr1.1897				ENSCSAVG00000003772
		ENSCSAVG00000005115	KY2019:KY.Chr1.1965				ENSCSAVG00000009996
		ENSCSAVG00000005116	KY2019:KY.Chr1.205				KY2019:KY.Chr9.826
		ENSCSAVG00000005119	KY2019:KY.Chr1.2082				ENSCSAVG00000005593
		ENSCSAVG00000005129	KY2019:KY.Chr1.2113				KY2019:KY.Chr7.701
		ENSCSAVG00000005139	KY2019:KY.Chr1.2175				KY2019:KY.Chr6.257
		ENSCSAVG00000005150	KY2019:KY.Chr1.2178				KY2019:KY.Chr9.467
		ENSCSAVG00000005153	KY2019:KY.Chr1.2235				ENSCSAVG00000004827
		ENSCSAVG00000005155	KY2019:KY.Chr1.2243				KY2019:KY.Chr3.803
		ENSCSAVG00000005162	KY2019:KY.Chr1.2380				KY2019:KY.Chr1.1345
		ENSCSAVG00000005163	KY2019:KY.Chr1.2459				KY2019:KY.Chr7.728
		ENSCSAVG00000005185	KY2019:KY.Chr1.2461				KY2019:KY.Chr3.68
		ENSCSAVG00000005205	KY2019:KY.Chr1.2547				ENSCSAVG00000001733
		ENSCSAVG00000005210	KY2019:KY.Chr1.813				ENSCSAVG00000001755
		ENSCSAVG00000005221	KY2019:KY.Chr1.859				ENSCSAVG00000007789
		ENSCSAVG00000005222	KY2019:KY.Chr1.863				KY2019:KY.Chr1.2498
		ENSCSAVG00000005225	KY2019:KY.Chr1.889				ENSCSAVG00000003150
		ENSCSAVG00000005231	KY2019:KY.Chr1.945				KY2019:KY.Chr1.1032
		ENSCSAVG00000005269	KY2019:KY.Chr10.1074				KY2019:KY.Chr1.1960
		ENSCSAVG00000005277	KY2019:KY.Chr10.1419				KY2019:KY.Chr6.498
		ENSCSAVG00000005308	KY2019:KY.Chr10.176				KY2019:KY.Chr4.289
		ENSCSAVG00000005329	KY2019:KY.Chr10.273				KY2019:KY.Chr4.716
		ENSCSAVG00000005332	KY2019:KY.Chr10.279				KY2019:KY.Chr8.727
		ENSCSAVG00000005336	KY2019:KY.Chr10.629				ENSCSAVG00000003860
		ENSCSAVG00000005342	KY2019:KY.Chr10.763				KY2019:KY.Chr7.613
		ENSCSAVG00000005355	KY2019:KY.Chr10.942				KY2019:KY.Chr6.516
		ENSCSAVG00000005370	KY2019:KY.Chr10.961				KY2019:KY.Chr8.1127
		ENSCSAVG00000005386	KY2019:KY.Chr11.1017				KY2019:KY.Chr10.1110
		ENSCSAVG00000005389	KY2019:KY.Chr11.1042				KY2019:KY.Chr5.590
		ENSCSAVG00000005391	KY2019:KY.Chr11.1062				KY2019:KY.Chr6.693
		ENSCSAVG00000005399	KY2019:KY.Chr11.1086				KY2019:KY.Chr2.1161
		ENSCSAVG00000005402	KY2019:KY.Chr11.1111				KY2019:KY.Chr5.847
		ENSCSAVG00000005426	KY2019:KY.Chr11.1144				KY2019:KY.Chr11.687
		ENSCSAVG00000005433	KY2019:KY.Chr11.1154				KY2019:KY.Chr8.327
		ENSCSAVG00000005440	KY2019:KY.Chr11.1344				ENSCSAVG00000003527
		ENSCSAVG00000005458	KY2019:KY.Chr11.226				KY2019:KY.Chr3.830
		ENSCSAVG00000005469	KY2019:KY.Chr11.264				KY2019:KY.Chr8.237
		ENSCSAVG00000005482	KY2019:KY.Chr11.337				KY2019:KY.Chr9.796
		ENSCSAVG00000005487	KY2019:KY.Chr11.430				KY2019:KY.Chr2.910
		ENSCSAVG00000005494	KY2019:KY.Chr11.44				ENSCSAVG00000001221
		ENSCSAVG00000005508	KY2019:KY.Chr11.575				KY2019:KY.Chr11.297
		ENSCSAVG00000005511	KY2019:KY.Chr11.67				KY2019:KY.Chr3.1071
		ENSCSAVG00000005515	KY2019:KY.Chr11.686				KY2019:KY.Chr6.308
		ENSCSAVG00000005527	KY2019:KY.Chr11.691				ENSCSAVG00000005620
		ENSCSAVG00000005562	KY2019:KY.Chr11.717				ENSCSAVG00000008768
		ENSCSAVG00000005563	KY2019:KY.Chr11.771				KY2019:KY.Chr8.757
		ENSCSAVG00000005566	KY2019:KY.Chr11.80				KY2019:KY.Chr4.1250
		ENSCSAVG00000005577	KY2019:KY.Chr11.977				ENSCSAVG00000006812
		ENSCSAVG00000005579	KY2019:KY.Chr12.320				KY2019:KY.Chr7.400
		ENSCSAVG00000005608	KY2019:KY.Chr12.342				KY2019:KY.Chr6.17
		ENSCSAVG00000005612	KY2019:KY.Chr12.465				KY2019:KY.Chr1.562
		ENSCSAVG00000005615	KY2019:KY.Chr12.564				KY2019:KY.Chr3.765
		ENSCSAVG00000005620	KY2019:KY.Chr12.573				ENSCSAVG00000002660
		ENSCSAVG00000005622	KY2019:KY.Chr12.578				KY2019:KY.Chr7.726
		ENSCSAVG00000005628	KY2019:KY.Chr12.618				KY2019:KY.Chr1.2007
		ENSCSAVG00000005629	KY2019:KY.Chr12.742				KY2019:KY.Chr1.1341
		ENSCSAVG00000005634	KY2019:KY.Chr12.749				KY2019:KY.Chr3.409
		ENSCSAVG00000005636	KY2019:KY.Chr12.768				ENSCSAVG00000003385
		ENSCSAVG00000005640	KY2019:KY.Chr12.842				KY2019:KY.Chr2.138
		ENSCSAVG00000005646	KY2019:KY.Chr12.93				ENSCSAVG00000007699
		ENSCSAVG00000005662	KY2019:KY.Chr12.992				ENSCSAVG00000005482
		ENSCSAVG00000005672	KY2019:KY.Chr13.155				KY2019:KY.Chr14.587
		ENSCSAVG00000005673	KY2019:KY.Chr13.253				KY2019:KY.Chr3.276
		ENSCSAVG00000005674	KY2019:KY.Chr13.267				KY2019:KY.Chr1.1369
		ENSCSAVG00000005686	KY2019:KY.Chr13.279				KY2019:KY.Chr6.36
		ENSCSAVG00000005688	KY2019:KY.Chr13.321				KY2019:KY.Chr9.504
		ENSCSAVG00000005704	KY2019:KY.Chr13.75				KY2019:KY.Chr11.1017
		ENSCSAVG00000005710	KY2019:KY.Chr13.88				ENSCSAVG00000002693
		ENSCSAVG00000005712	KY2019:KY.Chr14.1003				KY2019:KY.Chr4.1350
		ENSCSAVG00000005725	KY2019:KY.Chr14.1024				KY2019:KY.Chr1.547
		ENSCSAVG00000005731	KY2019:KY.Chr14.105				KY2019:KY.Chr2.2224
		ENSCSAVG00000005748	KY2019:KY.Chr14.1058				KY2019:KY.Chr13.357
		ENSCSAVG00000005751	KY2019:KY.Chr14.16				KY2019:KY.Chr1.221
		ENSCSAVG00000005757	KY2019:KY.Chr14.194				ENSCSAVG00000006926
		ENSCSAVG00000005758	KY2019:KY.Chr14.213				KY2019:KY.Chr1.2028
		ENSCSAVG00000005775	KY2019:KY.Chr14.333				KY2019:KY.Chr3.1618
		ENSCSAVG00000005783	KY2019:KY.Chr14.563				ENSCSAVG00000003395
		ENSCSAVG00000005790	KY2019:KY.Chr14.629				KY2019:KY.Chr1.1995
		ENSCSAVG00000005795	KY2019:KY.Chr14.639				KY2019:KY.Chr6.387
		ENSCSAVG00000005799	KY2019:KY.Chr14.939				KY2019:KY.Chr3.1243
		ENSCSAVG00000005812	KY2019:KY.Chr2.1050				KY2019:KY.Chr5.772
		ENSCSAVG00000005820	KY2019:KY.Chr2.1268				KY2019:KY.Chr12.826
		ENSCSAVG00000005824	KY2019:KY.Chr2.1270				KY2019:KY.Chr3.1063
		ENSCSAVG00000005841	KY2019:KY.Chr2.1305				KY2019:KY.Chr4.1108
		ENSCSAVG00000005860	KY2019:KY.Chr2.1328				KY2019:KY.Chr11.771
		ENSCSAVG00000005874	KY2019:KY.Chr2.134				KY2019:KY.Chr7.1115
		ENSCSAVG00000005899	KY2019:KY.Chr2.1386				KY2019:KY.Chr12.742
		ENSCSAVG00000005908	KY2019:KY.Chr2.1429				KY2019:KY.Chr7.949
		ENSCSAVG00000005914	KY2019:KY.Chr2.1522				KY2019:KY.Chr5.885
		ENSCSAVG00000005922	KY2019:KY.Chr2.18				KY2019:KY.Chr4.1253
		ENSCSAVG00000005941	KY2019:KY.Chr2.183				ENSCSAVG00000007231
		ENSCSAVG00000005943	KY2019:KY.Chr2.186				KY2019:KY.Chr10.1356
		ENSCSAVG00000005949	KY2019:KY.Chr2.2112				KY2019:KY.Chr2.948
		ENSCSAVG00000005956	KY2019:KY.Chr2.2121				KY2019:KY.Chr10.749
		ENSCSAVG00000005958	KY2019:KY.Chr2.2224				KY2019:KY.Chr9.314
		ENSCSAVG00000005962	KY2019:KY.Chr2.2288				KY2019:KY.Chr5.219
		ENSCSAVG00000005971	KY2019:KY.Chr2.2311				KY2019:KY.Chr3.907
		ENSCSAVG00000006009	KY2019:KY.Chr2.385				KY2019:KY.Chr1.4
		ENSCSAVG00000006020	KY2019:KY.Chr2.387				KY2019:KY.Chr9.829
		ENSCSAVG00000006024	KY2019:KY.Chr2.428				ENSCSAVG00000010372
		ENSCSAVG00000006037	KY2019:KY.Chr2.563				KY2019:KY.Chr3.917
		ENSCSAVG00000006040	KY2019:KY.Chr2.933				KY2019:KY.Chr8.350
		ENSCSAVG00000006053	KY2019:KY.Chr3.1115				KY2019:KY.Chr8.1168
		ENSCSAVG00000006057	KY2019:KY.Chr3.1234				KY2019:KY.Chr4.615
		ENSCSAVG00000006061	KY2019:KY.Chr3.1235				KY2019:KY.Chr1.577
		ENSCSAVG00000006065	KY2019:KY.Chr3.1259				KY2019:KY.Chr8.261
		ENSCSAVG00000006066	KY2019:KY.Chr3.1260				KY2019:KY.Chr11.572
		ENSCSAVG00000006069	KY2019:KY.Chr3.13				KY2019:KY.Chr6.192
		ENSCSAVG00000006093	KY2019:KY.Chr3.1317				KY2019:KY.Chr9.331
		ENSCSAVG00000006106	KY2019:KY.Chr3.1495				KY2019:KY.Chr8.1143
		ENSCSAVG00000006118	KY2019:KY.Chr3.1534				KY2019:KY.Chr10.672
		ENSCSAVG00000006133	KY2019:KY.Chr3.1551				KY2019:KY.Chr9.987
		ENSCSAVG00000006144	KY2019:KY.Chr3.1552				ENSCSAVG00000004376
		ENSCSAVG00000006154	KY2019:KY.Chr3.1654				KY2019:KY.Chr4.302
		ENSCSAVG00000006158	KY2019:KY.Chr3.256				KY2019:KY.Chr1.1484
		ENSCSAVG00000006163	KY2019:KY.Chr3.326				ENSCSAVG00000006411
		ENSCSAVG00000006176	KY2019:KY.Chr3.602				KY2019:KY.Chr2.18
		ENSCSAVG00000006177	KY2019:KY.Chr3.606				KY2019:KY.Chr14.611
		ENSCSAVG00000006221	KY2019:KY.Chr3.618				KY2019:KY.Chr5.331
		ENSCSAVG00000006226	KY2019:KY.Chr3.631				KY2019:KY.Chr3.1734
		ENSCSAVG00000006229	KY2019:KY.Chr3.755				KY2019:KY.Chr12.157
		ENSCSAVG00000006230	KY2019:KY.Chr3.756				KY2019:KY.Chr2.1396
		ENSCSAVG00000006235	KY2019:KY.Chr3.758				KY2019:KY.Chr13.278
		ENSCSAVG00000006236	KY2019:KY.Chr3.811				KY2019:KY.Chr8.1389
		ENSCSAVG00000006238	KY2019:KY.Chr3.818				KY2019:KY.Chr10.1334
		ENSCSAVG00000006239	KY2019:KY.Chr3.894				KY2019:KY.Chr10.191
		ENSCSAVG00000006252	KY2019:KY.Chr3.917				ENSCSAVG00000002542
		ENSCSAVG00000006254	KY2019:KY.Chr3.955				KY2019:KY.Chr1.2067
		ENSCSAVG00000006258	KY2019:KY.Chr4.1004				KY2019:KY.Chr5.884
		ENSCSAVG00000006261	KY2019:KY.Chr4.1171				ENSCSAVG00000009731
		ENSCSAVG00000006265	KY2019:KY.Chr4.1221				KY2019:KY.Chr13.255
		ENSCSAVG00000006285	KY2019:KY.Chr4.13				ENSCSAVG00000009285
		ENSCSAVG00000006317	KY2019:KY.Chr4.230				KY2019:KY.Chr7.627
		ENSCSAVG00000006318	KY2019:KY.Chr4.259				KY2019:KY.Chr1.1889
		ENSCSAVG00000006329	KY2019:KY.Chr4.295				KY2019:KY.Chr4.560
		ENSCSAVG00000006358	KY2019:KY.Chr4.32				KY2019:KY.Chr9.419
		ENSCSAVG00000006360	KY2019:KY.Chr4.4				ENSCSAVG00000007826
		ENSCSAVG00000006363	KY2019:KY.Chr4.458				KY2019:KY.Chr7.1224
		ENSCSAVG00000006365	KY2019:KY.Chr4.687				KY2019:KY.Chr6.276
		ENSCSAVG00000006388	KY2019:KY.Chr4.730				ENSCSAVG00000002674
		ENSCSAVG00000006390	KY2019:KY.Chr4.741				KY2019:KY.Chr3.1458
		ENSCSAVG00000006395	KY2019:KY.Chr4.77				ENSCSAVG00000010194
		ENSCSAVG00000006402	KY2019:KY.Chr4.977				ENSCSAVG00000001292
		ENSCSAVG00000006403	KY2019:KY.Chr5.1061				KY2019:KY.Chr10.264
		ENSCSAVG00000006406	KY2019:KY.Chr5.215				KY2019:KY.Chr3.197
		ENSCSAVG00000006411	KY2019:KY.Chr5.306				ENSCSAVG00000001945
		ENSCSAVG00000006450	KY2019:KY.Chr5.310				ENSCSAVG00000007564
		ENSCSAVG00000006461	KY2019:KY.Chr5.393				KY2019:KY.Chr11.1307
		ENSCSAVG00000006462	KY2019:KY.Chr5.412				KY2019:KY.Chr2.36
		ENSCSAVG00000006465	KY2019:KY.Chr5.570				KY2019:KY.Chr5.317
		ENSCSAVG00000006466	KY2019:KY.Chr5.669				KY2019:KY.Chr14.14
		ENSCSAVG00000006469	KY2019:KY.Chr5.924				KY2019:KY.Chr2.1279
		ENSCSAVG00000006485	KY2019:KY.Chr5.94				ENSCSAVG00000002130
		ENSCSAVG00000006511	KY2019:KY.Chr5.940				KY2019:KY.Chr11.365
		ENSCSAVG00000006522	KY2019:KY.Chr6.155				ENSCSAVG00000011327
		ENSCSAVG00000006524	KY2019:KY.Chr6.347				ENSCSAVG00000007200
		ENSCSAVG00000006532	KY2019:KY.Chr6.349				KY2019:KY.Chr13.240
		ENSCSAVG00000006533	KY2019:KY.Chr6.36				KY2019:KY.Chr4.57
		ENSCSAVG00000006534	KY2019:KY.Chr6.446				ENSCSAVG00000006544
		ENSCSAVG00000006547	KY2019:KY.Chr6.461				ENSCSAVG00000009002
		ENSCSAVG00000006568	KY2019:KY.Chr6.477				KY2019:KY.Chr10.740
		ENSCSAVG00000006606	KY2019:KY.Chr6.59				ENSCSAVG00000005070
		ENSCSAVG00000006613	KY2019:KY.Chr6.594				ENSCSAVG00000002197
		ENSCSAVG00000006616	KY2019:KY.Chr6.692				ENSCSAVG00000003925
		ENSCSAVG00000006629	KY2019:KY.Chr7.1158				KY2019:KY.Chr4.987
		ENSCSAVG00000006649	KY2019:KY.Chr7.1184				KY2019:KY.Chr2.2127
		ENSCSAVG00000006665	KY2019:KY.Chr7.166				ENSCSAVG00000003806
		ENSCSAVG00000006671	KY2019:KY.Chr7.355				KY2019:KY.Chr1.1666
		ENSCSAVG00000006688	KY2019:KY.Chr7.369				KY2019:KY.Chr11.1189
		ENSCSAVG00000006695	KY2019:KY.Chr7.413				KY2019:KY.Chr4.754
		ENSCSAVG00000006698	KY2019:KY.Chr7.415				KY2019:KY.Chr3.223
		ENSCSAVG00000006711	KY2019:KY.Chr7.416				ENSCSAVG00000003823
		ENSCSAVG00000006712	KY2019:KY.Chr7.503				KY2019:KY.Chr1.1256
		ENSCSAVG00000006715	KY2019:KY.Chr7.522				ENSCSAVG00000006155
		ENSCSAVG00000006717	KY2019:KY.Chr7.527				KY2019:KY.Chr10.904
		ENSCSAVG00000006718	KY2019:KY.Chr7.598				KY2019:KY.Chr7.173
		ENSCSAVG00000006721	KY2019:KY.Chr7.638				KY2019:KY.Chr7.313
		ENSCSAVG00000006724	KY2019:KY.Chr7.704				KY2019:KY.Chr14.1061
		ENSCSAVG00000006728	KY2019:KY.Chr7.711				KY2019:KY.Chr11.171
		ENSCSAVG00000006745	KY2019:KY.Chr7.73				ENSCSAVG00000004176
		ENSCSAVG00000006755	KY2019:KY.Chr7.825				KY2019:KY.Chr7.416
		ENSCSAVG00000006764	KY2019:KY.Chr7.847				KY2019:KY.Chr7.755
		ENSCSAVG00000006799	KY2019:KY.Chr7.872				KY2019:KY.Chr7.300
		ENSCSAVG00000006802	KY2019:KY.Chr7.887				KY2019:KY.Chr3.373
		ENSCSAVG00000006812	KY2019:KY.Chr7.888				KY2019:KY.Chr12.1072
		ENSCSAVG00000006817	KY2019:KY.Chr7.917				ENSCSAVG00000011617
		ENSCSAVG00000006833	KY2019:KY.Chr8.1002				ENSCSAVG00000010234
		ENSCSAVG00000006846	KY2019:KY.Chr8.1063				KY2019:KY.Chr1.1511
		ENSCSAVG00000006848	KY2019:KY.Chr8.1130				KY2019:KY.Chr2.2105
		ENSCSAVG00000006850	KY2019:KY.Chr8.1337				KY2019:KY.Chr7.486
		ENSCSAVG00000006858	KY2019:KY.Chr8.1389				KY2019:KY.Chr4.32
		ENSCSAVG00000006869	KY2019:KY.Chr8.326				KY2019:KY.Chr10.179
		ENSCSAVG00000006874	KY2019:KY.Chr8.374				KY2019:KY.Chr14.305
		ENSCSAVG00000006877	KY2019:KY.Chr8.473				KY2019:KY.Chr4.950
		ENSCSAVG00000006883	KY2019:KY.Chr8.730				KY2019:KY.Chr10.777
		ENSCSAVG00000006885	KY2019:KY.Chr8.757				KY2019:KY.Chr7.1044
		ENSCSAVG00000006886	KY2019:KY.Chr8.813				KY2019:KY.Chr14.1024
		ENSCSAVG00000006892	KY2019:KY.Chr8.907				KY2019:KY.Chr9.513
		ENSCSAVG00000006906	KY2019:KY.Chr8.909				KY2019:KY.Chr2.1411
		ENSCSAVG00000006910	KY2019:KY.Chr9.1021				ENSCSAVG00000004073
		ENSCSAVG00000006943	KY2019:KY.Chr9.1057				KY2019:KY.Chr3.362
		ENSCSAVG00000006947	KY2019:KY.Chr9.1067				KY2019:KY.Chr11.309
		ENSCSAVG00000006948	KY2019:KY.Chr9.1098				KY2019:KY.Chr9.1026
		ENSCSAVG00000006954	KY2019:KY.Chr9.110				KY2019:KY.Chr13.55
		ENSCSAVG00000006961	KY2019:KY.Chr9.111				ENSCSAVG00000010941
		ENSCSAVG00000006970	KY2019:KY.Chr9.1126				ENSCSAVG00000003489
		ENSCSAVG00000006976	KY2019:KY.Chr9.1152				KY2019:KY.Chr3.256
		ENSCSAVG00000006977	KY2019:KY.Chr9.174				KY2019:KY.Chr1.1818
		ENSCSAVG00000006982	KY2019:KY.Chr9.205				ENSCSAVG00000010829
		ENSCSAVG00000006999	KY2019:KY.Chr9.212				KY2019:KY.Chr7.812
		ENSCSAVG00000007005	KY2019:KY.Chr9.369				KY2019:KY.Chr7.342
		ENSCSAVG00000007041	KY2019:KY.Chr9.393				KY2019:KY.Chr10.1057
		ENSCSAVG00000007047	KY2019:KY.Chr9.398				KY2019:KY.Chr1.1802
		ENSCSAVG00000007073	KY2019:KY.Chr9.469				KY2019:KY.Chr2.1813
		ENSCSAVG00000007077	KY2019:KY.Chr9.520				KY2019:KY.Chr2.878
		ENSCSAVG00000007080	KY2019:KY.Chr9.567				KY2019:KY.Chr5.455
		ENSCSAVG00000007081	KY2019:KY.Chr9.679				KY2019:KY.Chr1.1519
		ENSCSAVG00000007085	KY2019:KY.Chr9.682				KY2019:KY.Chr4.675
		ENSCSAVG00000007095	KY2019:KY.Chr9.711				ENSCSAVG00000005129
		ENSCSAVG00000007100	KY2019:KY.Chr9.789				KY2019:KY.Chr12.20
		ENSCSAVG00000007127	KY2019:KY.Chr9.805				ENSCSAVG00000006663
		ENSCSAVG00000007142	KY2019:KY.Chr9.814				ENSCSAVG00000006961
		ENSCSAVG00000007161	KY2019:KY.Chr9.99				KY2019:KY.Chr9.167
		ENSCSAVG00000007191	KY2019:KY.UAContig1.115				ENSCSAVG00000005710
		ENSCSAVG00000007204	KY2019:KY.UAContig10.10				KY2019:KY.Chr7.887
		ENSCSAVG00000007221	KY2019:KY.UAContig3.153				KY2019:KY.Chr12.1043
		ENSCSAVG00000007226	KY2019:KY.UAContig3.161				KY2019:KY.Chr7.539
		ENSCSAVG00000007231	KY2019:KY.UAContig7.12				KY2019:KY.Chr1.2580
		ENSCSAVG00000007239	KY2019:KY.UAContig8.25				KY2019:KY.Chr8.787
		ENSCSAVG00000007244					ENSCSAVG00000000089
		ENSCSAVG00000007252					ENSCSAVG00000000094
		ENSCSAVG00000007253					ENSCSAVG00000000134
		ENSCSAVG00000007254					ENSCSAVG00000000163
		ENSCSAVG00000007265					ENSCSAVG00000000186
		ENSCSAVG00000007268					ENSCSAVG00000000248
		ENSCSAVG00000007276					ENSCSAVG00000000266
		ENSCSAVG00000007279					ENSCSAVG00000000286
		ENSCSAVG00000007283					ENSCSAVG00000000325
		ENSCSAVG00000007288					ENSCSAVG00000000331
		ENSCSAVG00000007298					ENSCSAVG00000000332
		ENSCSAVG00000007303					ENSCSAVG00000000425
		ENSCSAVG00000007311					ENSCSAVG00000000439
		ENSCSAVG00000007326					ENSCSAVG00000000442
		ENSCSAVG00000007329					ENSCSAVG00000000524
		ENSCSAVG00000007355					ENSCSAVG00000000527
		ENSCSAVG00000007356					ENSCSAVG00000000534
		ENSCSAVG00000007358					ENSCSAVG00000000548
		ENSCSAVG00000007366					ENSCSAVG00000000567
		ENSCSAVG00000007368					ENSCSAVG00000000596
		ENSCSAVG00000007374					ENSCSAVG00000000597
		ENSCSAVG00000007391					ENSCSAVG00000000610
		ENSCSAVG00000007393					ENSCSAVG00000000737
		ENSCSAVG00000007402					ENSCSAVG00000000775
		ENSCSAVG00000007411					ENSCSAVG00000000793
		ENSCSAVG00000007415					ENSCSAVG00000000794
		ENSCSAVG00000007424					ENSCSAVG00000000801
		ENSCSAVG00000007427					ENSCSAVG00000000841
		ENSCSAVG00000007432					ENSCSAVG00000000858
		ENSCSAVG00000007435					ENSCSAVG00000000912
		ENSCSAVG00000007442					ENSCSAVG00000000921
		ENSCSAVG00000007444					ENSCSAVG00000001095
		ENSCSAVG00000007472					ENSCSAVG00000001096
		ENSCSAVG00000007481					ENSCSAVG00000001116
		ENSCSAVG00000007483					ENSCSAVG00000001125
		ENSCSAVG00000007493					ENSCSAVG00000001126
		ENSCSAVG00000007497					ENSCSAVG00000001158
		ENSCSAVG00000007501					ENSCSAVG00000001159
		ENSCSAVG00000007520					ENSCSAVG00000001189
		ENSCSAVG00000007523					ENSCSAVG00000001201
		ENSCSAVG00000007529					ENSCSAVG00000001270
		ENSCSAVG00000007532					ENSCSAVG00000001271
		ENSCSAVG00000007534					ENSCSAVG00000001309
		ENSCSAVG00000007552					ENSCSAVG00000001332
		ENSCSAVG00000007558					ENSCSAVG00000001348
		ENSCSAVG00000007562					ENSCSAVG00000001358
		ENSCSAVG00000007564					ENSCSAVG00000001359
		ENSCSAVG00000007570					ENSCSAVG00000001361
		ENSCSAVG00000007576					ENSCSAVG00000001371
		ENSCSAVG00000007578					ENSCSAVG00000001377
		ENSCSAVG00000007586					ENSCSAVG00000001378
		ENSCSAVG00000007592					ENSCSAVG00000001388
		ENSCSAVG00000007594					ENSCSAVG00000001445
		ENSCSAVG00000007607					ENSCSAVG00000001457
		ENSCSAVG00000007610					ENSCSAVG00000001565
		ENSCSAVG00000007615					ENSCSAVG00000001595
		ENSCSAVG00000007639					ENSCSAVG00000001596
		ENSCSAVG00000007652					ENSCSAVG00000001638
		ENSCSAVG00000007653					ENSCSAVG00000001698
		ENSCSAVG00000007655					ENSCSAVG00000001750
		ENSCSAVG00000007675					ENSCSAVG00000001767
		ENSCSAVG00000007677					ENSCSAVG00000001786
		ENSCSAVG00000007678					ENSCSAVG00000001801
		ENSCSAVG00000007687					ENSCSAVG00000001808
		ENSCSAVG00000007695					ENSCSAVG00000001859
		ENSCSAVG00000007697					ENSCSAVG00000001897
		ENSCSAVG00000007706					ENSCSAVG00000001940
		ENSCSAVG00000007712					ENSCSAVG00000001993
		ENSCSAVG00000007725					ENSCSAVG00000002013
		ENSCSAVG00000007731					ENSCSAVG00000002030
		ENSCSAVG00000007732					ENSCSAVG00000002062
		ENSCSAVG00000007733					ENSCSAVG00000002101
		ENSCSAVG00000007737					ENSCSAVG00000002132
		ENSCSAVG00000007773					ENSCSAVG00000002154
		ENSCSAVG00000007774					ENSCSAVG00000002165
		ENSCSAVG00000007778					ENSCSAVG00000002241
		ENSCSAVG00000007786					ENSCSAVG00000002292
		ENSCSAVG00000007789					ENSCSAVG00000002443
		ENSCSAVG00000007809					ENSCSAVG00000002448
		ENSCSAVG00000007811					ENSCSAVG00000002453
		ENSCSAVG00000007822					ENSCSAVG00000002487
		ENSCSAVG00000007826					ENSCSAVG00000002503
		ENSCSAVG00000007829					ENSCSAVG00000002509
		ENSCSAVG00000007839					ENSCSAVG00000002574
		ENSCSAVG00000007842					ENSCSAVG00000002580
		ENSCSAVG00000007846					ENSCSAVG00000002583
		ENSCSAVG00000007850					ENSCSAVG00000002586
		ENSCSAVG00000007863					ENSCSAVG00000002597
		ENSCSAVG00000007872					ENSCSAVG00000002631
		ENSCSAVG00000007881					ENSCSAVG00000002641
		ENSCSAVG00000007887					ENSCSAVG00000002651
		ENSCSAVG00000007890					ENSCSAVG00000002692
		ENSCSAVG00000007892					ENSCSAVG00000002710
		ENSCSAVG00000007897					ENSCSAVG00000002772
		ENSCSAVG00000007899					ENSCSAVG00000002773
		ENSCSAVG00000007907					ENSCSAVG00000002779
		ENSCSAVG00000007915					ENSCSAVG00000002813
		ENSCSAVG00000007916					ENSCSAVG00000002815
		ENSCSAVG00000007918					ENSCSAVG00000002825
		ENSCSAVG00000007932					ENSCSAVG00000002844
		ENSCSAVG00000007940					ENSCSAVG00000002886
		ENSCSAVG00000007941					ENSCSAVG00000002891
		ENSCSAVG00000007948					ENSCSAVG00000002911
		ENSCSAVG00000007951					ENSCSAVG00000002922
		ENSCSAVG00000007954					ENSCSAVG00000002923
		ENSCSAVG00000007981					ENSCSAVG00000002947
		ENSCSAVG00000007985					ENSCSAVG00000002951
		ENSCSAVG00000008013					ENSCSAVG00000002960
		ENSCSAVG00000008024					ENSCSAVG00000002976
		ENSCSAVG00000008054					ENSCSAVG00000003038
		ENSCSAVG00000008061					ENSCSAVG00000003049
		ENSCSAVG00000008063					ENSCSAVG00000003060
		ENSCSAVG00000008065					ENSCSAVG00000003098
		ENSCSAVG00000008072					ENSCSAVG00000003116
		ENSCSAVG00000008085					ENSCSAVG00000003155
		ENSCSAVG00000008103					ENSCSAVG00000003181
		ENSCSAVG00000008109					ENSCSAVG00000003189
		ENSCSAVG00000008112					ENSCSAVG00000003208
		ENSCSAVG00000008117					ENSCSAVG00000003215
		ENSCSAVG00000008121					ENSCSAVG00000003245
		ENSCSAVG00000008131					ENSCSAVG00000003262
		ENSCSAVG00000008132					ENSCSAVG00000003275
		ENSCSAVG00000008150					ENSCSAVG00000003280
		ENSCSAVG00000008151					ENSCSAVG00000003281
		ENSCSAVG00000008154					ENSCSAVG00000003344
		ENSCSAVG00000008162					ENSCSAVG00000003369
		ENSCSAVG00000008177					ENSCSAVG00000003381
		ENSCSAVG00000008180					ENSCSAVG00000003389
		ENSCSAVG00000008224					ENSCSAVG00000003400
		ENSCSAVG00000008246					ENSCSAVG00000003446
		ENSCSAVG00000008249					ENSCSAVG00000003462
		ENSCSAVG00000008256					ENSCSAVG00000003465
		ENSCSAVG00000008261					ENSCSAVG00000003501
		ENSCSAVG00000008267					ENSCSAVG00000003538
		ENSCSAVG00000008269					ENSCSAVG00000003551
		ENSCSAVG00000008270					ENSCSAVG00000003590
		ENSCSAVG00000008274					ENSCSAVG00000003618
		ENSCSAVG00000008285					ENSCSAVG00000003625
		ENSCSAVG00000008290					ENSCSAVG00000003626
		ENSCSAVG00000008300					ENSCSAVG00000003735
		ENSCSAVG00000008330					ENSCSAVG00000003764
		ENSCSAVG00000008350					ENSCSAVG00000003811
		ENSCSAVG00000008353					ENSCSAVG00000003816
		ENSCSAVG00000008360					ENSCSAVG00000003849
		ENSCSAVG00000008362					ENSCSAVG00000003854
		ENSCSAVG00000008364					ENSCSAVG00000003857
		ENSCSAVG00000008371					ENSCSAVG00000003872
		ENSCSAVG00000008376					ENSCSAVG00000003904
		ENSCSAVG00000008388					ENSCSAVG00000003911
		ENSCSAVG00000008391					ENSCSAVG00000003918
		ENSCSAVG00000008395					ENSCSAVG00000003996
		ENSCSAVG00000008396					ENSCSAVG00000004017
		ENSCSAVG00000008403					ENSCSAVG00000004034
		ENSCSAVG00000008410					ENSCSAVG00000004041
		ENSCSAVG00000008421					ENSCSAVG00000004044
		ENSCSAVG00000008434					ENSCSAVG00000004134
		ENSCSAVG00000008436					ENSCSAVG00000004135
		ENSCSAVG00000008439					ENSCSAVG00000004153
		ENSCSAVG00000008447					ENSCSAVG00000004258
		ENSCSAVG00000008488					ENSCSAVG00000004280
		ENSCSAVG00000008489					ENSCSAVG00000004320
		ENSCSAVG00000008491					ENSCSAVG00000004370
		ENSCSAVG00000008498					ENSCSAVG00000004390
		ENSCSAVG00000008507					ENSCSAVG00000004411
		ENSCSAVG00000008513					ENSCSAVG00000004412
		ENSCSAVG00000008523					ENSCSAVG00000004468
		ENSCSAVG00000008539					ENSCSAVG00000004471
		ENSCSAVG00000008545					ENSCSAVG00000004506
		ENSCSAVG00000008556					ENSCSAVG00000004526
		ENSCSAVG00000008558					ENSCSAVG00000004545
		ENSCSAVG00000008567					ENSCSAVG00000004566
		ENSCSAVG00000008587					ENSCSAVG00000004585
		ENSCSAVG00000008593					ENSCSAVG00000004662
		ENSCSAVG00000008608					ENSCSAVG00000004670
		ENSCSAVG00000008611					ENSCSAVG00000004677
		ENSCSAVG00000008617					ENSCSAVG00000004692
		ENSCSAVG00000008625					ENSCSAVG00000004794
		ENSCSAVG00000008635					ENSCSAVG00000004846
		ENSCSAVG00000008638					ENSCSAVG00000004909
		ENSCSAVG00000008645					ENSCSAVG00000004945
		ENSCSAVG00000008658					ENSCSAVG00000005029
		ENSCSAVG00000008660					ENSCSAVG00000005079
		ENSCSAVG00000008664					ENSCSAVG00000005089
		ENSCSAVG00000008667					ENSCSAVG00000005105
		ENSCSAVG00000008670					ENSCSAVG00000005106
		ENSCSAVG00000008674					ENSCSAVG00000005109
		ENSCSAVG00000008677					ENSCSAVG00000005115
		ENSCSAVG00000008680					ENSCSAVG00000005122
		ENSCSAVG00000008688					ENSCSAVG00000005145
		ENSCSAVG00000008694					ENSCSAVG00000005162
		ENSCSAVG00000008699					ENSCSAVG00000005163
		ENSCSAVG00000008704					ENSCSAVG00000005168
		ENSCSAVG00000008709					ENSCSAVG00000005191
		ENSCSAVG00000008715					ENSCSAVG00000005251
		ENSCSAVG00000008721					ENSCSAVG00000005310
		ENSCSAVG00000008748					ENSCSAVG00000005426
		ENSCSAVG00000008750					ENSCSAVG00000005443
		ENSCSAVG00000008752					ENSCSAVG00000005460
		ENSCSAVG00000008754					ENSCSAVG00000005478
		ENSCSAVG00000008769					ENSCSAVG00000005494
		ENSCSAVG00000008777					ENSCSAVG00000005530
		ENSCSAVG00000008778					ENSCSAVG00000005599
		ENSCSAVG00000008781					ENSCSAVG00000005628
		ENSCSAVG00000008791					ENSCSAVG00000005634
		ENSCSAVG00000008797					ENSCSAVG00000005641
		ENSCSAVG00000008803					ENSCSAVG00000005646
		ENSCSAVG00000008808					ENSCSAVG00000005657
		ENSCSAVG00000008830					ENSCSAVG00000005726
		ENSCSAVG00000008831					ENSCSAVG00000005741
		ENSCSAVG00000008833					ENSCSAVG00000005748
		ENSCSAVG00000008836					ENSCSAVG00000005769
		ENSCSAVG00000008843					ENSCSAVG00000005784
		ENSCSAVG00000008847					ENSCSAVG00000005793
		ENSCSAVG00000008852					ENSCSAVG00000005795
		ENSCSAVG00000008855					ENSCSAVG00000005899
		ENSCSAVG00000008858					ENSCSAVG00000005958
		ENSCSAVG00000008859					ENSCSAVG00000005971
		ENSCSAVG00000008861					ENSCSAVG00000006057
		ENSCSAVG00000008886					ENSCSAVG00000006061
		ENSCSAVG00000008900					ENSCSAVG00000006063
		ENSCSAVG00000008910					ENSCSAVG00000006091
		ENSCSAVG00000008919					ENSCSAVG00000006096
		ENSCSAVG00000008921					ENSCSAVG00000006106
		ENSCSAVG00000008923					ENSCSAVG00000006118
		ENSCSAVG00000008927					ENSCSAVG00000006177
		ENSCSAVG00000008933					ENSCSAVG00000006193
		ENSCSAVG00000008943					ENSCSAVG00000006221
		ENSCSAVG00000008945					ENSCSAVG00000006226
		ENSCSAVG00000008958					ENSCSAVG00000006239
		ENSCSAVG00000008959					ENSCSAVG00000006254
		ENSCSAVG00000008966					ENSCSAVG00000006317
		ENSCSAVG00000008971					ENSCSAVG00000006322
		ENSCSAVG00000008976					ENSCSAVG00000006360
		ENSCSAVG00000008978					ENSCSAVG00000006391
		ENSCSAVG00000008991					ENSCSAVG00000006398
		ENSCSAVG00000008992					ENSCSAVG00000006402
		ENSCSAVG00000008999					ENSCSAVG00000006406
		ENSCSAVG00000009002					ENSCSAVG00000006444
		ENSCSAVG00000009039					ENSCSAVG00000006485
		ENSCSAVG00000009043					ENSCSAVG00000006620
		ENSCSAVG00000009047					ENSCSAVG00000006665
		ENSCSAVG00000009058					ENSCSAVG00000006698
		ENSCSAVG00000009060					ENSCSAVG00000006719
		ENSCSAVG00000009067					ENSCSAVG00000006728
		ENSCSAVG00000009070					ENSCSAVG00000006797
		ENSCSAVG00000009081					ENSCSAVG00000006850
		ENSCSAVG00000009093					ENSCSAVG00000006895
		ENSCSAVG00000009094					ENSCSAVG00000006943
		ENSCSAVG00000009096					ENSCSAVG00000006947
		ENSCSAVG00000009101					ENSCSAVG00000006958
		ENSCSAVG00000009109					ENSCSAVG00000006982
		ENSCSAVG00000009141					ENSCSAVG00000006992
		ENSCSAVG00000009146					ENSCSAVG00000007038
		ENSCSAVG00000009167					ENSCSAVG00000007081
		ENSCSAVG00000009177					ENSCSAVG00000007083
		ENSCSAVG00000009189					ENSCSAVG00000007088
		ENSCSAVG00000009196					ENSCSAVG00000007096
		ENSCSAVG00000009218					ENSCSAVG00000007124
		ENSCSAVG00000009220					ENSCSAVG00000007127
		ENSCSAVG00000009241					ENSCSAVG00000007221
		ENSCSAVG00000009246					ENSCSAVG00000007265
		ENSCSAVG00000009248					ENSCSAVG00000007356
		ENSCSAVG00000009253					ENSCSAVG00000007368
		ENSCSAVG00000009258					ENSCSAVG00000007443
		ENSCSAVG00000009263					ENSCSAVG00000007526
		ENSCSAVG00000009275					ENSCSAVG00000007533
		ENSCSAVG00000009285					ENSCSAVG00000007549
		ENSCSAVG00000009286					ENSCSAVG00000007586
		ENSCSAVG00000009300					ENSCSAVG00000007598
		ENSCSAVG00000009316					ENSCSAVG00000007600
		ENSCSAVG00000009321					ENSCSAVG00000007608
		ENSCSAVG00000009338					ENSCSAVG00000007645
		ENSCSAVG00000009354					ENSCSAVG00000007653
		ENSCSAVG00000009381					ENSCSAVG00000007675
		ENSCSAVG00000009382					ENSCSAVG00000007679
		ENSCSAVG00000009384					ENSCSAVG00000007695
		ENSCSAVG00000009391					ENSCSAVG00000007712
		ENSCSAVG00000009392					ENSCSAVG00000007725
		ENSCSAVG00000009414					ENSCSAVG00000007732
		ENSCSAVG00000009427					ENSCSAVG00000007773
		ENSCSAVG00000009431					ENSCSAVG00000007779
		ENSCSAVG00000009432					ENSCSAVG00000007781
		ENSCSAVG00000009451					ENSCSAVG00000007791
		ENSCSAVG00000009474					ENSCSAVG00000007835
		ENSCSAVG00000009479					ENSCSAVG00000007839
		ENSCSAVG00000009480					ENSCSAVG00000007887
		ENSCSAVG00000009484					ENSCSAVG00000007907
		ENSCSAVG00000009485					ENSCSAVG00000007918
		ENSCSAVG00000009489					ENSCSAVG00000007929
		ENSCSAVG00000009490					ENSCSAVG00000007948
		ENSCSAVG00000009491					ENSCSAVG00000007985
		ENSCSAVG00000009498					ENSCSAVG00000007987
		ENSCSAVG00000009505					ENSCSAVG00000008054
		ENSCSAVG00000009507					ENSCSAVG00000008063
		ENSCSAVG00000009508					ENSCSAVG00000008072
		ENSCSAVG00000009509					ENSCSAVG00000008095
		ENSCSAVG00000009511					ENSCSAVG00000008110
		ENSCSAVG00000009542					ENSCSAVG00000008112
		ENSCSAVG00000009543					ENSCSAVG00000008117
		ENSCSAVG00000009554					ENSCSAVG00000008131
		ENSCSAVG00000009572					ENSCSAVG00000008151
		ENSCSAVG00000009576					ENSCSAVG00000008224
		ENSCSAVG00000009579					ENSCSAVG00000008234
		ENSCSAVG00000009606					ENSCSAVG00000008285
		ENSCSAVG00000009608					ENSCSAVG00000008291
		ENSCSAVG00000009609					ENSCSAVG00000008300
		ENSCSAVG00000009612					ENSCSAVG00000008333
		ENSCSAVG00000009623					ENSCSAVG00000008340
		ENSCSAVG00000009624					ENSCSAVG00000008349
		ENSCSAVG00000009638					ENSCSAVG00000008362
		ENSCSAVG00000009640					ENSCSAVG00000008371
		ENSCSAVG00000009682					ENSCSAVG00000008377
		ENSCSAVG00000009683					ENSCSAVG00000008395
		ENSCSAVG00000009687					ENSCSAVG00000008396
		ENSCSAVG00000009696					ENSCSAVG00000008421
		ENSCSAVG00000009704					ENSCSAVG00000008425
		ENSCSAVG00000009709					ENSCSAVG00000008426
		ENSCSAVG00000009720					ENSCSAVG00000008442
		ENSCSAVG00000009721					ENSCSAVG00000008444
		ENSCSAVG00000009729					ENSCSAVG00000008447
		ENSCSAVG00000009731					ENSCSAVG00000008611
		ENSCSAVG00000009732					ENSCSAVG00000008635
		ENSCSAVG00000009746					ENSCSAVG00000008642
		ENSCSAVG00000009755					ENSCSAVG00000008674
		ENSCSAVG00000009780					ENSCSAVG00000008685
		ENSCSAVG00000009805					ENSCSAVG00000008694
		ENSCSAVG00000009808					ENSCSAVG00000008735
		ENSCSAVG00000009816					ENSCSAVG00000008752
		ENSCSAVG00000009819					ENSCSAVG00000008833
		ENSCSAVG00000009820					ENSCSAVG00000008858
		ENSCSAVG00000009829					ENSCSAVG00000008859
		ENSCSAVG00000009843					ENSCSAVG00000008910
		ENSCSAVG00000009846					ENSCSAVG00000008919
		ENSCSAVG00000009852					ENSCSAVG00000008923
		ENSCSAVG00000009859					ENSCSAVG00000008933
		ENSCSAVG00000009909					ENSCSAVG00000008945
		ENSCSAVG00000009929					ENSCSAVG00000008953
		ENSCSAVG00000009931					ENSCSAVG00000008961
		ENSCSAVG00000009932					ENSCSAVG00000008978
		ENSCSAVG00000009938					ENSCSAVG00000009047
		ENSCSAVG00000009946					ENSCSAVG00000009067
		ENSCSAVG00000009948					ENSCSAVG00000009198
		ENSCSAVG00000009951					ENSCSAVG00000009203
		ENSCSAVG00000009956					ENSCSAVG00000009220
		ENSCSAVG00000009958					ENSCSAVG00000009233
		ENSCSAVG00000009981					ENSCSAVG00000009272
		ENSCSAVG00000009983					ENSCSAVG00000009288
		ENSCSAVG00000009992					ENSCSAVG00000009361
		ENSCSAVG00000009996					ENSCSAVG00000009397
		ENSCSAVG00000009998					ENSCSAVG00000009421
		ENSCSAVG00000010023					ENSCSAVG00000009431
		ENSCSAVG00000010026					ENSCSAVG00000009432
		ENSCSAVG00000010027					ENSCSAVG00000009474
		ENSCSAVG00000010028					ENSCSAVG00000009484
		ENSCSAVG00000010043					ENSCSAVG00000009490
		ENSCSAVG00000010049					ENSCSAVG00000009509
		ENSCSAVG00000010050					ENSCSAVG00000009511
		ENSCSAVG00000010068					ENSCSAVG00000009525
		ENSCSAVG00000010071					ENSCSAVG00000009543
		ENSCSAVG00000010077					ENSCSAVG00000009633
		ENSCSAVG00000010099					ENSCSAVG00000009650
		ENSCSAVG00000010122					ENSCSAVG00000009683
		ENSCSAVG00000010135					ENSCSAVG00000009903
		ENSCSAVG00000010139					ENSCSAVG00000009904
		ENSCSAVG00000010140					ENSCSAVG00000009908
		ENSCSAVG00000010147					ENSCSAVG00000009932
		ENSCSAVG00000010155					ENSCSAVG00000009958
		ENSCSAVG00000010157					ENSCSAVG00000009978
		ENSCSAVG00000010168					ENSCSAVG00000009990
		ENSCSAVG00000010183					ENSCSAVG00000010023
		ENSCSAVG00000010194					ENSCSAVG00000010084
		ENSCSAVG00000010199					ENSCSAVG00000010087
		ENSCSAVG00000010206					ENSCSAVG00000010093
		ENSCSAVG00000010211					ENSCSAVG00000010130
		ENSCSAVG00000010230					ENSCSAVG00000010135
		ENSCSAVG00000010232					ENSCSAVG00000010140
		ENSCSAVG00000010240					ENSCSAVG00000010157
		ENSCSAVG00000010244					ENSCSAVG00000010158
		ENSCSAVG00000010249					ENSCSAVG00000010262
		ENSCSAVG00000010251					ENSCSAVG00000010270
		ENSCSAVG00000010257					ENSCSAVG00000010307
		ENSCSAVG00000010262					ENSCSAVG00000010318
		ENSCSAVG00000010270					ENSCSAVG00000010331
		ENSCSAVG00000010273					ENSCSAVG00000010338
		ENSCSAVG00000010274					ENSCSAVG00000010380
		ENSCSAVG00000010286					ENSCSAVG00000010395
		ENSCSAVG00000010295					ENSCSAVG00000010432
		ENSCSAVG00000010299					ENSCSAVG00000010434
		ENSCSAVG00000010303					ENSCSAVG00000010461
		ENSCSAVG00000010310					ENSCSAVG00000010497
		ENSCSAVG00000010316					ENSCSAVG00000010522
		ENSCSAVG00000010318					ENSCSAVG00000010531
		ENSCSAVG00000010320					ENSCSAVG00000010622
		ENSCSAVG00000010324					ENSCSAVG00000010639
		ENSCSAVG00000010326					ENSCSAVG00000010640
		ENSCSAVG00000010328					ENSCSAVG00000010645
		ENSCSAVG00000010331					ENSCSAVG00000010653
		ENSCSAVG00000010335					ENSCSAVG00000010745
		ENSCSAVG00000010337					ENSCSAVG00000010780
		ENSCSAVG00000010349					ENSCSAVG00000010822
		ENSCSAVG00000010361					ENSCSAVG00000010873
		ENSCSAVG00000010370					ENSCSAVG00000010905
		ENSCSAVG00000010372					ENSCSAVG00000010922
		ENSCSAVG00000010380					ENSCSAVG00000010923
		ENSCSAVG00000010390					ENSCSAVG00000010925
		ENSCSAVG00000010395					ENSCSAVG00000010946
		ENSCSAVG00000010405					ENSCSAVG00000010949
		ENSCSAVG00000010420					ENSCSAVG00000010961
		ENSCSAVG00000010432					ENSCSAVG00000010996
		ENSCSAVG00000010434					ENSCSAVG00000011057
		ENSCSAVG00000010444					ENSCSAVG00000011153
		ENSCSAVG00000010448					ENSCSAVG00000011161
		ENSCSAVG00000010449					ENSCSAVG00000011178
		ENSCSAVG00000010461					ENSCSAVG00000011185
		ENSCSAVG00000010473					ENSCSAVG00000011200
		ENSCSAVG00000010474					ENSCSAVG00000011206
		ENSCSAVG00000010475					ENSCSAVG00000011269
		ENSCSAVG00000010477					ENSCSAVG00000011350
		ENSCSAVG00000010495					ENSCSAVG00000011362
		ENSCSAVG00000010497					ENSCSAVG00000011364
		ENSCSAVG00000010506					ENSCSAVG00000011372
		ENSCSAVG00000010509					ENSCSAVG00000011379
		ENSCSAVG00000010521					ENSCSAVG00000011381
		ENSCSAVG00000010522					ENSCSAVG00000011382
		ENSCSAVG00000010531					ENSCSAVG00000011399
		ENSCSAVG00000010544					ENSCSAVG00000011401
		ENSCSAVG00000010564					ENSCSAVG00000011402
		ENSCSAVG00000010571					ENSCSAVG00000011403
		ENSCSAVG00000010583					ENSCSAVG00000011470
		ENSCSAVG00000010599					ENSCSAVG00000011494
		ENSCSAVG00000010606					ENSCSAVG00000011495
		ENSCSAVG00000010618					ENSCSAVG00000011497
		ENSCSAVG00000010631					ENSCSAVG00000011499
		ENSCSAVG00000010633					ENSCSAVG00000011518
		ENSCSAVG00000010639					ENSCSAVG00000011520
		ENSCSAVG00000010644					ENSCSAVG00000011528
		ENSCSAVG00000010646					ENSCSAVG00000011554
		ENSCSAVG00000010655					ENSCSAVG00000011576
		ENSCSAVG00000010683					ENSCSAVG00000011620
		ENSCSAVG00000010690					ENSCSAVG00000011639
		ENSCSAVG00000010700					ENSCSAVG00000011670
		ENSCSAVG00000010701					ENSCSAVG00000011704
		ENSCSAVG00000010703					ENSCSAVG00000011709
		ENSCSAVG00000010709					ENSCSAVG00000011728
		ENSCSAVG00000010715					ENSCSAVG00000011731
		ENSCSAVG00000010716					ENSCSAVG00000011770
		ENSCSAVG00000010717					ENSCSAVG00000012071
		ENSCSAVG00000010733					ENSCSAVG00000012374
		ENSCSAVG00000010737					ENSCSAVG00000012469
		ENSCSAVG00000010738					KY2019:KY.Chr1.1051
		ENSCSAVG00000010751					KY2019:KY.Chr1.1059
		ENSCSAVG00000010754					KY2019:KY.Chr1.1115
		ENSCSAVG00000010761					KY2019:KY.Chr1.1242
		ENSCSAVG00000010771					KY2019:KY.Chr1.1309
		ENSCSAVG00000010780					KY2019:KY.Chr1.1358
		ENSCSAVG00000010806					KY2019:KY.Chr1.1411
		ENSCSAVG00000010822					KY2019:KY.Chr1.1446
		ENSCSAVG00000010829					KY2019:KY.Chr1.153
		ENSCSAVG00000010831					KY2019:KY.Chr1.1536
		ENSCSAVG00000010833					KY2019:KY.Chr1.1555
		ENSCSAVG00000010839					KY2019:KY.Chr1.1557
		ENSCSAVG00000010853					KY2019:KY.Chr1.1658
		ENSCSAVG00000010858					KY2019:KY.Chr1.167
		ENSCSAVG00000010860					KY2019:KY.Chr1.168
		ENSCSAVG00000010872					KY2019:KY.Chr1.1697
		ENSCSAVG00000010873					KY2019:KY.Chr1.174
		ENSCSAVG00000010874					KY2019:KY.Chr1.1767
		ENSCSAVG00000010885					KY2019:KY.Chr1.1775
		ENSCSAVG00000010889					KY2019:KY.Chr1.1803
		ENSCSAVG00000010891					KY2019:KY.Chr1.1806
		ENSCSAVG00000010905					KY2019:KY.Chr1.1827
		ENSCSAVG00000010907					KY2019:KY.Chr1.190
		ENSCSAVG00000010912					KY2019:KY.Chr1.1958
		ENSCSAVG00000010914					KY2019:KY.Chr1.205
		ENSCSAVG00000010916					KY2019:KY.Chr1.2070
		ENSCSAVG00000010919					KY2019:KY.Chr1.2082
		ENSCSAVG00000010921					KY2019:KY.Chr1.2094
		ENSCSAVG00000010923					KY2019:KY.Chr1.2120
		ENSCSAVG00000010924					KY2019:KY.Chr1.214
		ENSCSAVG00000010934					KY2019:KY.Chr1.2234
		ENSCSAVG00000010937					KY2019:KY.Chr1.2236
		ENSCSAVG00000010940					KY2019:KY.Chr1.2243
		ENSCSAVG00000010941					KY2019:KY.Chr1.2267
		ENSCSAVG00000010945					KY2019:KY.Chr1.2324
		ENSCSAVG00000010946					KY2019:KY.Chr1.2385
		ENSCSAVG00000010960					KY2019:KY.Chr1.2547
		ENSCSAVG00000010962					KY2019:KY.Chr1.592
		ENSCSAVG00000010967					KY2019:KY.Chr1.624
		ENSCSAVG00000010970					KY2019:KY.Chr1.721
		ENSCSAVG00000010974					KY2019:KY.Chr1.769
[truncated: 849 more rows]

## Sheet: Supplementary Data 4
Data 4
Marker gene list
p_val	avg_logFC	pct.1	pct.2	p_val_adj	cluster	gene
0.000771031	0.364781	0.649	0.853	0.00096	Mesenchyme	KY2019:KY.Chr1.1220
0.00190449	0.380621	0.359	0.621	0.00213	Mesenchyme	KY2019:KY.Chr4.869
0.0020818	0.30157	0.216	0.362	0.00197	Mesenchyme	KY2019:KY.Chr4.937
0.00210848	0.300137	0.633	0.915	0.002254	Mesenchyme	KY2019:KY.Chr3.1696
0.00675852	0.505447	0.413	0.708	0.007893	Mesenchyme	KY2019:KY.Chr9.605
0.00760737	0.558196	0.394	0.66	0.008607	Mesenchyme	KY2019:KY.Chr7.125
5.78e-09	0.30005	0.733	0.536	7.79e-05	Muscle	KY2019:KY.UAContig4.50
1.27e-36	0.455369	0.287	0.013	1.72e-32	Neural(a)	KY2019:KY.Chr5.698
2.84e-21	0.427001	0.993	0.928	3.83e-17	Neural(a)	KY2019:KY.Chr9.451
7.96e-15	0.381683	0.96	0.765	1.07e-10	Neural(a)	KY2019:KY.Chr10.784
1.34e-14	0.441364	0.947	0.775	1.81e-10	Neural(a)	KY2019:KY.Chr10.307
2.63e-14	0.304946	0.28	0.071	3.54e-10	Neural(a)	KY2019:KY.Chr5.870
3.06e-14	0.513583	0.967	0.795	4.13e-10	Neural(a)	KY2019:KY.UAContig33.19
2.07e-12	0.31773	0.96	0.817	2.79e-08	Neural(a)	KY2019:KY.Chr7.742
2.81e-12	0.338285	0.96	0.742	3.78e-08	Neural(a)	KY2019:KY.Chr1.2071
4.94e-12	0.315155	0.293	0.089	6.66e-08	Neural(a)	ENSCSAVG00000001688
1.17e-11	0.314556	0.96	0.671	1.58e-07	Neural(a)	KY2019:KY.Chr5.817
7.02e-11	0.328486	0.933	0.657	9.46e-07	Neural(a)	KY2019:KY.Chr9.62
7.95e-11	0.365192	0.873	0.582	1.07e-06	Neural(a)	KY2019:KY.Chr11.1346
8.8e-11	0.301524	0.847	0.529	1.19e-06	Neural(a)	KY2019:KY.Chr12.1062
9.01e-11	0.300107	0.94	0.793	1.21e-06	Neural(a)	KY2019:KY.Chr11.1146
9.75e-11	0.303997	0.98	0.854	1.31e-06	Neural(a)	KY2019:KY.Chr8.239
1.56e-10	0.312572	0.7	0.418	2.1e-06	Neural(a)	KY2019:KY.Chr7.435
2.5e-10	0.308758	0.98	0.852	3.37e-06	Neural(a)	KY2019:KY.Chr2.865
1.15e-09	0.302313	0.967	0.839	1.55e-05	Neural(a)	KY2019:KY.Chr11.135
1.53e-09	0.329221	0.92	0.695	2.06e-05	Neural(a)	KY2019:KY.Chr5.1110
3.79e-09	0.353077	0.42	0.195	5.11e-05	Neural(a)	ENSCSAVG00000000423
8.35e-09	0.31039	0.92	0.657	0.000112557	Neural(a)	KY2019:KY.Chr7.1209
1.67e-08	0.302185	0.94	0.741	0.000224967	Neural(a)	KY2019:KY.Chr9.230
6.98e-60	0.597243	0.471	0.016	9.41e-56	Epidermis(a)	ENSCSAVG00000002057
2.16e-46	0.803822	0.7	0.09	2.91e-42	Epidermis(a)	ENSCSAVG00000005894
2.23e-44	0.586749	0.414	0.022	3e-40	Epidermis(a)	KY2019:KY.Chr8.191
4.11e-43	0.773576	0.571	0.058	5.54e-39	Epidermis(a)	ENSCSAVG00000011420
2.78e-39	0.49371	0.357	0.017	3.75e-35	Epidermis(a)	ENSCSAVG00000000279
1.09e-36	0.711838	0.571	0.076	1.48e-32	Epidermis(a)	KY2019:KY.Chr11.437
3.83e-34	0.633749	0.514	0.065	5.16e-30	Epidermis(a)	KY2019:KY.Chr1.1897
9.02e-34	0.665039	0.571	0.083	1.22e-29	Epidermis(a)	KY2019:KY.Chr9.390
1.49e-31	0.773203	0.529	0.074	2.02e-27	Epidermis(a)	KY2019:KY.Chr11.80
5.5e-30	0.486108	0.5	0.067	7.42e-26	Epidermis(a)	KY2019:KY.Chr5.1093
1.01e-21	0.778861	0.8	0.305	1.36e-17	Epidermis(a)	ENSCSAVG00000010988
5.11e-20	0.546798	0.643	0.181	6.89e-16	Epidermis(a)	KY2019:KY.Chr9.790
6.9e-19	0.388055	0.414	0.076	9.3e-15	Epidermis(a)	KY2019:KY.Chr9.467
7.2e-19	0.380602	0.357	0.057	9.71e-15	Epidermis(a)	KY2019:KY.Chr11.363
5.73e-18	0.454607	0.543	0.14	7.73e-14	Epidermis(a)	KY2019:KY.Chr7.1173
1.67e-17	0.327503	0.286	0.037	2.25e-13	Epidermis(a)	KY2019:KY.Chr2.414
3.74e-17	0.3803	0.386	0.074	5.05e-13	Epidermis(a)	ENSCSAVG00000007974
1.24e-16	0.426131	0.457	0.107	1.67e-12	Epidermis(a)	ENSCSAVG00000007841
2.78e-16	0.457499	0.657	0.225	3.74e-12	Epidermis(a)	ENSCSAVG00000007052
1.12e-15	0.565727	0.643	0.212	1.51e-11	Epidermis(a)	KY2019:KY.Chr7.1157
1.75e-15	0.534266	0.843	0.366	2.36e-11	Epidermis(a)	KY2019:KY.Chr14.233
4.76e-15	0.390173	0.4	0.094	6.42e-11	Epidermis(a)	KY2019:KY.Chr11.1199
5.28e-15	0.450765	0.6	0.198	7.12e-11	Epidermis(a)	ENSCSAVG00000004738
1.73e-14	0.393982	0.671	0.252	2.33e-10	Epidermis(a)	KY2019:KY.Chr7.359
2.76e-14	0.565888	0.657	0.251	3.72e-10	Epidermis(a)	KY2019:KY.Chr7.1153
4.13e-14	0.403689	0.543	0.173	5.57e-10	Epidermis(a)	ENSCSAVG00000004269
2.13e-13	0.450033	0.586	0.212	2.88e-09	Epidermis(a)	ENSCSAVG00000008873
2.42e-13	0.598614	0.843	0.501	3.27e-09	Epidermis(a)	ENSCSAVG00000003152
2.45e-13	0.361931	0.5	0.147	3.31e-09	Epidermis(a)	KY2019:KY.Chr6.541
4.52e-13	0.616121	0.871	0.587	6.09e-09	Epidermis(a)	KY2019:KY.Chr4.684
1.09e-12	0.494384	0.543	0.186	1.47e-08	Epidermis(a)	ENSCSAVG00000009090
2.78e-12	0.344595	0.529	0.174	3.75e-08	Epidermis(a)	KY2019:KY.Chr11.1078
7.95e-12	0.503746	0.729	0.388	1.07e-07	Epidermis(a)	KY2019:KY.Chr4.850
1.17e-11	0.338444	0.257	0.049	1.58e-07	Epidermis(a)	KY2019:KY.Chr11.428
1.63e-11	0.47017	0.757	0.433	2.2e-07	Epidermis(a)	KY2019:KY.Chr8.1072
4.16e-11	0.388464	0.571	0.221	5.61e-07	Epidermis(a)	KY2019:KY.Chr11.121
4.98e-11	0.389563	0.486	0.177	6.71e-07	Epidermis(a)	ENSCSAVG00000001302
7.98e-11	0.427202	0.586	0.255	1.08e-06	Epidermis(a)	KY2019:KY.Chr13.409
1.06e-10	0.340941	0.5	0.178	1.44e-06	Epidermis(a)	KY2019:KY.Chr12.342
4.2e-10	0.411158	0.914	0.592	5.67e-06	Epidermis(a)	KY2019:KY.Chr3.809
6.25e-10	0.346943	1	0.893	8.43e-06	Epidermis(a)	KY2019:KY.Chr9.987
2.34e-09	0.465591	0.957	0.73	3.16e-05	Epidermis(a)	KY2019:KY.Chr3.256
1.12e-07	0.346282	0.743	0.435	0.00151094	Epidermis(a)	KY2019:KY.Chr12.760
2.24e-07	0.320444	0.314	0.109	0.00302652	Epidermis(a)	KY2019:KY.Chr5.935
2.51e-07	0.306139	0.386	0.155	0.00337946	Epidermis(a)	KY2019:KY.Chr4.1001
2.79e-07	0.357231	0.814	0.473	0.00375949	Epidermis(a)	ENSCSAVG00000003324
5.69e-07	0.393617	0.629	0.351	0.00766939	Epidermis(a)	KY2019:KY.Chr14.65
3.24e-50	0.548141	0.674	0.045	4.36e-46	Epidermis(b)	KY2019:KY.Chr8.673
4.44e-47	0.333858	0.349	0.006	5.99e-43	Epidermis(b)	ENSCSAVG00000002624
1.15e-45	0.308684	0.395	0.011	1.56e-41	Epidermis(b)	KY2019:KY.Chr3.553
4.29e-42	0.604053	0.814	0.089	5.78e-38	Epidermis(b)	ENSCSAVG00000001688
7.65e-40	0.988708	0.884	0.126	1.03e-35	Epidermis(b)	ENSCSAVG00000011519
1.58e-34	0.561264	0.605	0.062	2.13e-30	Epidermis(b)	KY2019:KY.Chr9.472
2.86e-33	0.313228	0.302	0.01	3.86e-29	Epidermis(b)	ENSCSAVG00000002048
4.29e-32	0.409001	0.488	0.04	5.78e-28	Epidermis(b)	ENSCSAVG00000001425
5.17e-31	0.57825	0.628	0.074	6.97e-27	Epidermis(b)	KY2019:KY.Chr1.1897
6.12e-28	0.563859	0.628	0.084	8.26e-24	Epidermis(b)	KY2019:KY.Chr11.80
1.09e-27	0.322324	0.442	0.037	1.47e-23	Epidermis(b)	KY2019:KY.Chr2.414
1.15e-27	0.573865	0.674	0.105	1.55e-23	Epidermis(b)	ENSCSAVG00000005299
2.25e-27	0.458029	0.488	0.049	3.04e-23	Epidermis(b)	ENSCSAVG00000005725
1.37e-25	0.369272	0.465	0.047	1.84e-21	Epidermis(b)	ENSCSAVG00000001516
1.41e-25	0.723181	0.605	0.086	1.91e-21	Epidermis(b)	ENSCSAVG00000007057
4.89e-25	0.415847	0.535	0.066	6.59e-21	Epidermis(b)	ENSCSAVG00000002709
9.84e-24	0.496341	0.814	0.17	1.33e-19	Epidermis(b)	ENSCSAVG00000001302
6.2e-23	0.42075	0.558	0.08	8.36e-19	Epidermis(b)	KY2019:KY.Chr9.467
1.85e-22	0.459674	0.721	0.144	2.5e-18	Epidermis(b)	KY2019:KY.Chr7.1173
3.61e-22	0.306314	0.488	0.06	4.87e-18	Epidermis(b)	KY2019:KY.Chr11.363
5.13e-22	0.451297	0.558	0.082	6.92e-18	Epidermis(b)	KY2019:KY.Chr9.379
1.15e-21	0.647812	0.86	0.21	1.55e-17	Epidermis(b)	ENSCSAVG00000008873
2.03e-21	0.722894	0.907	0.251	2.74e-17	Epidermis(b)	KY2019:KY.Chr7.1153
3.09e-21	0.497995	0.721	0.147	4.17e-17	Epidermis(b)	KY2019:KY.Chr6.541
5.53e-21	0.589933	0.86	0.23	7.46e-17	Epidermis(b)	KY2019:KY.Chr11.628
1.2e-20	0.596304	0.86	0.215	1.62e-16	Epidermis(b)	KY2019:KY.Chr7.1157
1.2e-20	0.336817	0.535	0.079	1.62e-16	Epidermis(b)	ENSCSAVG00000005021
1.41e-20	0.345299	0.512	0.075	1.9e-16	Epidermis(b)	KY2019:KY.Chr9.384
1.42e-20	0.321266	0.628	0.11	1.91e-16	Epidermis(b)	KY2019:KY.Chr4.254
1.61e-19	0.331643	0.628	0.111	2.17e-15	Epidermis(b)	ENSCSAVG00000002003
4.84e-19	0.425062	0.465	0.067	6.52e-15	Epidermis(b)	ENSCSAVG00000007674
1.34e-18	0.472829	0.558	0.1	1.81e-14	Epidermis(b)	KY2019:KY.Chr9.390
1.99e-18	0.338008	0.558	0.097	2.69e-14	Epidermis(b)	KY2019:KY.Chr3.1539
4.76e-18	0.318292	0.605	0.115	6.42e-14	Epidermis(b)	KY2019:KY.Chr9.149
5.93e-18	0.609207	0.767	0.211	7.99e-14	Epidermis(b)	KY2019:KY.Chr14.1187
3.13e-17	0.321177	0.372	0.047	4.22e-13	Epidermis(b)	ENSCSAVG00000004703
3.96e-17	0.563563	0.721	0.189	5.34e-13	Epidermis(b)	ENSCSAVG00000009090
4.76e-17	0.46508	0.512	0.094	6.42e-13	Epidermis(b)	ENSCSAVG00000010372
5.05e-17	0.571942	0.86	0.256	6.8e-13	Epidermis(b)	ENSCSAVG00000000929
6.24e-17	0.450065	0.86	0.256	8.41e-13	Epidermis(b)	KY2019:KY.Chr7.359
1.23e-16	0.358974	0.465	0.077	1.66e-12	Epidermis(b)	ENSCSAVG00000009404
1.29e-16	0.448844	0.767	0.202	1.75e-12	Epidermis(b)	ENSCSAVG00000004738
1.49e-16	0.505491	0.814	0.24	2.01e-12	Epidermis(b)	KY2019:KY.Chr5.393
9.76e-16	0.347403	0.535	0.101	1.32e-11	Epidermis(b)	ENSCSAVG00000007564
9.94e-16	0.378311	0.698	0.177	1.34e-11	Epidermis(b)	ENSCSAVG00000004269
1.07e-15	0.327807	0.558	0.111	1.44e-11	Epidermis(b)	ENSCSAVG00000003241
4.23e-15	0.412065	0.721	0.192	5.71e-11	Epidermis(b)	KY2019:KY.Chr9.790
9.14e-15	0.351209	0.535	0.115	1.23e-10	Epidermis(b)	ENSCSAVG00000007841
1.39e-14	0.6583	0.884	0.316	1.87e-10	Epidermis(b)	KY2019:KY.Chr1.559
2.83e-14	0.321442	0.488	0.1	3.82e-10	Epidermis(b)	ENSCSAVG00000000644
1.8e-13	0.657004	1	0.735	2.43e-09	Epidermis(b)	KY2019:KY.Chr3.256
1.83e-13	0.44654	0.744	0.235	2.46e-09	Epidermis(b)	ENSCSAVG00000007052
4.8e-13	0.346246	0.744	0.222	6.47e-09	Epidermis(b)	KY2019:KY.Chr7.1031
5.79e-13	0.522077	0.744	0.272	7.81e-09	Epidermis(b)	KY2019:KY.Chr4.491
2.89e-12	0.34742	0.744	0.223	3.89e-08	Epidermis(b)	KY2019:KY.Chr11.121
6.36e-12	0.485783	0.907	0.378	8.57e-08	Epidermis(b)	KY2019:KY.Chr14.233
6.7e-11	0.317822	0.488	0.124	9.03e-07	Epidermis(b)	KY2019:KY.Chr1.2531
8.39e-11	0.546122	0.953	0.507	1.13e-06	Epidermis(b)	ENSCSAVG00000003152
1.94e-10	0.401744	0.837	0.381	2.62e-06	Epidermis(b)	KY2019:KY.Chr4.57
4.67e-10	0.508722	0.953	0.6	6.29e-06	Epidermis(b)	KY2019:KY.Chr3.809
6.75e-10	0.530333	0.744	0.292	9.11e-06	Epidermis(b)	ENSCSAVG00000008056
1.34e-09	0.368908	0.791	0.352	1.81e-05	Epidermis(b)	KY2019:KY.Chr14.65
1.65e-09	0.300112	0.512	0.156	2.23e-05	Epidermis(b)	ENSCSAVG00000010230
2.1e-09	0.415553	0.907	0.436	2.83e-05	Epidermis(b)	KY2019:KY.Chr8.1072
5.95e-09	0.413829	0.721	0.305	8.03e-05	Epidermis(b)	KY2019:KY.Chr10.1113
9.08e-09	0.530005	0.953	0.592	0.000122507	Epidermis(b)	KY2019:KY.Chr4.684
4.31e-08	0.307355	0.744	0.315	0.000580985	Epidermis(b)	KY2019:KY.Chr2.2285
1.12e-07	0.358155	0.884	0.447	0.00151056	Epidermis(b)	ENSCSAVG00000010866
2e-07	0.325837	0.744	0.363	0.00269844	Epidermis(b)	KY2019:KY.Chr10.1420
3.88e-07	0.350423	0.814	0.408	0.00523802	Epidermis(b)	KY2019:KY.Chr7.460
4.59e-07	0.303828	0.977	0.898	0.00619076	Epidermis(b)	KY2019:KY.Chr9.987
7.83e-07	0.308088	0.512	0.189	0.0105533	Epidermis(b)	KY2019:KY.Chr12.342
2.45e-06	0.321479	0.977	0.612	0.0329729	Epidermis(b)	KY2019:KY.Chr13.435
6e-06	0.324077	0.977	0.652	0.0808639	Epidermis(b)	KY2019:KY.Chr3.818
7.67e-06	0.328712	0.977	0.672	0.103419	Epidermis(b)	KY2019:KY.Chr7.632
3.76e-05	0.318889	0.674	0.35	0.506379	Epidermis(b)	KY2019:KY.Chr1.1207
0.000255214	0.305959	0.977	0.692	1	Epidermis(b)	KY2019:KY.Chr9.62
4.83e-104	1.10305	0.814	0.019	6.51e-100	Notochord(A/B)	KY2019:KY.Chr12.6
4.01e-86	0.775778	0.721	0.019	5.41e-82	Notochord(A/B)	KY2019:KY.Chr10.622
9.81e-57	0.621729	0.419	0.007	1.32e-52	Notochord(A/B)	ENSCSAVG00000002247
1.13e-53	0.785208	0.698	0.046	1.53e-49	Notochord(A/B)	KY2019:KY.Chr6.27
1.05e-49	0.466589	0.419	0.011	1.42e-45	Notochord(A/B)	KY2019:KY.Chr1.1891
3.2e-49	0.664549	0.698	0.051	4.32e-45	Notochord(A/B)	KY2019:KY.Chr6.31
9.13e-43	0.436305	0.651	0.05	1.23e-38	Notochord(A/B)	KY2019:KY.Chr6.26
1.31e-42	0.593007	0.651	0.052	1.77e-38	Notochord(A/B)	ENSCSAVG00000002459
2.29e-42	0.638913	0.791	0.084	3.09e-38	Notochord(A/B)	ENSCSAVG00000000590
4.21e-40	0.443676	0.581	0.042	5.68e-36	Notochord(A/B)	ENSCSAVG00000002442
1.05e-39	0.903979	0.837	0.117	1.42e-35	Notochord(A/B)	KY2019:KY.Chr6.371
3.12e-37	0.555789	0.512	0.036	4.21e-33	Notochord(A/B)	KY2019:KY.Chr6.29
5.08e-37	0.715142	0.767	0.097	6.85e-33	Notochord(A/B)	ENSCSAVG00000004468
1.8e-35	0.455524	0.605	0.055	2.42e-31	Notochord(A/B)	KY2019:KY.Chr6.28
1.38e-32	0.439382	0.488	0.037	1.87e-28	Notochord(A/B)	ENSCSAVG00000002465
5.34e-32	0.695402	0.767	0.112	7.2e-28	Notochord(A/B)	KY2019:KY.Chr12.558
1.19e-31	0.620501	0.791	0.124	1.6e-27	Notochord(A/B)	ENSCSAVG00000010941
1.63e-28	0.644819	0.86	0.159	2.2e-24	Notochord(A/B)	ENSCSAVG00000010045
2.07e-28	0.564608	0.605	0.077	2.8e-24	Notochord(A/B)	ENSCSAVG00000000017
5.17e-26	0.779358	0.791	0.16	6.98e-22	Notochord(A/B)	KY2019:KY.Chr11.1167
2.32e-23	0.53714	0.791	0.161	3.13e-19	Notochord(A/B)	ENSCSAVG00000006844
8.32e-23	0.749916	0.884	0.228	1.12e-18	Notochord(A/B)	KY2019:KY.Chr8.613
1.47e-22	0.497985	0.442	0.05	1.98e-18	Notochord(A/B)	ENSCSAVG00000008768
8.3e-22	0.578313	0.744	0.155	1.12e-17	Notochord(A/B)	KY2019:KY.Chr14.351
1.61e-20	0.393663	0.465	0.061	2.17e-16	Notochord(A/B)	KY2019:KY.Chr12.992
1.94e-20	0.793614	0.86	0.242	2.61e-16	Notochord(A/B)	ENSCSAVG00000009625
5.09e-19	0.512092	0.698	0.152	6.86e-15	Notochord(A/B)	KY2019:KY.Chr9.616
9.8e-19	0.410707	0.628	0.126	1.32e-14	Notochord(A/B)	KY2019:KY.Chr8.91
3.42e-18	0.314366	0.674	0.134	4.61e-14	Notochord(A/B)	KY2019:KY.Chr14.240
1e-17	0.729976	0.953	0.337	1.35e-13	Notochord(A/B)	KY2019:KY.Chr3.405
2.68e-16	0.644554	0.86	0.298	3.61e-12	Notochord(A/B)	KY2019:KY.Chr1.2165
1.6e-14	0.330577	0.744	0.208	2.16e-10	Notochord(A/B)	KY2019:KY.Chr1.1305
6.8e-14	0.354962	0.581	0.13	9.17e-10	Notochord(A/B)	ENSCSAVG00000010585
6.86e-14	0.43956	0.814	0.246	9.25e-10	Notochord(A/B)	ENSCSAVG00000004666
5.39e-13	0.317213	0.698	0.196	7.27e-09	Notochord(A/B)	KY2019:KY.Chr6.533
2.4e-12	0.365403	0.721	0.228	3.24e-08	Notochord(A/B)	KY2019:KY.Chr12.573
4.12e-12	0.372284	0.628	0.18	5.56e-08	Notochord(A/B)	ENSCSAVG00000005744
4.71e-12	0.387062	0.698	0.211	6.36e-08	Notochord(A/B)	KY2019:KY.Chr6.491
1.42e-10	0.471304	0.791	0.332	1.91e-06	Notochord(A/B)	KY2019:KY.Chr4.1002
2.39e-10	0.384169	0.721	0.265	3.22e-06	Notochord(A/B)	KY2019:KY.Chr5.780
7e-10	0.376208	0.581	0.181	9.44e-06	Notochord(A/B)	KY2019:KY.Chr4.1320
1.11e-09	0.479858	0.953	0.484	1.5e-05	Notochord(A/B)	KY2019:KY.Chr13.155
1.16e-09	0.34438	0.791	0.312	1.57e-05	Notochord(A/B)	KY2019:KY.Chr7.157
1.2e-09	0.313427	0.721	0.247	1.61e-05	Notochord(A/B)	KY2019:KY.Chr10.1099
1.27e-09	0.368683	0.535	0.161	1.72e-05	Notochord(A/B)	KY2019:KY.Chr3.575
1.18e-08	0.529224	0.93	0.563	0.000159073	Notochord(A/B)	KY2019:KY.Chr9.86
1.69e-08	0.340937	0.814	0.363	0.000227901	Notochord(A/B)	KY2019:KY.Chr6.559
2.35e-08	0.338011	0.674	0.277	0.000317194	Notochord(A/B)	KY2019:KY.Chr12.1080
3.03e-08	0.360453	0.884	0.421	0.000408267	Notochord(A/B)	KY2019:KY.Chr7.903
3.16e-08	0.356215	0.744	0.313	0.000426175	Notochord(A/B)	KY2019:KY.Chr7.974
4.36e-08	0.35631	0.86	0.4	0.000587273	Notochord(A/B)	KY2019:KY.Chr4.1089
9.33e-08	0.376018	0.744	0.346	0.00125855	Notochord(A/B)	KY2019:KY.Chr11.942
9.47e-08	0.307744	0.884	0.448	0.0012764	Notochord(A/B)	KY2019:KY.Chr2.926
1.03e-07	0.393008	0.837	0.391	0.00139049	Notochord(A/B)	ENSCSAVG00000009218
1.31e-07	0.366993	0.907	0.451	0.00176028	Notochord(A/B)	KY2019:KY.Chr2.2192
1.4e-07	0.343697	0.767	0.363	0.00188215	Notochord(A/B)	KY2019:KY.Chr2.933
1.43e-07	0.302344	0.535	0.187	0.00192231	Notochord(A/B)	KY2019:KY.Chr8.591
1.62e-07	0.343546	0.86	0.388	0.00217799	Notochord(A/B)	KY2019:KY.Chr2.1584
2.06e-07	0.325569	0.814	0.367	0.00277468	Notochord(A/B)	KY2019:KY.Chr11.457
2.2e-07	0.328819	0.837	0.443	0.00296167	Notochord(A/B)	KY2019:KY.Chr3.206
5.97e-07	0.337958	0.884	0.497	0.00804548	Notochord(A/B)	KY2019:KY.Chr2.27
7.87e-07	0.391843	0.814	0.469	0.0106132	Notochord(A/B)	KY2019:KY.Chr13.449
8.48e-07	0.410875	0.884	0.482	0.0114305	Notochord(A/B)	KY2019:KY.Chr4.935
1.14e-06	0.410597	0.884	0.527	0.0154049	Notochord(A/B)	KY2019:KY.Chr11.1059
1.6e-06	0.330756	0.767	0.367	0.021569	Notochord(A/B)	KY2019:KY.Chr11.828
2.87e-66	0.738261	0.75	0.036	3.87e-62	Endoderm(A/B)	ENSCSAVG00000005847
4.67e-61	0.692012	0.625	0.025	6.3e-57	Endoderm(A/B)	ENSCSAVG00000002241
1.94e-57	0.533124	0.525	0.016	2.62e-53	Endoderm(A/B)	KY2019:KY.Chr12.93
5.46e-57	0.465027	0.475	0.011	7.36e-53	Endoderm(A/B)	ENSCSAVG00000005749
1.74e-54	0.713927	0.7	0.042	2.34e-50	Endoderm(A/B)	KY2019:KY.Chr13.240
3.78e-51	0.422276	0.55	0.024	5.09e-47	Endoderm(A/B)	ENSCSAVG00000010250
1.67e-50	0.334062	0.3	0.001	2.25e-46	Endoderm(A/B)	ENSCSAVG00000001126
7.02e-50	0.432563	0.4	0.009	9.47e-46	Endoderm(A/B)	KY2019:KY.Chr10.964
7.38e-49	0.355059	0.35	0.005	9.95e-45	Endoderm(A/B)	KY2019:KY.Chr14.1115
1.09e-47	0.388379	0.325	0.004	1.47e-43	Endoderm(A/B)	ENSCSAVG00000008438
7.15e-44	0.520091	0.475	0.021	9.64e-40	Endoderm(A/B)	KY2019:KY.Chr10.763
1.2e-43	0.626681	0.575	0.037	1.62e-39	Endoderm(A/B)	KY2019:KY.Chr2.1305
3.55e-42	0.69553	0.65	0.053	4.79e-38	Endoderm(A/B)	KY2019:KY.Chr9.393
6.7e-41	0.399779	0.425	0.017	9.03e-37	Endoderm(A/B)	ENSCSAVG00000005769
1.01e-35	0.300926	0.3	0.007	1.36e-31	Endoderm(A/B)	ENSCSAVG00000002183
1.22e-34	1.05418	0.8	0.113	1.65e-30	Endoderm(A/B)	ENSCSAVG00000002246
2.2e-34	0.318433	0.35	0.014	2.96e-30	Endoderm(A/B)	ENSCSAVG00000010093
1.52e-33	0.755759	0.775	0.111	2.05e-29	Endoderm(A/B)	KY2019:KY.Chr9.961
4.55e-32	0.321567	0.3	0.01	6.13e-28	Endoderm(A/B)	KY2019:KY.Chr12.564
7.59e-32	0.404423	0.4	0.022	1.02e-27	Endoderm(A/B)	ENSCSAVG00000002577
7.5e-31	0.325805	0.325	0.014	1.01e-26	Endoderm(A/B)	KY2019:KY.Chr10.1029
1.77e-30	0.777528	0.625	0.076	2.39e-26	Endoderm(A/B)	KY2019:KY.Chr6.644
2.14e-30	0.773507	0.85	0.148	2.88e-26	Endoderm(A/B)	KY2019:KY.Chr5.1020
2.94e-29	0.567602	0.625	0.073	3.96e-25	Endoderm(A/B)	ENSCSAVG00000007478
6.77e-29	0.667176	0.675	0.097	9.12e-25	Endoderm(A/B)	KY2019:KY.Chr11.1198
6.47e-27	0.963935	0.725	0.128	8.73e-23	Endoderm(A/B)	ENSCSAVG00000009682
7.42e-27	0.507229	0.475	0.046	1e-22	Endoderm(A/B)	ENSCSAVG00000005332
5.47e-25	0.31535	0.375	0.029	7.37e-21	Endoderm(A/B)	ENSCSAVG00000002439
2.19e-24	0.802299	0.775	0.155	2.95e-20	Endoderm(A/B)	KY2019:KY.Chr4.867
2.24e-24	0.643916	0.525	0.066	3.02e-20	Endoderm(A/B)	KY2019:KY.Chr7.425
8.23e-24	0.360853	0.4	0.036	1.11e-19	Endoderm(A/B)	ENSCSAVG00000008481
2.61e-23	0.832775	0.775	0.165	3.51e-19	Endoderm(A/B)	ENSCSAVG00000010045
5.49e-23	0.698248	0.6	0.096	7.41e-19	Endoderm(A/B)	ENSCSAVG00000000590
5.63e-23	1.17005	0.825	0.205	7.59e-19	Endoderm(A/B)	ENSCSAVG00000000423
7.81e-23	0.54873	0.45	0.051	1.05e-18	Endoderm(A/B)	ENSCSAVG00000008768
8.34e-22	0.592197	0.675	0.133	1.12e-17	Endoderm(A/B)	ENSCSAVG00000002305
2.09e-21	0.807798	0.775	0.174	2.81e-17	Endoderm(A/B)	ENSCSAVG00000011040
2.09e-21	0.314718	0.35	0.03	2.82e-17	Endoderm(A/B)	ENSCSAVG00000011122
7.24e-21	0.421142	0.5	0.066	9.77e-17	Endoderm(A/B)	ENSCSAVG00000005319
4.12e-20	0.637825	0.775	0.187	5.56e-16	Endoderm(A/B)	KY2019:KY.Chr2.773
8.73e-18	0.536752	0.6	0.119	1.18e-13	Endoderm(A/B)	KY2019:KY.Chr2.2230
1.08e-17	1.01343	0.9	0.342	1.46e-13	Endoderm(A/B)	KY2019:KY.Chr3.405
1.35e-17	0.372496	0.625	0.126	1.81e-13	Endoderm(A/B)	KY2019:KY.Chr8.1009
4.33e-17	0.41347	0.575	0.113	5.84e-13	Endoderm(A/B)	ENSCSAVG00000005707
4.52e-17	0.323788	0.4	0.052	6.1e-13	Endoderm(A/B)	ENSCSAVG00000007817
5.07e-17	0.657686	0.7	0.167	6.84e-13	Endoderm(A/B)	KY2019:KY.Chr11.1167
1.01e-16	0.630071	0.625	0.143	1.36e-12	Endoderm(A/B)	ENSCSAVG00000003862
1.1e-16	0.636037	0.65	0.153	1.49e-12	Endoderm(A/B)	ENSCSAVG00000000290
1.61e-16	0.566197	0.65	0.155	2.17e-12	Endoderm(A/B)	KY2019:KY.Chr9.720
5.98e-16	0.39866	0.525	0.1	8.06e-12	Endoderm(A/B)	ENSCSAVG00000000644
1.45e-14	0.88002	1	0.736	1.95e-10	Endoderm(A/B)	KY2019:KY.Chr3.256
4.22e-14	0.480191	0.525	0.112	5.69e-10	Endoderm(A/B)	ENSCSAVG00000004468
7.32e-14	0.698845	0.5	0.108	9.88e-10	Endoderm(A/B)	ENSCSAVG00000004193
1.04e-13	0.715527	0.675	0.205	1.4e-09	Endoderm(A/B)	KY2019:KY.Chr13.326
1.34e-13	0.604593	0.625	0.158	1.8e-09	Endoderm(A/B)	KY2019:KY.Chr9.616
4.18e-13	0.355892	0.475	0.096	5.64e-09	Endoderm(A/B)	KY2019:KY.Chr3.580
4.39e-13	0.569556	0.675	0.213	5.92e-09	Endoderm(A/B)	KY2019:KY.Chr1.28
1.78e-12	0.560538	0.375	0.067	2.4e-08	Endoderm(A/B)	KY2019:KY.Chr13.148
2.69e-12	0.407686	0.675	0.205	3.63e-08	Endoderm(A/B)	ENSCSAVG00000010662
3.8e-12	0.406589	0.425	0.087	5.13e-08	Endoderm(A/B)	KY2019:KY.Chr10.60
6.22e-12	0.448907	0.525	0.127	8.39e-08	Endoderm(A/B)	KY2019:KY.Chr12.558
6.33e-12	0.565988	0.75	0.264	8.54e-08	Endoderm(A/B)	ENSCSAVG00000000929
6.9e-12	0.69846	0.675	0.241	9.3e-08	Endoderm(A/B)	KY2019:KY.Chr8.613
6.91e-12	0.487095	0.425	0.088	9.32e-08	Endoderm(A/B)	ENSCSAVG00000000017
2.29e-11	0.561796	0.575	0.165	3.08e-07	Endoderm(A/B)	KY2019:KY.Chr14.351
6.7e-11	0.47704	0.625	0.201	9.03e-07	Endoderm(A/B)	KY2019:KY.Chr6.533
1.83e-10	0.40691	0.275	0.044	2.47e-06	Endoderm(A/B)	KY2019:KY.Chr7.1241
2.19e-10	0.403174	0.525	0.143	2.95e-06	Endoderm(A/B)	KY2019:KY.Chr14.240
6.89e-10	0.341055	0.5	0.143	9.3e-06	Endoderm(A/B)	ENSCSAVG00000002100
8.69e-10	0.343393	0.575	0.183	1.17e-05	Endoderm(A/B)	ENSCSAVG00000001553
1.81e-09	0.551244	0.65	0.255	2.44e-05	Endoderm(A/B)	ENSCSAVG00000009625
1.83e-09	0.446158	0.4	0.098	2.47e-05	Endoderm(A/B)	KY2019:KY.Chr1.33
1.9e-09	0.588168	0.6	0.218	2.56e-05	Endoderm(A/B)	KY2019:KY.Chr1.1305
3.84e-09	0.613846	0.725	0.333	5.18e-05	Endoderm(A/B)	KY2019:KY.Chr9.382
6.5e-09	0.333762	0.45	0.124	8.77e-05	Endoderm(A/B)	KY2019:KY.Chr9.149
6.53e-09	0.346686	0.75	0.301	8.81e-05	Endoderm(A/B)	KY2019:KY.Chr4.319
8.58e-09	0.418156	0.375	0.093	0.000115689	Endoderm(A/B)	ENSCSAVG00000004757
9.25e-09	0.301445	0.35	0.078	0.000124702	Endoderm(A/B)	ENSCSAVG00000006053
1.07e-08	0.305139	0.375	0.096	0.000144352	Endoderm(A/B)	KY2019:KY.Chr1.527
1.14e-08	0.58638	0.775	0.396	0.000153506	Endoderm(A/B)	ENSCSAVG00000009218
1.37e-08	0.327087	0.425	0.119	0.00018448	Endoderm(A/B)	KY2019:KY.Chr4.13
1.04e-07	0.376507	0.75	0.367	0.00140553	Endoderm(A/B)	KY2019:KY.Chr6.508
1.97e-07	0.427431	0.775	0.388	0.0026598	Endoderm(A/B)	KY2019:KY.Chr8.672
1.85e-06	0.373305	0.825	0.47	0.0248842	Endoderm(A/B)	KY2019:KY.Chr13.449
1.04e-42	0.584627	0.344	0.006	1.4e-38	Nerve cord(A)	KY2019:KY.Chr4.915
1.16e-35	0.36262	0.281	0.005	1.57e-31	Nerve cord(A)	KY2019:KY.Chr6.281
7e-27	0.471142	0.281	0.01	9.44e-23	Nerve cord(A)	ENSCSAVG00000009979
1.25e-24	0.572823	0.562	0.063	1.68e-20	Nerve cord(A)	KY2019:KY.Chr14.999
1.75e-22	0.527831	0.312	0.018	2.36e-18	Nerve cord(A)	KY2019:KY.Chr6.335
3.38e-20	0.523054	0.531	0.065	4.55e-16	Nerve cord(A)	ENSCSAVG00000002459
1.2e-18	0.956002	0.719	0.15	1.61e-14	Nerve cord(A)	KY2019:KY.Chr7.1017
1.52e-17	0.601821	0.531	0.079	2.05e-13	Nerve cord(A)	KY2019:KY.Chr4.1167
4.86e-14	0.357656	0.375	0.048	6.55e-10	Nerve cord(A)	ENSCSAVG00000002465
6.56e-14	0.675179	0.625	0.139	8.85e-10	Nerve cord(A)	ENSCSAVG00000010941
1.76e-13	0.477942	0.406	0.063	2.38e-09	Nerve cord(A)	KY2019:KY.Chr2.1217
4.05e-13	0.372332	0.312	0.037	5.46e-09	Nerve cord(A)	KY2019:KY.Chr11.1084
2.41e-12	0.476696	0.375	0.059	3.24e-08	Nerve cord(A)	ENSCSAVG00000005620
9.38e-11	0.556903	0.562	0.145	1.27e-06	Nerve cord(A)	KY2019:KY.Chr14.240
9.23e-10	0.490526	0.281	0.042	1.24e-05	Nerve cord(A)	KY2019:KY.Chr4.730
1.27e-09	0.611619	0.5	0.132	1.71e-05	Nerve cord(A)	KY2019:KY.Chr12.558
6.05e-09	0.612146	1	0.937	8.15e-05	Nerve cord(A)	KY2019:KY.Chr9.451
3.57e-08	0.362538	0.281	0.05	0.000481312	Nerve cord(A)	KY2019:KY.Chr6.30
5.12e-08	0.33865	0.344	0.073	0.000690416	Nerve cord(A)	KY2019:KY.Chr6.28
1.84e-07	0.385435	0.594	0.201	0.00248311	Nerve cord(A)	ENSCSAVG00000009090
2.98e-07	0.359773	0.438	0.123	0.0040121	Nerve cord(A)	ENSCSAVG00000005707
1.34e-06	0.480022	0.688	0.313	0.0180814	Nerve cord(A)	KY2019:KY.Chr1.2165
7.79e-74	3.958	0.9	0.029	1.05e-69	Germ cell	KY2019:KY.Chr1.1698
2.25e-49	2.50032	0.8	0.041	3.03e-45	Germ cell	KY2019:KY.Chr4.632
3.88e-39	3.10961	0.95	0.093	5.23e-35	Germ cell	KY2019:KY.Chr4.1328
2.53e-38	2.82906	0.95	0.096	3.42e-34	Germ cell	KY2019:KY.Chr12.600
1.02e-35	2.0445	0.9	0.087	1.38e-31	Germ cell	KY2019:KY.Chr1.238
1.62e-34	3.59909	1	0.131	2.18e-30	Germ cell	KY2019:KY.Chr14.560
1.3e-33	3.28048	0.95	0.115	1.75e-29	Germ cell	KY2019:KY.Chr2.1504
7.05e-30	1.2875	0.7	0.058	9.5e-26	Germ cell	KY2019:KY.Chr9.1025
3.56e-27	0.928079	0.65	0.053	4.81e-23	Germ cell	KY2019:KY.Chr12.602
6.71e-26	1.77879	0.85	0.121	9.04e-22	Germ cell	KY2019:KY.Chr9.354
1.03e-25	1.27924	0.65	0.059	1.39e-21	Germ cell	KY2019:KY.Chr5.421
7.04e-25	1.35982	0.85	0.123	9.49e-21	Germ cell	KY2019:KY.Chr1.2461
1.38e-20	3.82167	1	0.288	1.86e-16	Germ cell	KY2019:KY.Chr2.519
2.07e-20	3.92187	1	0.301	2.79e-16	Germ cell	KY2019:KY.Chr11.319
2.96e-20	0.759319	0.65	0.076	3.99e-16	Germ cell	KY2019:KY.Chr11.769
1.07e-19	3.38746	0.9	0.214	1.44e-15	Germ cell	KY2019:KY.Chr12.746
3.69e-19	1.39003	0.8	0.146	4.97e-15	Germ cell	KY2019:KY.Chr1.886
1.77e-17	5.70082	1	0.385	2.38e-13	Germ cell	KY2019:KY.Chr1.944
5.03e-17	2.14345	0.9	0.25	6.78e-13	Germ cell	KY2019:KY.Chr5.961
8.13e-17	2.22944	0.95	0.324	1.1e-12	Germ cell	KY2019:KY.Chr5.223
9.09e-17	1.50506	0.95	0.284	1.23e-12	Germ cell	KY2019:KY.Chr13.414
2.6e-16	2.30529	0.95	0.339	3.5e-12	Germ cell	KY2019:KY.Chr13.287
3.25e-16	1.40441	0.75	0.152	4.38e-12	Germ cell	KY2019:KY.Chr11.1163
5.7e-16	2.11397	1	0.468	7.69e-12	Germ cell	KY2019:KY.Chr4.1353
6.66e-16	1.84148	0.85	0.227	8.97e-12	Germ cell	KY2019:KY.Chr1.1411
8.6e-16	0.337839	0.3	0.018	1.16e-11	Germ cell	KY2019:KY.Chr6.224
2.19e-15	1.65868	0.95	0.334	2.96e-11	Germ cell	KY2019:KY.Chr2.808
2.56e-15	3.15939	0.9	0.309	3.45e-11	Germ cell	KY2019:KY.Chr13.376
2.84e-15	2.27407	1	0.532	3.84e-11	Germ cell	KY2019:KY.Chr5.816
4.11e-15	2.31695	0.85	0.258	5.54e-11	Germ cell	KY2019:KY.Chr8.1143
1.8e-14	3.31675	1	0.585	2.43e-10	Germ cell	KY2019:KY.Chr11.694
2.66e-14	1.90649	0.85	0.273	3.58e-10	Germ cell	KY2019:KY.Chr7.359
3.51e-14	2.75317	1	0.737	4.74e-10	Germ cell	KY2019:KY.Chr4.229
3.77e-14	1.3568	1	0.458	5.08e-10	Germ cell	KY2019:KY.Chr2.1510
8e-14	1.08473	0.65	0.127	1.08e-09	Germ cell	KY2019:KY.Chr12.601
2.25e-13	1.21639	0.7	0.164	3.04e-09	Germ cell	KY2019:KY.Chr4.1118
2.62e-13	1.6204	0.85	0.289	3.53e-09	Germ cell	KY2019:KY.Chr2.1554
2.83e-13	1.6963	1	0.51	3.81e-09	Germ cell	KY2019:KY.Chr9.355
4.51e-13	0.362288	0.4	0.042	6.08e-09	Germ cell	KY2019:KY.Chr11.356
4.64e-13	1.96572	1	0.762	6.25e-09	Germ cell	KY2019:KY.Chr9.1124
5.94e-13	1.7844	0.95	0.402	8e-09	Germ cell	KY2019:KY.Chr4.1164
2.09e-12	1.09731	0.7	0.164	2.82e-08	Germ cell	KY2019:KY.Chr7.1030
2.9e-12	1.10949	0.8	0.251	3.91e-08	Germ cell	KY2019:KY.Chr4.691
1.2e-11	1.34231	0.8	0.269	1.62e-07	Germ cell	KY2019:KY.Chr8.853
1.79e-11	1.69393	0.9	0.428	2.41e-07	Germ cell	KY2019:KY.Chr8.482
5.54e-11	0.685374	0.7	0.166	7.47e-07	Germ cell	KY2019:KY.Chr5.677
2.54e-10	1.2808	0.95	0.55	3.42e-06	Germ cell	KY2019:KY.Chr1.1793
5.76e-10	0.722862	0.75	0.227	7.77e-06	Germ cell	KY2019:KY.Chr1.1582
9.3e-10	0.499539	0.5	0.093	1.25e-05	Germ cell	KY2019:KY.Chr7.863
3.01e-09	0.823381	0.75	0.251	4.06e-05	Germ cell	KY2019:KY.Chr10.282
4.79e-09	0.556639	0.5	0.106	6.46e-05	Germ cell	KY2019:KY.Chr3.730
7.62e-09	1.22602	0.85	0.445	0.000102713	Germ cell	KY2019:KY.Chr3.930
9.97e-09	0.688493	0.6	0.155	0.000134471	Germ cell	KY2019:KY.Chr5.562
1.79e-08	1.18368	0.85	0.472	0.000241809	Germ cell	KY2019:KY.Chr3.292
1.94e-08	0.806659	1	0.755	0.000261719	Germ cell	KY2019:KY.Chr12.1061
2.2e-08	0.844852	0.7	0.26	0.000296638	Germ cell	KY2019:KY.Chr14.934
2.73e-08	0.690089	0.45	0.093	0.000368736	Germ cell	KY2019:KY.Chr4.421
3.64e-08	0.665961	0.65	0.198	0.000490213	Germ cell	KY2019:KY.Chr14.142
3.65e-08	0.834943	0.75	0.288	0.000491822	Germ cell	KY2019:KY.Chr9.238
9.64e-08	0.960646	0.55	0.163	0.00129929	Germ cell	KY2019:KY.Chr9.276
2.24e-07	0.807369	0.85	0.454	0.00302708	Germ cell	KY2019:KY.Chr7.73
3.48e-07	0.871882	0.9	0.538	0.0046871	Germ cell	KY2019:KY.Chr1.2539
4.84e-07	0.736116	0.75	0.328	0.00652066	Germ cell	KY2019:KY.Chr2.2136
5.98e-07	0.332283	0.35	0.059	0.00806761	Germ cell	ENSCSAVG00000012483
7.26e-07	0.676934	0.9	0.603	0.00979102	Germ cell	KY2019:KY.UAContig2.2
7.4e-07	0.414649	0.55	0.153	0.00997317	Germ cell	KY2019:KY.Chr4.704
9.16e-07	0.613562	0.65	0.228	0.0123529	Germ cell	KY2019:KY.Chr2.1551
2.44e-06	0.614581	0.95	0.684	0.0329076	Germ cell	KY2019:KY.Chr14.24
4.13e-06	0.579012	0.95	0.678	0.0557394	Germ cell	KY2019:KY.Chr8.429

## Sheet: Supplementary Data 5
Data 5
Marker gene list
p_val	avg_logFC	pct.1	pct.2	p_val_adj	cluster	gene
1.49869e-85	0.53497	0.558	0.032	2.66736e-81	Epidermis(a)	KY2019:KY.Chr5.1093
1.05409e-60	0.752595	0.685	0.139	1.87607e-56	Epidermis(a)	ENSENSCSAVG00000002057
1.65576e-55	0.471157	0.541	0.078	2.94692e-51	Epidermis(a)	ENSENSCSAVG00000011420
5.59038e-55	0.791262	0.757	0.21	9.94977e-51	Epidermis(a)	KY2019:KY.Chr11.437
5.86124e-55	0.486696	0.586	0.104	1.04318e-50	Epidermis(a)	ENSENSCSAVG00000000279
8.3723e-48	0.432586	0.475	0.068	1.4901e-43	Epidermis(a)	ENSENSCSAVG00000005894
3.89236e-47	0.552916	0.53	0.096	6.92763e-43	Epidermis(a)	KY2019:KY.Chr7.872
8.91106e-45	0.762427	0.768	0.315	1.58599e-40	Epidermis(a)	KY2019:KY.Chr9.390
4.73895e-40	0.492402	0.691	0.236	8.43438e-36	Epidermis(a)	ENSENSCSAVG00000002128
6.29489e-38	0.617052	0.796	0.412	1.12036e-33	Epidermis(a)	ENSENSCSAVG00000010988
7.17029e-38	0.323161	0.586	0.147	1.27617e-33	Epidermis(a)	KY2019:KY.Chr5.943
6.4031e-37	0.683386	0.713	0.259	1.13962e-32	Epidermis(a)	KY2019:KY.Chr1.1897
2.16371e-36	0.458137	0.608	0.202	3.85098e-32	Epidermis(a)	KY2019:KY.Chr3.1346
8.65858e-35	0.667667	0.685	0.235	1.54105e-30	Epidermis(a)	KY2019:KY.Chr11.80
2.09162e-33	0.666264	0.923	0.732	3.72267e-29	Epidermis(a)	ENSENSCSAVG00000003152
2.77863e-33	0.488285	0.696	0.272	4.9454e-29	Epidermis(a)	KY2019:KY.Chr7.1173
8.79998e-33	0.49866	0.735	0.284	1.56622e-28	Epidermis(a)	KY2019:KY.Chr9.467
2.79358e-31	0.573115	0.768	0.475	4.97201e-27	Epidermis(a)	KY2019:KY.Chr13.409
7.71368e-31	0.402632	0.696	0.246	1.37288e-26	Epidermis(a)	ENSENSCSAVG00000001425
1.04732e-30	0.422594	0.613	0.224	1.86402e-26	Epidermis(a)	KY2019:KY.Chr11.1199
1.9244e-30	0.540435	0.641	0.247	3.42505e-26	Epidermis(a)	KY2019:KY.Chr1.2235
3.14198e-29	0.578164	0.801	0.341	5.5921e-25	Epidermis(a)	ENSENSCSAVG00000011519
2.20823e-28	0.5269	0.63	0.238	3.93021e-24	Epidermis(a)	KY2019:KY.Chr9.379
4.22252e-28	0.386988	0.475	0.133	7.51523e-24	Epidermis(a)	ENSENSCSAVG00000003823
5.84123e-27	0.317997	0.337	0.063	1.03962e-22	Epidermis(a)	KY2019:KY.Chr11.1086
1.10484e-26	0.540124	0.674	0.314	1.96639e-22	Epidermis(a)	KY2019:KY.Chr11.363
1.25487e-26	0.536116	0.762	0.447	2.23342e-22	Epidermis(a)	ENSENSCSAVG00000007052
1.74763e-26	0.439668	0.68	0.294	3.11044e-22	Epidermis(a)	ENSENSCSAVG00000007974
1.80794e-26	0.45491	0.84	0.639	3.21777e-22	Epidermis(a)	KY2019:KY.Chr4.850
3.38323e-26	0.462474	0.961	0.899	6.02146e-22	Epidermis(a)	KY2019:KY.Chr4.684
4.50529e-25	0.452346	0.724	0.325	8.01852e-21	Epidermis(a)	ENSENSCSAVG00000007674
6.21335e-24	0.342939	0.652	0.256	1.10585e-19	Epidermis(a)	ENSENSCSAVG00000001516
6.79352e-24	0.394255	0.696	0.368	1.20911e-19	Epidermis(a)	ENSENSCSAVG00000008873
1.07432e-22	0.376805	0.696	0.333	1.91207e-18	Epidermis(a)	KY2019:KY.Chr6.541
3.129e-22	0.40222	0.58	0.264	5.569e-18	Epidermis(a)	KY2019:KY.Chr5.935
7.12091e-22	0.408427	0.696	0.371	1.26738e-17	Epidermis(a)	ENSENSCSAVG00000004738
2.20415e-21	0.32164	0.552	0.245	3.92295e-17	Epidermis(a)	KY2019:KY.Chr9.1098
7.32783e-21	0.397482	0.972	0.907	1.30421e-16	Epidermis(a)	KY2019:KY.Chr3.809
7.92243e-21	0.30387	0.541	0.211	1.41003e-16	Epidermis(a)	ENSENSCSAVG00000009404
2.25535e-20	0.382297	0.486	0.183	4.01408e-16	Epidermis(a)	ENSENSCSAVG00000007564
2.62905e-19	0.365841	0.691	0.343	4.67919e-15	Epidermis(a)	ENSENSCSAVG00000002003
3.39082e-19	0.404974	0.79	0.484	6.03498e-15	Epidermis(a)	KY2019:KY.Chr14.233
1.25815e-18	0.376814	0.729	0.428	2.23925e-14	Epidermis(a)	ENSENSCSAVG00000001302
6.97107e-18	0.334065	0.591	0.307	1.24071e-13	Epidermis(a)	ENSENSCSAVG00000008491
2.97203e-17	0.392668	0.669	0.364	5.28962e-13	Epidermis(a)	ENSENSCSAVG00000007297
4.22221e-16	0.344438	0.663	0.428	7.5147e-12	Epidermis(a)	KY2019:KY.Chr11.745
1.41727e-14	0.314184	0.552	0.291	2.52246e-10	Epidermis(a)	KY2019:KY.Chr1.2531
1.75808e-14	0.357414	0.834	0.766	3.12903e-10	Epidermis(a)	KY2019:KY.Chr8.1072
3.06188e-14	0.305688	0.646	0.385	5.44954e-10	Epidermis(a)	ENSENSCSAVG00000004269
7.0082e-14	0.301927	0.801	0.638	1.24732e-09	Epidermis(a)	KY2019:KY.Chr14.65
1.32993e-13	0.325271	0.331	0.117	2.36701e-09	Epidermis(a)	ENSENSCSAVG00000002048
2.21835e-13	0.352482	0.724	0.501	3.94822e-09	Epidermis(a)	KY2019:KY.Chr5.393
1.2437e-12	0.309168	0.89	0.825	2.21354e-08	Epidermis(a)	ENSENSCSAVG00000003324
3.94861e-11	0.30054	0.79	0.682	7.02774e-07	Epidermis(a)	KY2019:KY.Chr10.708
0.00166446	0.357078	0.945	0.923	1	Epidermis(a)	KY2019:KY.UAContig33.19
3.31818e-99	0.421809	0.643	0.03	5.9057e-95	Epidermis(b)	ENSENSCSAVG00000002624
4.64806e-87	0.637958	0.748	0.08	8.27262e-83	Epidermis(b)	KY2019:KY.Chr3.553
2.38514e-69	0.561236	0.713	0.113	4.24508e-65	Epidermis(b)	KY2019:KY.Chr9.472
1.52163e-64	0.346284	0.392	0.012	2.70819e-60	Epidermis(b)	KY2019:KY.Chr12.726
8.49714e-61	0.656545	0.867	0.208	1.51232e-56	Epidermis(b)	ENSENSCSAVG00000001688
3.14139e-60	0.707555	0.867	0.237	5.59105e-56	Epidermis(b)	ENSENSCSAVG00000001516
1.17266e-59	0.423583	0.72	0.119	2.08711e-55	Epidermis(b)	KY2019:KY.Chr8.673
9.69909e-54	0.620924	0.72	0.154	1.72624e-49	Epidermis(b)	ENSENSCSAVG00000007057
1.05682e-51	0.894028	0.93	0.34	1.88093e-47	Epidermis(b)	ENSENSCSAVG00000011519
3.00867e-50	0.424732	0.699	0.155	5.35483e-46	Epidermis(b)	ENSENSCSAVG00000005299
4.58879e-50	0.494964	0.685	0.153	8.16714e-46	Epidermis(b)	ENSENSCSAVG00000000644
3.55963e-49	0.87612	0.832	0.231	6.33542e-45	Epidermis(b)	KY2019:KY.Chr11.80
7.18417e-48	0.437499	0.713	0.178	1.27864e-43	Epidermis(b)	ENSENSCSAVG00000000088
5.44415e-45	0.332947	0.49	0.068	9.6895e-41	Epidermis(b)	ENSENSCSAVG00000009214
9.42013e-45	0.591854	0.853	0.282	1.6766e-40	Epidermis(b)	ENSENSCSAVG00000007974
9.32141e-44	0.600388	0.853	0.322	1.65903e-39	Epidermis(b)	KY2019:KY.Chr6.541
3.30128e-42	0.49494	0.79	0.254	5.87561e-38	Epidermis(b)	KY2019:KY.Chr11.347
9.34749e-42	0.631334	0.79	0.228	1.66367e-37	Epidermis(b)	KY2019:KY.Chr11.437
1.99405e-41	0.546	0.783	0.253	3.54901e-37	Epidermis(b)	ENSENSCSAVG00000005021
4.39275e-41	0.480724	0.762	0.24	7.81822e-37	Epidermis(b)	ENSENSCSAVG00000006794
2.10303e-40	0.64108	0.965	0.814	3.74297e-36	Epidermis(b)	KY2019:KY.Chr1.1207
7.10463e-40	0.662245	0.811	0.263	1.26448e-35	Epidermis(b)	KY2019:KY.Chr1.1897
2.02337e-39	0.514365	0.783	0.251	3.6012e-35	Epidermis(b)	ENSENSCSAVG00000001425
2.71479e-39	0.527112	0.818	0.274	4.83178e-35	Epidermis(b)	KY2019:KY.Chr12.342
2.88776e-36	0.360512	0.692	0.2	5.13963e-32	Epidermis(b)	ENSENSCSAVG00000009404
6.12591e-36	0.493058	0.818	0.326	1.09029e-31	Epidermis(b)	ENSENSCSAVG00000003241
7.8437e-36	0.393709	0.664	0.2	1.39602e-31	Epidermis(b)	KY2019:KY.Chr2.414
2.23881e-35	0.555488	0.825	0.461	3.98464e-31	Epidermis(b)	KY2019:KY.Chr4.491
1.55556e-34	0.585677	0.902	0.478	2.76858e-30	Epidermis(b)	KY2019:KY.Chr14.233
3.80647e-34	0.63375	0.839	0.324	6.77475e-30	Epidermis(b)	ENSENSCSAVG00000007674
7.0263e-34	0.42188	0.797	0.274	1.25054e-29	Epidermis(b)	KY2019:KY.Chr7.1173
8.29436e-34	0.46193	0.867	0.329	1.47623e-29	Epidermis(b)	ENSENSCSAVG00000002003
4.28009e-33	0.38409	0.748	0.267	7.6177e-29	Epidermis(b)	KY2019:KY.Chr4.254
1.08218e-32	0.358503	0.965	0.523	1.92606e-28	Epidermis(b)	KY2019:KY.Chr7.359
1.13316e-32	0.458876	0.734	0.272	2.0168e-28	Epidermis(b)	KY2019:KY.Chr1.2531
2.89908e-32	0.361974	0.49	0.1	5.15979e-28	Epidermis(b)	ENSENSCSAVG00000002048
4.69151e-31	0.499402	0.853	0.42	8.34994e-27	Epidermis(b)	ENSENSCSAVG00000001302
1.30259e-30	0.350282	0.629	0.185	2.31835e-26	Epidermis(b)	ENSENSCSAVG00000006926
1.849e-30	0.483435	0.993	0.907	3.29085e-26	Epidermis(b)	KY2019:KY.Chr3.809
5.17914e-30	0.60517	0.818	0.469	9.21784e-26	Epidermis(b)	KY2019:KY.Chr14.1187
1.42829e-29	0.473712	0.783	0.296	2.54207e-25	Epidermis(b)	KY2019:KY.Chr9.467
1.76252e-29	0.531803	0.853	0.552	3.13694e-25	Epidermis(b)	KY2019:KY.Chr11.628
7.38599e-29	0.426987	0.832	0.363	1.31456e-24	Epidermis(b)	ENSENSCSAVG00000004738
1.5147e-28	0.56124	0.951	0.66	2.69587e-24	Epidermis(b)	ENSENSCSAVG00000010866
1.66822e-27	0.50157	0.923	0.602	2.9691e-23	Epidermis(b)	ENSENSCSAVG00000008056
2.68685e-27	0.582957	0.972	0.732	4.78205e-23	Epidermis(b)	ENSENSCSAVG00000003152
4.44416e-27	0.314274	0.601	0.177	7.90971e-23	Epidermis(b)	ENSENSCSAVG00000007564
4.7867e-27	0.488352	0.895	0.495	8.51936e-23	Epidermis(b)	ENSENSCSAVG00000000929
1.41331e-26	0.504996	0.769	0.335	2.51542e-22	Epidermis(b)	KY2019:KY.Chr9.390
1.50579e-26	0.458693	0.832	0.488	2.68001e-22	Epidermis(b)	KY2019:KY.Chr3.17
1.70647e-26	0.35855	0.804	0.364	3.03717e-22	Epidermis(b)	ENSENSCSAVG00000008873
2.88362e-26	0.49123	0.748	0.318	5.13227e-22	Epidermis(b)	KY2019:KY.Chr11.363
7.35753e-26	0.486534	0.664	0.243	1.30949e-21	Epidermis(b)	KY2019:KY.Chr7.1157
1.39734e-25	0.477509	0.678	0.247	2.48699e-21	Epidermis(b)	KY2019:KY.Chr9.379
3.39207e-25	0.302519	0.441	0.108	6.0372e-21	Epidermis(b)	ENSENSCSAVG00000005725
1.42402e-24	0.306958	0.469	0.125	2.53446e-20	Epidermis(b)	ENSENSCSAVG00000001755
1.70488e-24	0.391872	0.783	0.374	3.03435e-20	Epidermis(b)	ENSENSCSAVG00000004269
2.79333e-24	0.371757	0.727	0.339	4.97157e-20	Epidermis(b)	KY2019:KY.Chr4.1001
4.30644e-24	0.47008	0.895	0.63	7.6646e-20	Epidermis(b)	KY2019:KY.Chr14.65
9.09767e-24	0.461476	0.888	0.546	1.6192e-19	Epidermis(b)	KY2019:KY.Chr1.559
9.69594e-24	0.353911	0.776	0.377	1.72568e-19	Epidermis(b)	ENSENSCSAVG00000000290
2.02875e-23	0.345852	0.804	0.384	3.61078e-19	Epidermis(b)	KY2019:KY.Chr9.790
2.39904e-23	0.443257	0.965	0.901	4.2698e-19	Epidermis(b)	KY2019:KY.Chr4.684
2.77329e-23	0.395429	0.79	0.357	4.93589e-19	Epidermis(b)	ENSENSCSAVG00000007297
3.99558e-22	0.384999	0.979	0.895	7.11133e-18	Epidermis(b)	KY2019:KY.Chr7.632
4.16724e-22	0.435976	0.86	0.488	7.41686e-18	Epidermis(b)	KY2019:KY.Chr5.393
1.42472e-21	0.341355	0.671	0.26	2.53571e-17	Epidermis(b)	KY2019:KY.Chr1.2235
2.01681e-21	0.42568	0.832	0.449	3.58952e-17	Epidermis(b)	ENSENSCSAVG00000007052
4.69855e-21	0.409554	0.951	0.813	8.36248e-17	Epidermis(b)	KY2019:KY.Chr13.435
1.04338e-20	0.349213	0.993	0.942	1.85701e-16	Epidermis(b)	KY2019:KY.Chr11.160
1.63429e-20	0.427694	0.79	0.448	2.90872e-16	Epidermis(b)	ENSENSCSAVG00000011130
1.81622e-20	0.359714	0.552	0.185	3.23251e-16	Epidermis(b)	ENSENSCSAVG00000002057
2.34989e-20	0.391508	0.937	0.752	4.18233e-16	Epidermis(b)	KY2019:KY.Chr8.1072
3.33742e-20	0.377331	0.909	0.698	5.93994e-16	Epidermis(b)	KY2019:KY.Chr4.450
1.61794e-19	0.305248	1	0.987	2.87961e-15	Epidermis(b)	KY2019:KY.Chr9.987
2.94857e-19	0.559223	0.867	0.619	5.24787e-15	Epidermis(b)	ENSENSCSAVG00000009090
8.37853e-19	0.369227	0.895	0.601	1.49121e-14	Epidermis(b)	KY2019:KY.Chr8.672
9.91994e-19	0.445495	0.986	0.83	1.76555e-14	Epidermis(b)	KY2019:KY.Chr3.256
5.28924e-17	0.421767	0.916	0.747	9.41379e-13	Epidermis(b)	KY2019:KY.Chr1.813
1.89476e-16	0.359416	0.874	0.643	3.37229e-12	Epidermis(b)	KY2019:KY.Chr4.850
1.9455e-16	0.303314	0.972	0.888	3.46259e-12	Epidermis(b)	KY2019:KY.Chr3.818
2.74543e-16	0.350508	0.909	0.636	4.88632e-12	Epidermis(b)	KY2019:KY.Chr4.57
4.22263e-16	0.343465	0.818	0.53	7.51543e-12	Epidermis(b)	ENSENSCSAVG00000001553
4.13389e-15	0.438572	0.51	0.222	7.3575e-11	Epidermis(b)	KY2019:KY.Chr7.1153
1.11951e-14	0.352121	0.874	0.698	1.99251e-10	Epidermis(b)	KY2019:KY.Chr9.1050
2.85235e-14	0.341659	0.86	0.638	5.0766e-10	Epidermis(b)	KY2019:KY.Chr6.508
4.7e-13	0.345088	0.958	0.872	8.36507e-09	Epidermis(b)	KY2019:KY.Chr11.839
1.50998e-05	0.41098	0.469	0.342	0.268745	Epidermis(b)	ENSENSCSAVG00000004484
2.89965e-125	0.799199	0.725	0.021	5.16079e-121	Muscle	ENSENSCSAVG00000011647
5.69648e-94	0.670675	0.58	0.022	1.01386e-89	Muscle	KY2019:KY.Chr11.470
1.84482e-88	0.528878	0.543	0.02	3.28341e-84	Muscle	ENSENSCSAVG00000011653
1.79171e-87	0.550555	0.543	0.022	3.18889e-83	Muscle	ENSENSCSAVG00000011654
9.7102e-86	0.622524	0.514	0.017	1.72822e-81	Muscle	ENSENSCSAVG00000009769
1.67437e-73	0.507671	0.428	0.01	2.98005e-69	Muscle	KY2019:KY.Chr4.295
2.44673e-72	0.38901	0.449	0.015	4.35469e-68	Muscle	KY2019:KY.Chr11.469
4.26724e-67	0.648685	0.58	0.062	7.59484e-63	Muscle	ENSENSCSAVG00000001132
6.56698e-67	0.401032	0.377	0.007	1.16879e-62	Muscle	ENSENSCSAVG00000003997
1.48976e-65	0.443603	0.348	0.003	2.65148e-61	Muscle	ENSENSCSAVG00000010831
9.5852e-65	0.323222	0.413	0.016	1.70597e-60	Muscle	KY2019:KY.Chr9.955
1.48379e-56	0.386346	0.312	0.005	2.64086e-52	Muscle	ENSENSCSAVG00000009769
2.72886e-55	0.500842	0.572	0.078	4.85682e-51	Muscle	ENSENSCSAVG00000009819
3.47003e-54	0.372848	0.312	0.007	6.17595e-50	Muscle	KY2019:KY.Chr11.572
4.95648e-54	0.501351	0.587	0.089	8.82154e-50	Muscle	KY2019:KY.Chr3.1382
8.50293e-54	0.313405	0.406	0.027	1.51335e-49	Muscle	KY2019:KY.Chr9.807
4.38269e-52	0.354359	0.283	0.003	7.80031e-48	Muscle	KY2019:KY.Chr4.230
6.72225e-52	0.398138	0.471	0.049	1.19643e-47	Muscle	KY2019:KY.Chr11.460
7.32629e-52	0.830318	0.565	0.09	1.30393e-47	Muscle	KY2019:KY.Chr12.790
1.38523e-51	0.581777	0.319	0.01	2.46543e-47	Muscle	KY2019:KY.Chr8.907
8.19391e-50	0.580001	0.297	0.008	1.45835e-45	Muscle	KY2019:KY.Chr6.594
2.38954e-49	0.481154	0.283	0.006	4.25291e-45	Muscle	KY2019:KY.Chr7.313
7.72601e-46	0.393893	0.312	0.015	1.37508e-41	Muscle	KY2019:KY.Chr1.1309
2.43348e-45	1.00582	0.681	0.177	4.33111e-41	Muscle	KY2019:KY.Chr4.1167
2.51637e-44	0.509224	0.471	0.065	4.47863e-40	Muscle	ENSENSCSAVG00000005074
4.5526e-44	0.339233	0.297	0.014	8.10271e-40	Muscle	KY2019:KY.Chr2.2303
1.53724e-43	0.40009	0.413	0.046	2.73597e-39	Muscle	KY2019:KY.Chr4.1004
1.48546e-37	0.381709	0.268	0.015	2.64381e-33	Muscle	KY2019:KY.Chr11.476
1.29545e-36	1.01184	0.652	0.221	2.30565e-32	Muscle	KY2019:KY.Chr9.1127
1.33096e-30	0.561639	0.833	0.352	2.36885e-26	Muscle	KY2019:KY.Chr14.240
4.48347e-30	0.706016	0.732	0.286	7.97968e-26	Muscle	KY2019:KY.Chr4.867
2.11276e-26	0.35101	0.377	0.075	3.7603e-22	Muscle	ENSENSCSAVG00000011659
1.36857e-24	0.368515	1	0.993	2.43579e-20	Muscle	KY2019:KY.Chr2.823
5.36242e-23	0.363628	0.478	0.15	9.54403e-19	Muscle	ENSENSCSAVG00000005222
1.16404e-22	0.518186	0.659	0.316	2.07175e-18	Muscle	ENSCSAVG00000012509
1.18903e-22	0.422689	0.558	0.203	2.11624e-18	Muscle	KY2019:KY.Chr9.384
7.38329e-22	0.402876	0.949	0.85	1.31408e-17	Muscle	KY2019:KY.Chr5.816
1.18169e-21	0.300871	1	0.992	2.10316e-17	Muscle	KY2019:KY.Chr7.962
4.51203e-21	0.37847	0.862	0.657	8.0305e-17	Muscle	KY2019:KY.Chr8.1143
3.17124e-20	0.347273	0.993	0.972	5.64417e-16	Muscle	KY2019:KY.Chr5.505
3.37096e-19	0.362522	0.964	0.951	5.99963e-15	Muscle	KY2019:KY.Chr3.228
6.16145e-18	0.360284	0.978	0.928	1.09662e-13	Muscle	KY2019:KY.Chr1.1822
1.71273e-16	0.390245	0.558	0.267	3.04832e-12	Muscle	KY2019:KY.Chr11.1078
1.11348e-15	0.336436	1	0.983	1.98178e-11	Muscle	KY2019:KY.Chr5.522
3.90444e-15	0.573276	0.674	0.451	6.94912e-11	Muscle	KY2019:KY.Chr2.773
1.73807e-13	0.496077	0.428	0.194	3.09342e-09	Muscle	KY2019:KY.Chr5.1031
1.43878e-11	0.300878	0.413	0.191	2.56074e-07	Muscle	KY2019:KY.Chr3.326
6.00926e-11	0.325201	0.645	0.446	1.06953e-06	Muscle	KY2019:KY.Chr10.961
6.88676e-06	0.300331	0.558	0.414	0.122571	Muscle	ENSENSCSAVG00000006357
1.20448e-07	0.346714	0.832	0.828	0.00214373	Nerve cord(A)	KY2019:KY.Chr1.2029
4.48324e-05	0.32656	0.561	0.494	0.797927	Nerve cord(A)	KY2019:KY.Chr1.2165
0.000210443	0.358634	0.636	0.698	1	Nerve cord(A)	KY2019:KY.Chr13.47
0.000254063	0.316643	0.822	0.875	1	Nerve cord(A)	KY2019:KY.Chr2.2271
0.0052593	0.300456	0.71	0.822	1	Nerve cord(A)	KY2019:KY.Chr10.239
0.00775959	0.31354	0.673	0.702	1	Nerve cord(A)	KY2019:KY.Chr3.193
2.15993e-160	0.64827	0.796	0.006	3.84425e-156	Endoderm(A/B)	ENSENSCSAVG00000005749
2.10921e-154	0.590948	0.755	0.003	3.75397e-150	Endoderm(A/B)	KY2019:KY.Chr10.964
2.93098e-137	0.661489	0.755	0.013	5.21656e-133	Endoderm(A/B)	KY2019:KY.Chr12.93
1.87362e-119	0.571785	0.684	0.014	3.33466e-115	Endoderm(A/B)	KY2019:KY.Chr10.763
3.33292e-96	0.560923	0.561	0.013	5.93193e-92	Endoderm(A/B)	KY2019:KY.Chr9.1064
9.48482e-96	0.468844	0.633	0.024	1.68811e-91	Endoderm(A/B)	ENSENSCSAVG00000010093
1.39554e-86	0.809916	0.867	0.093	2.48379e-82	Endoderm(A/B)	ENSENSCSAVG00000002241
2.58167e-84	0.38324	0.49	0.01	4.59486e-80	Endoderm(A/B)	ENSENSCSAVG00000009903
2.7227e-80	0.462712	0.612	0.033	4.84587e-76	Endoderm(A/B)	ENSENSCSAVG00000001126
3.32058e-75	0.618312	0.735	0.07	5.90996e-71	Endoderm(A/B)	KY2019:KY.Chr2.1305
6.23908e-72	1.10229	0.878	0.143	1.11043e-67	Endoderm(A/B)	ENSENSCSAVG00000002246
5.30794e-66	0.672467	0.806	0.121	9.44707e-62	Endoderm(A/B)	ENSENSCSAVG00000000590
7.39663e-63	1.44126	0.969	0.31	1.31645e-58	Endoderm(A/B)	ENSENSCSAVG00000000423
6.19344e-61	0.912486	0.908	0.217	1.10231e-56	Endoderm(A/B)	KY2019:KY.Chr5.1020
1.38668e-60	0.851633	0.765	0.127	2.46801e-56	Endoderm(A/B)	KY2019:KY.Chr6.644
6.9662e-60	0.489558	0.704	0.087	1.23984e-55	Endoderm(A/B)	ENSENSCSAVG00000005847
1.06155e-58	0.552809	0.673	0.082	1.88935e-54	Endoderm(A/B)	ENSENSCSAVG00000005332
3.69637e-52	0.847373	0.867	0.233	6.5788e-48	Endoderm(A/B)	ENSENSCSAVG00000010045
9.07043e-52	0.572032	0.806	0.15	1.61435e-47	Endoderm(A/B)	ENSENSCSAVG00000010250
2.8837e-50	0.352115	0.633	0.083	5.13241e-46	Endoderm(A/B)	ENSENSCSAVG00000008481
1.1602e-49	0.516854	0.735	0.128	2.06493e-45	Endoderm(A/B)	KY2019:KY.Chr11.1198
1.91305e-49	0.80382	0.898	0.265	3.40484e-45	Endoderm(A/B)	ENSENSCSAVG00000009682
4.74404e-47	0.319828	0.541	0.06	8.44345e-43	Endoderm(A/B)	ENSENSCSAVG00000006954
7.83975e-47	0.353766	0.48	0.046	1.39532e-42	Endoderm(A/B)	ENSENSCSAVG00000011057
8.10852e-47	0.429381	0.439	0.035	1.44315e-42	Endoderm(A/B)	KY2019:KY.Chr14.1115
1.57863e-45	0.906578	0.908	0.367	2.80964e-41	Endoderm(A/B)	KY2019:KY.Chr13.326
4.80278e-42	0.802066	0.888	0.289	8.54798e-38	Endoderm(A/B)	KY2019:KY.Chr4.867
1.28353e-41	0.466701	0.684	0.137	2.28443e-37	Endoderm(A/B)	KY2019:KY.Chr9.393
1.17929e-39	0.82692	0.929	0.415	2.0989e-35	Endoderm(A/B)	ENSENSCSAVG00000009625
1.59631e-39	0.306229	0.551	0.08	2.84112e-35	Endoderm(A/B)	ENSENSCSAVG00000002577
1.38713e-38	0.891119	0.98	0.595	2.46882e-34	Endoderm(A/B)	KY2019:KY.Chr3.405
1.87704e-38	0.42133	0.714	0.146	3.34076e-34	Endoderm(A/B)	ENSENSCSAVG00000008768
5.8008e-37	0.569152	0.684	0.166	1.03243e-32	Endoderm(A/B)	ENSENSCSAVG00000007817
1.04851e-36	0.600778	0.867	0.275	1.86614e-32	Endoderm(A/B)	KY2019:KY.Chr11.1167
8.84143e-32	0.604984	0.857	0.35	1.5736e-27	Endoderm(A/B)	ENSENSCSAVG00000005707
2.76802e-31	0.328237	0.52	0.093	4.92652e-27	Endoderm(A/B)	KY2019:KY.Chr8.757
7.41259e-31	0.550714	0.704	0.192	1.31929e-26	Endoderm(A/B)	ENSENSCSAVG00000004468
1.8299e-30	0.588007	0.796	0.29	3.25686e-26	Endoderm(A/B)	KY2019:KY.Chr13.240
2.20376e-30	0.578812	0.776	0.273	3.92225e-26	Endoderm(A/B)	ENSENSCSAVG00000005319
2.84963e-29	0.469039	0.745	0.225	5.07178e-25	Endoderm(A/B)	KY2019:KY.Chr7.425
1.15347e-28	0.51784	0.827	0.341	2.05295e-24	Endoderm(A/B)	ENSENSCSAVG00000011040
4.25839e-28	0.46241	0.643	0.175	7.57908e-24	Endoderm(A/B)	ENSENSCSAVG00000003862
1.01039e-26	0.422098	0.694	0.213	1.79829e-22	Endoderm(A/B)	KY2019:KY.Chr9.961
4.38213e-26	0.591163	0.918	0.613	7.79931e-22	Endoderm(A/B)	KY2019:KY.Chr8.672
2.84163e-24	0.526122	0.929	0.485	5.05754e-20	Endoderm(A/B)	KY2019:KY.Chr8.613
2.45879e-23	0.497123	0.867	0.44	4.37616e-19	Endoderm(A/B)	KY2019:KY.Chr2.773
5.75658e-22	0.467535	0.867	0.369	1.02456e-17	Endoderm(A/B)	KY2019:KY.Chr14.240
5.90273e-22	0.613218	1	0.836	1.05057e-17	Endoderm(A/B)	KY2019:KY.Chr3.256
4.12334e-21	0.433634	0.847	0.392	7.33872e-17	Endoderm(A/B)	ENSENSCSAVG00000002305
4.24918e-21	0.351908	0.714	0.263	7.56269e-17	Endoderm(A/B)	KY2019:KY.Chr8.1009
2.79982e-20	0.414599	0.888	0.433	4.98311e-16	Endoderm(A/B)	KY2019:KY.Chr1.28
1.63696e-19	0.399441	0.673	0.257	2.91347e-15	Endoderm(A/B)	KY2019:KY.Chr14.351
2.01826e-18	0.435089	0.918	0.706	3.59209e-14	Endoderm(A/B)	KY2019:KY.Chr13.449
2.22389e-18	0.321141	0.561	0.18	3.95807e-14	Endoderm(A/B)	ENSENSCSAVG00000007533
8.71968e-18	0.392889	0.837	0.518	1.55193e-13	Endoderm(A/B)	ENSENSCSAVG00000010662
9.96773e-18	0.34171	0.49	0.15	1.77406e-13	Endoderm(A/B)	ENSENSCSAVG00000000017
2.17879e-17	0.437876	0.867	0.645	3.87781e-13	Endoderm(A/B)	KY2019:KY.Chr4.1089
1.26574e-15	0.690223	0.673	0.351	2.25276e-11	Endoderm(A/B)	ENSENSCSAVG00000004193
4.76039e-15	0.380392	0.949	0.864	8.47255e-11	Endoderm(A/B)	KY2019:KY.Chr1.1986
7.42482e-15	0.340343	0.633	0.288	1.32147e-10	Endoderm(A/B)	KY2019:KY.Chr9.720
2.15879e-14	0.316107	0.755	0.368	3.84221e-10	Endoderm(A/B)	KY2019:KY.Chr1.1305
2.55282e-14	0.380372	0.745	0.4	4.54351e-10	Endoderm(A/B)	ENSENSCSAVG00000000290
4.90246e-13	0.308454	0.673	0.317	8.7254e-09	Endoderm(A/B)	KY2019:KY.Chr4.13
6.07426e-13	0.320514	0.867	0.679	1.0811e-08	Endoderm(A/B)	KY2019:KY.Chr5.753
5.13609e-12	0.317417	0.867	0.565	9.14122e-08	Endoderm(A/B)	KY2019:KY.Chr6.533
9.47424e-12	0.305291	0.867	0.722	1.68623e-07	Endoderm(A/B)	ENSENSCSAVG00000009218
1.0983e-11	0.342522	0.847	0.639	1.95476e-07	Endoderm(A/B)	KY2019:KY.Chr9.382
5.08532e-11	0.339519	0.867	0.632	9.05086e-07	Endoderm(A/B)	KY2019:KY.Chr5.780
2.50523e-10	0.375752	0.765	0.499	4.45881e-06	Endoderm(A/B)	KY2019:KY.Chr2.771
2.47462e-09	0.402905	0.796	0.525	4.40432e-05	Endoderm(A/B)	ENSENSCSAVG00000000929
2.81832e-09	0.32943	0.929	0.768	5.01604e-05	Endoderm(A/B)	KY2019:KY.Chr3.1437
1.13345e-08	0.304845	0.673	0.403	0.000201732	Endoderm(A/B)	KY2019:KY.Chr5.101
3.17117e-08	0.308218	0.878	0.676	0.000564404	Endoderm(A/B)	KY2019:KY.Chr9.86
5.09814e-151	0.984487	0.916	0.031	9.07367e-147	Neural(a)	KY2019:KY.Chr5.698
2.51932e-54	0.87136	0.926	0.237	4.48389e-50	Neural(a)	ENSENSCSAVG00000001688
4.91313e-47	0.572808	0.747	0.148	8.74438e-43	Neural(a)	KY2019:KY.Chr8.673
3.44859e-35	0.32509	0.453	0.064	6.1378e-31	Neural(a)	KY2019:KY.Chr2.199
1.00056e-34	0.619893	0.853	0.3	1.7808e-30	Neural(a)	KY2019:KY.Chr4.13
3.04239e-29	0.450202	0.705	0.216	5.41484e-25	Neural(a)	KY2019:KY.Chr5.870
4.9436e-28	0.509456	0.568	0.144	8.79861e-24	Neural(a)	ENSENSCSAVG00000011720
2.17979e-25	0.366132	0.684	0.211	3.87959e-21	Neural(a)	KY2019:KY.Chr11.1139
1.46142e-23	0.568485	0.832	0.426	2.60104e-19	Neural(a)	KY2019:KY.Chr1.2459
3.71525e-22	0.382362	0.768	0.302	6.61241e-18	Neural(a)	ENSENSCSAVG00000010230
5.05137e-22	0.478037	0.958	0.804	8.99042e-18	Neural(a)	KY2019:KY.Chr5.309
6.9655e-22	0.33959	0.663	0.223	1.23972e-17	Neural(a)	ENSENSCSAVG00000002295
2.7076e-21	0.3168	0.526	0.144	4.81898e-17	Neural(a)	ENSENSCSAVG00000007538
4.7503e-21	0.539838	0.832	0.326	8.45458e-17	Neural(a)	ENSENSCSAVG00000000423
5.50113e-21	0.309639	0.379	0.074	9.79091e-17	Neural(a)	KY2019:KY.Chr12.977
5.75157e-21	0.593725	0.947	0.6	1.02366e-16	Neural(a)	KY2019:KY.Chr3.405
5.77285e-21	0.539615	0.958	0.822	1.02745e-16	Neural(a)	KY2019:KY.Chr1.1207
1.05101e-20	0.495338	0.832	0.401	1.8706e-16	Neural(a)	ENSENSCSAVG00000004666
4.42428e-20	0.415133	0.526	0.157	7.87434e-16	Neural(a)	ENSENSCSAVG00000007523
8.09064e-20	0.409331	0.853	0.359	1.43997e-15	Neural(a)	ENSENSCSAVG00000002003
1.21784e-19	0.39868	0.884	0.346	2.16751e-15	Neural(a)	ENSENSCSAVG00000007674
3.3249e-19	0.603347	0.905	0.488	5.91765e-15	Neural(a)	KY2019:KY.Chr8.613
1.98689e-18	0.333486	0.768	0.348	3.53626e-14	Neural(a)	ENSENSCSAVG00000011040
1.09319e-17	0.522145	0.968	0.667	1.94566e-13	Neural(a)	KY2019:KY.Chr9.86
3.82567e-17	0.317542	0.758	0.309	6.80893e-13	Neural(a)	KY2019:KY.Chr12.342
4.36481e-17	0.471188	0.789	0.38	7.76849e-13	Neural(a)	ENSENSCSAVG00000007297
6.91419e-17	0.314166	0.505	0.163	1.23059e-12	Neural(a)	ENSENSCSAVG00000008681
1.04553e-16	0.417546	1	0.837	1.86084e-12	Neural(a)	KY2019:KY.Chr3.1545
1.06135e-16	0.301789	0.579	0.208	1.889e-12	Neural(a)	ENSENSCSAVG00000000479
2.71176e-16	0.520131	0.937	0.625	4.82638e-12	Neural(a)	ENSENSCSAVG00000009090
7.94451e-16	0.348746	0.758	0.369	1.41396e-11	Neural(a)	KY2019:KY.Chr1.1305
1.96401e-15	0.424127	0.968	0.791	3.49555e-11	Neural(a)	KY2019:KY.Chr2.2149
2.57335e-15	0.417487	0.8	0.405	4.58004e-11	Neural(a)	KY2019:KY.Chr7.1017
3.58298e-15	0.361533	0.874	0.377	6.37698e-11	Neural(a)	ENSENSCSAVG00000011519
6.50537e-15	0.377603	0.905	0.515	1.15783e-10	Neural(a)	ENSENSCSAVG00000000929
8.84084e-15	0.337334	0.884	0.481	1.57349e-10	Neural(a)	KY2019:KY.Chr14.1187
1.02679e-14	0.37448	0.842	0.461	1.82748e-10	Neural(a)	ENSENSCSAVG00000011130
3.2043e-14	0.355897	0.916	0.703	5.70302e-10	Neural(a)	KY2019:KY.Chr9.1050
1.74547e-12	0.325774	0.863	0.567	3.10659e-08	Neural(a)	KY2019:KY.Chr11.628
4.26485e-12	0.413537	0.663	0.329	7.59059e-08	Neural(a)	ENSENSCSAVG00000004484
1.05264e-11	0.345898	0.884	0.673	1.87349e-07	Neural(a)	KY2019:KY.Chr2.545
1.8856e-10	0.417581	0.916	0.637	3.35599e-06	Neural(a)	KY2019:KY.UAContig44.7
2.70737e-10	0.318294	0.989	0.871	4.81858e-06	Neural(a)	ENSENSCSAVG00000008648
6.50145e-10	0.357007	0.789	0.525	1.15713e-05	Neural(a)	KY2019:KY.Chr11.687
2.1266e-09	0.300048	0.579	0.297	3.78493e-05	Neural(a)	KY2019:KY.Chr12.374
4.98154e-95	1.59321	0.9	0.065	8.86614e-91	Notochord(A)	KY2019:KY.Chr12.6
1.82712e-88	0.786181	0.75	0.039	3.25191e-84	Notochord(A)	KY2019:KY.Chr1.1059
1.95348e-87	1.3335	0.867	0.068	3.4768e-83	Notochord(A)	ENSENSCSAVG00000002247
1.09303e-86	0.65004	0.6	0.018	1.94538e-82	Notochord(A)	ENSENSCSAVG00000004265
6.80724e-71	0.667274	0.7	0.049	1.21155e-66	Notochord(A)	KY2019:KY.Chr1.1891
1.79519e-58	0.981506	0.817	0.108	3.19507e-54	Notochord(A)	ENSENSCSAVG00000011122
6.64066e-50	0.438935	0.467	0.027	1.18191e-45	Notochord(A)	ENSENSCSAVG00000011612
2.15299e-49	0.585654	0.7	0.073	3.83189e-45	Notochord(A)	KY2019:KY.Chr10.622
2.27421e-47	0.89896	0.867	0.159	4.04764e-43	Notochord(A)	ENSENSCSAVG00000008768
6.63686e-42	0.547905	0.567	0.063	1.18123e-37	Notochord(A)	ENSENSCSAVG00000009704
2.62009e-41	1.30807	0.95	0.294	4.66324e-37	Notochord(A)	KY2019:KY.Chr11.1167
1.39612e-40	0.974028	0.817	0.176	2.48481e-36	Notochord(A)	ENSENSCSAVG00000010250
3.04237e-40	0.397091	0.45	0.035	5.41481e-36	Notochord(A)	ENSENSCSAVG00000010625
3.30792e-40	1.32574	0.95	0.332	5.88743e-36	Notochord(A)	KY2019:KY.Chr6.371
1.24673e-39	0.364979	0.483	0.045	2.21893e-35	Notochord(A)	ENSENSCSAVG00000003911
1.66678e-37	0.345512	0.383	0.025	2.96654e-33	Notochord(A)	ENSENSCSAVG00000006265
1.41699e-35	0.583789	0.667	0.106	2.52196e-31	Notochord(A)	ENSENSCSAVG00000005332
9.09327e-35	0.321549	0.433	0.039	1.61842e-30	Notochord(A)	ENSENSCSAVG00000008754
1.0099e-34	0.908262	0.733	0.161	1.79741e-30	Notochord(A)	ENSENSCSAVG00000007478
2.49888e-34	1.0421	0.8	0.226	4.44751e-30	Notochord(A)	KY2019:KY.Chr9.961
4.15666e-34	0.967115	0.817	0.226	7.39802e-30	Notochord(A)	KY2019:KY.Chr13.148
7.62534e-34	0.878343	0.567	0.085	1.35716e-29	Notochord(A)	ENSENSCSAVG00000009979
1.95023e-33	0.38326	0.417	0.038	3.47102e-29	Notochord(A)	ENSENSCSAVG00000003551
2.87545e-31	0.480405	0.533	0.08	5.11773e-27	Notochord(A)	ENSENSCSAVG00000003086
9.36672e-31	0.953732	0.85	0.301	1.66709e-26	Notochord(A)	KY2019:KY.Chr12.558
1.57889e-29	0.484399	0.533	0.084	2.81012e-25	Notochord(A)	ENSENSCSAVG00000004839
2.20698e-29	0.35864	0.4	0.041	3.92798e-25	Notochord(A)	KY2019:KY.Chr5.378
7.78705e-27	0.588949	0.583	0.106	1.38594e-22	Notochord(A)	KY2019:KY.Chr2.1305
7.93253e-27	0.778653	0.75	0.21	1.41183e-22	Notochord(A)	ENSENSCSAVG00000004468
1.23403e-26	0.681482	0.65	0.138	2.19632e-22	Notochord(A)	ENSENSCSAVG00000002241
1.53107e-25	0.339169	0.483	0.074	2.725e-21	Notochord(A)	KY2019:KY.Chr12.889
1.54048e-25	0.427612	0.467	0.073	2.74175e-21	Notochord(A)	ENSENSCSAVG00000011716
2.79743e-25	0.890431	0.9	0.575	4.97887e-21	Notochord(A)	KY2019:KY.Chr6.533
3.24584e-24	0.63918	0.667	0.187	5.77695e-20	Notochord(A)	KY2019:KY.Chr1.1703
6.05626e-24	0.309743	0.3	0.028	1.07789e-19	Notochord(A)	ENSENSCSAVG00000001520
1.05595e-22	0.602105	0.55	0.116	1.87938e-18	Notochord(A)	ENSENSCSAVG00000004929
5.3776e-22	0.737045	0.8	0.31	9.57106e-18	Notochord(A)	ENSENSCSAVG00000010941
1.21885e-21	0.605945	0.75	0.255	2.1693e-17	Notochord(A)	KY2019:KY.Chr3.1212
1.27693e-20	0.816291	0.9	0.527	2.27268e-16	Notochord(A)	ENSENSCSAVG00000010662
1.50082e-20	0.392013	0.517	0.113	2.67115e-16	Notochord(A)	ENSENSCSAVG00000008481
3.05899e-20	0.624728	0.5	0.111	5.4444e-16	Notochord(A)	KY2019:KY.Chr8.757
1.34223e-19	0.645273	0.717	0.265	2.38889e-15	Notochord(A)	ENSENSCSAVG00000006064
4.485e-19	0.846774	0.883	0.505	7.9824e-15	Notochord(A)	KY2019:KY.Chr8.613
7.25519e-19	0.563915	0.95	0.822	1.29128e-14	Notochord(A)	KY2019:KY.Chr10.182
2.72736e-18	0.452605	0.433	0.09	4.85415e-14	Notochord(A)	ENSENSCSAVG00000006199
4.90014e-18	0.77301	0.817	0.47	8.72127e-14	Notochord(A)	ENSENSCSAVG00000006844
5.67017e-18	0.341843	0.533	0.137	1.00918e-13	Notochord(A)	KY2019:KY.Chr12.66
6.2898e-18	0.380848	0.55	0.149	1.11946e-13	Notochord(A)	ENSENSCSAVG00000011742
9.79816e-18	0.720711	0.733	0.341	1.74388e-13	Notochord(A)	KY2019:KY.Chr1.1330
1.46897e-17	0.893622	0.9	0.649	2.61448e-13	Notochord(A)	KY2019:KY.UAContig44.7
3.06127e-17	0.502376	0.717	0.268	5.44846e-13	Notochord(A)	ENSENSCSAVG00000007085
4.33139e-17	0.77373	0.85	0.626	7.709e-13	Notochord(A)	KY2019:KY.Chr1.1595
7.57519e-17	0.366149	0.517	0.122	1.34823e-12	Notochord(A)	ENSENSCSAVG00000009819
8.39269e-17	0.591782	0.8	0.401	1.49373e-12	Notochord(A)	ENSENSCSAVG00000010950
3.49257e-16	0.657208	0.833	0.442	6.21608e-12	Notochord(A)	ENSENSCSAVG00000009625
5.77951e-16	0.751152	0.417	0.101	1.02864e-11	Notochord(A)	ENSENSCSAVG00000001642
6.30152e-16	0.583802	0.717	0.318	1.12155e-11	Notochord(A)	KY2019:KY.UAContig3.153
1.12566e-15	0.626102	0.95	0.613	2.00345e-11	Notochord(A)	KY2019:KY.Chr3.405
2.50587e-15	0.536226	0.65	0.252	4.45995e-11	Notochord(A)	KY2019:KY.Chr7.425
3.21679e-15	0.473441	0.983	0.949	5.72524e-11	Notochord(A)	KY2019:KY.Chr3.1250
5.69053e-15	0.347893	0.4	0.088	1.0128e-10	Notochord(A)	ENSENSCSAVG00000006954
1.02926e-14	0.730467	0.8	0.484	1.83188e-10	Notochord(A)	ENSENSCSAVG00000005744
1.22842e-13	0.4423	0.517	0.178	2.18635e-09	Notochord(A)	ENSENSCSAVG00000007287
1.57135e-13	0.467955	0.517	0.176	2.79668e-09	Notochord(A)	KY2019:KY.Chr3.955
2.96382e-13	0.404268	0.517	0.168	5.27501e-09	Notochord(A)	ENSENSCSAVG00000001510
7.72182e-13	0.310015	0.433	0.117	1.37433e-08	Notochord(A)	ENSENSCSAVG00000008065
8.61987e-13	0.565397	0.683	0.343	1.53416e-08	Notochord(A)	KY2019:KY.Chr1.1807
1.21248e-12	0.400526	0.517	0.174	2.15798e-08	Notochord(A)	KY2019:KY.Chr3.1493
1.46352e-12	0.754928	0.667	0.316	2.60476e-08	Notochord(A)	KY2019:KY.Chr9.616
4.91242e-12	0.52881	0.967	0.877	8.74312e-08	Notochord(A)	ENSENSCSAVG00000008648
7.58815e-12	0.411728	0.467	0.153	1.35054e-07	Notochord(A)	KY2019:KY.UAContig6.25
8.94148e-12	0.506579	0.767	0.453	1.5914e-07	Notochord(A)	KY2019:KY.Chr2.2137
9.96399e-12	0.353986	0.6	0.234	1.77339e-07	Notochord(A)	KY2019:KY.Chr11.1139
2.23303e-11	0.389746	0.35	0.089	3.97434e-07	Notochord(A)	KY2019:KY.Chr3.1552
2.6853e-11	0.487723	0.933	0.817	4.77929e-07	Notochord(A)	KY2019:KY.Chr13.155
4.05959e-11	0.416327	0.65	0.333	7.22525e-07	Notochord(A)	KY2019:KY.Chr5.836
5.86045e-11	0.418267	0.95	0.912	1.04304e-06	Notochord(A)	KY2019:KY.Chr5.1045
8.7132e-11	0.323037	0.333	0.087	1.55078e-06	Notochord(A)	KY2019:KY.Chr4.357
1.145e-10	0.498955	0.8	0.651	2.03786e-06	Notochord(A)	KY2019:KY.Chr9.382
2.47149e-10	0.462643	0.6	0.292	4.39876e-06	Notochord(A)	KY2019:KY.Chr3.1211
2.60598e-10	0.481575	0.833	0.656	4.63813e-06	Notochord(A)	KY2019:KY.Chr4.1089
2.71247e-10	0.363323	0.483	0.179	4.82766e-06	Notochord(A)	KY2019:KY.Chr11.227
6.78144e-10	0.443703	0.783	0.552	1.20696e-05	Notochord(A)	KY2019:KY.Chr5.722
8.07207e-10	0.413598	0.517	0.213	1.43667e-05	Notochord(A)	ENSENSCSAVG00000005655
8.44591e-10	0.396265	0.917	0.858	1.5032e-05	Notochord(A)	KY2019:KY.Chr1.2436
1.25545e-09	0.412023	0.767	0.396	2.23445e-05	Notochord(A)	KY2019:KY.Chr14.240
1.35013e-09	0.494318	0.633	0.321	2.40295e-05	Notochord(A)	KY2019:KY.Chr13.240
1.4969e-09	0.460343	0.867	0.764	2.66419e-05	Notochord(A)	KY2019:KY.Chr3.206
1.67769e-09	0.47827	0.767	0.487	2.98595e-05	Notochord(A)	KY2019:KY.Chr3.575
3.48753e-09	0.503366	0.75	0.552	6.20711e-05	Notochord(A)	KY2019:KY.Chr8.453
6.03264e-09	0.521795	0.783	0.458	0.000107369	Notochord(A)	KY2019:KY.Chr1.28
7.21337e-09	0.356084	0.55	0.247	0.000128384	Notochord(A)	ENSENSCSAVG00000006053
7.55875e-09	0.870379	0.583	0.317	0.000134531	Notochord(A)	KY2019:KY.Chr8.92
1.67931e-08	0.549988	0.633	0.346	0.000298883	Notochord(A)	KY2019:KY.Chr8.91
2.45628e-08	0.369824	0.517	0.244	0.000437168	Notochord(A)	ENSENSCSAVG00000004757
6.79877e-08	0.55735	0.5	0.237	0.00121004	Notochord(A)	KY2019:KY.Chr3.580
7.31784e-08	0.338065	0.533	0.263	0.00130243	Notochord(A)	ENSENSCSAVG00000001133
1.05805e-07	0.395333	0.9	0.801	0.00188312	Notochord(A)	KY2019:KY.Chr2.2149
1.12153e-07	0.349223	0.7	0.38	0.00199609	Notochord(A)	ENSENSCSAVG00000005707
1.13131e-07	0.302902	0.433	0.184	0.00201351	Notochord(A)	KY2019:KY.Chr13.398
1.2182e-07	0.482495	0.783	0.574	0.00216816	Notochord(A)	KY2019:KY.Chr2.933
1.49778e-07	0.319442	0.483	0.219	0.00266574	Notochord(A)	ENSENSCSAVG00000004827
2.93853e-07	0.339345	0.883	0.875	0.00522999	Notochord(A)	KY2019:KY.Chr11.1059
5.93026e-07	0.337154	0.567	0.345	0.0105547	Notochord(A)	KY2019:KY.Chr1.214
1.77658e-06	0.321033	0.983	0.924	0.0316196	Notochord(A)	KY2019:KY.Chr4.943
2.73296e-06	0.30991	0.767	0.558	0.0486412	Notochord(A)	ENSENSCSAVG00000001553
5.91353e-06	0.30454	0.783	0.646	0.105249	Notochord(A)	KY2019:KY.Chr2.1353
2.21011e-05	0.334073	0.817	0.666	0.393355	Notochord(A)	KY2019:KY.Chr4.57
2.8843e-05	0.312707	0.617	0.45	0.513347	Notochord(A)	ENSENSCSAVG00000002561
3.37904e-05	0.338596	0.7	0.511	0.601401	Notochord(A)	KY2019:KY.Chr12.573
6.45266e-05	0.354499	0.817	0.79	1	Notochord(A)	KY2019:KY.Chr2.853
7.42984e-05	0.377353	0.817	0.731	1	Notochord(A)	ENSENSCSAVG00000009218
7.6175e-05	0.315456	0.55	0.308	1	Notochord(A)	ENSENSCSAVG00000005319
0.000110373	0.317122	0.85	0.782	1	Notochord(A)	KY2019:KY.Chr14.441
0.000197337	0.349016	0.717	0.667	1	Notochord(A)	KY2019:KY.Chr6.508
0.000208672	0.352306	0.8	0.689	1	Notochord(A)	KY2019:KY.Chr9.86
0.000423869	0.339409	0.633	0.484	1	Notochord(A)	ENSENSCSAVG00000002810
0.000964942	0.437809	0.383	0.204	1	Notochord(A)	ENSENSCSAVG00000002246
0.00783388	0.367555	0.45	0.349	1	Notochord(A)	KY2019:KY.Chr2.1336
2.88849e-74	0.936492	0.896	0.071	5.14094e-70	Notochord(B)	KY2019:KY.Chr10.622
3.02717e-56	0.69707	0.854	0.078	5.38776e-52	Notochord(B)	KY2019:KY.Chr12.6
4.97247e-55	0.610207	0.854	0.079	8.85e-51	Notochord(B)	ENSENSCSAVG00000002247
8.4318e-29	0.516996	0.792	0.157	1.50069e-24	Notochord(B)	ENSENSCSAVG00000000590
6.43208e-28	0.47381	0.729	0.136	1.14478e-23	Notochord(B)	ENSENSCSAVG00000002442
9.86933e-25	0.386163	0.688	0.133	1.75654e-20	Notochord(B)	KY2019:KY.Chr6.30
7.90094e-23	0.467626	0.708	0.162	1.40621e-18	Notochord(B)	ENSENSCSAVG00000002459
1.79511e-21	0.482903	0.75	0.194	3.19494e-17	Notochord(B)	KY2019:KY.Chr6.28
1.66931e-20	0.503636	0.729	0.2	2.97103e-16	Notochord(B)	KY2019:KY.Chr6.31
2.53856e-20	0.518629	0.708	0.188	4.51814e-16	Notochord(B)	KY2019:KY.Chr6.26
1.82639e-19	0.642087	0.833	0.268	3.25061e-15	Notochord(B)	ENSENSCSAVG00000010045
4.06556e-19	0.587957	0.896	0.305	7.23589e-15	Notochord(B)	KY2019:KY.Chr11.1167
1.21551e-18	0.404144	0.729	0.198	2.16337e-14	Notochord(B)	KY2019:KY.Chr6.27
1.84894e-18	0.345468	0.667	0.164	3.29074e-14	Notochord(B)	KY2019:KY.Chr11.1198
6.05938e-16	0.615807	0.875	0.41	1.07845e-11	Notochord(B)	KY2019:KY.Chr6.491
2.32146e-15	0.670792	0.979	0.681	4.13174e-11	Notochord(B)	KY2019:KY.Chr9.86
3.52399e-14	0.434553	0.833	0.314	6.27199e-10	Notochord(B)	ENSENSCSAVG00000010941
3.63441e-13	0.425179	0.75	0.275	6.46851e-09	Notochord(B)	KY2019:KY.Chr14.351
3.98965e-13	0.369464	0.625	0.18	7.10077e-09	Notochord(B)	ENSENSCSAVG00000008768
6.97706e-13	0.337742	0.583	0.179	1.24178e-08	Notochord(B)	ENSENSCSAVG00000010585
2.27936e-12	0.556568	0.812	0.423	4.05681e-08	Notochord(B)	ENSENSCSAVG00000004666
2.5364e-12	0.365955	0.5	0.142	4.51428e-08	Notochord(B)	KY2019:KY.Chr6.29
3.74672e-12	0.537858	0.979	0.615	6.66841e-08	Notochord(B)	KY2019:KY.Chr3.405
9.55229e-12	0.466684	0.854	0.483	1.70012e-07	Notochord(B)	KY2019:KY.Chr1.2165
2.90362e-10	0.454306	0.792	0.401	5.16787e-06	Notochord(B)	KY2019:KY.Chr13.326
5.42589e-10	0.416938	0.854	0.445	9.657e-06	Notochord(B)	ENSENSCSAVG00000009625
4.39133e-09	0.364081	0.938	0.848	7.81569e-05	Notochord(B)	KY2019:KY.Chr3.1545
1.53146e-08	0.402688	0.875	0.61	0.00027257	Notochord(B)	KY2019:KY.Chr4.1002
1.90331e-08	0.332073	0.917	0.717	0.000338752	Notochord(B)	KY2019:KY.Chr13.449
2.06177e-08	0.348846	0.896	0.509	0.000366954	Notochord(B)	KY2019:KY.Chr8.613
2.26862e-08	0.357632	0.833	0.474	0.00040377	Notochord(B)	ENSENSCSAVG00000006844
0.000827278	0.307691	0.562	0.353	1	Notochord(B)	KY2019:KY.Chr13.471
0.00147856	0.309719	0.521	0.324	1	Notochord(B)	KY2019:KY.Chr8.92
4.2669e-124	0.867629	0.767	0.011	7.59423e-120	Neural(b)	KY2019:KY.Chr2.1417
5.47367e-40	0.41675	0.605	0.054	9.74204e-36	Neural(b)	KY2019:KY.Chr11.146
2.70252e-19	0.355749	0.279	0.024	4.80995e-15	Neural(b)	ENSENSCSAVG00000002586
1.96822e-18	0.607767	0.581	0.138	3.50303e-14	Neural(b)	KY2019:KY.Chr11.266
1.76117e-13	0.318877	0.372	0.068	3.13453e-09	Neural(b)	ENSENSCSAVG00000010443
2.08204e-13	0.858484	0.698	0.266	3.70561e-09	Neural(b)	KY2019:KY.UAContig31.10
4.44371e-10	0.327359	0.767	0.309	7.90892e-06	Neural(b)	ENSENSCSAVG00000005021
7.15806e-09	0.330546	0.744	0.351	0.000127399	Neural(b)	ENSENSCSAVG00000002100
8.72539e-09	0.462164	0.884	0.55	0.000155294	Neural(b)	ENSENSCSAVG00000008470
1.49211e-08	0.315879	0.465	0.144	0.000265566	Neural(b)	ENSENSCSAVG00000006066
3.31585e-08	0.393766	0.86	0.51	0.000590155	Neural(b)	KY2019:KY.Chr2.771
1.0084e-07	0.32519	0.837	0.4	0.00179475	Neural(b)	ENSENSCSAVG00000007297
4.83925e-07	0.304045	0.326	0.094	0.00861289	Neural(b)	ENSENSCSAVG00000008526
8.06141e-07	0.361337	0.814	0.585	0.0143477	Neural(b)	KY2019:KY.Chr5.854
2.93646e-06	0.378214	0.884	0.654	0.0522631	Neural(b)	KY2019:KY.Chr11.942
2.98499e-06	0.333633	0.907	0.581	0.0531269	Neural(b)	KY2019:KY.Chr1.559
5.06292e-05	0.534455	0.767	0.591	0.901099	Neural(b)	KY2019:KY.Chr7.483
2.00116e-81	0.401107	0.576	0.01	3.56167e-77	Heart	ENSENSCSAVG00000004607
1.19295e-60	0.838326	0.636	0.028	2.12321e-56	Heart	ENSENSCSAVG00000007736
8.71457e-52	0.363277	0.515	0.02	1.55102e-47	Heart	KY2019:KY.Chr4.860
1.95343e-45	0.599674	0.515	0.025	3.47672e-41	Heart	ENSENSCSAVG00000003849
6.22831e-36	1.0308	0.939	0.168	1.10851e-31	Heart	KY2019:KY.Chr4.730
1.12019e-35	0.55978	0.545	0.04	1.99372e-31	Heart	KY2019:KY.Chr6.317
2.0945e-35	0.668674	0.788	0.091	3.72779e-31	Heart	ENSENSCSAVG00000009979
1.9668e-33	0.37075	0.394	0.021	3.50051e-29	Heart	ENSENSCSAVG00000003172
9.57734e-30	0.328599	0.394	0.024	1.70458e-25	Heart	ENSENSCSAVG00000009911
1.16638e-29	0.761927	0.848	0.159	2.07593e-25	Heart	KY2019:KY.Chr12.992
1.02824e-28	1.07635	0.97	0.222	1.83006e-24	Heart	KY2019:KY.Chr4.1167
3.60087e-28	0.436617	0.424	0.031	6.40882e-24	Heart	ENSENSCSAVG00000002225
7.05222e-22	0.768953	0.788	0.184	1.25515e-17	Heart	KY2019:KY.Chr14.999
1.12697e-21	0.355171	0.545	0.073	2.00579e-17	Heart	ENSENSCSAVG00000003150
1.28705e-21	1.28483	1	0.423	2.29069e-17	Heart	KY2019:KY.Chr7.1017
5.64856e-20	0.321877	0.455	0.056	1.00533e-15	Heart	KY2019:KY.Chr6.281
1.08329e-19	0.3938	0.485	0.065	1.92804e-15	Heart	ENSENSCSAVG00000005102
1.25046e-19	0.376398	0.545	0.084	2.22556e-15	Heart	ENSENSCSAVG00000005949
4.12495e-15	0.806958	0.909	0.401	7.34159e-11	Heart	KY2019:KY.Chr14.240
4.2624e-15	0.358667	0.515	0.101	7.58623e-11	Heart	KY2019:KY.Chr6.335
7.59613e-15	0.378254	0.606	0.136	1.35196e-10	Heart	KY2019:KY.Chr8.601
1.64007e-14	0.64421	0.909	0.382	2.91899e-10	Heart	ENSENSCSAVG00000005707
6.61399e-14	0.571213	0.879	0.316	1.17716e-09	Heart	KY2019:KY.Chr12.558
4.17586e-13	0.815302	0.848	0.489	7.4322e-09	Heart	KY2019:KY.Chr1.2165
5.63849e-13	0.725048	0.818	0.323	1.00354e-08	Heart	ENSENSCSAVG00000010941
2.60086e-12	0.375013	0.636	0.183	4.62901e-08	Heart	KY2019:KY.Chr11.227
4.4712e-12	0.492965	0.606	0.166	7.95784e-08	Heart	ENSENSCSAVG00000007538
8.02314e-12	0.579405	1	0.739	1.42796e-07	Heart	KY2019:KY.Chr2.1149
9.39815e-12	0.346988	0.485	0.106	1.67268e-07	Heart	ENSENSCSAVG00000004498
3.78153e-11	0.498039	0.848	0.411	6.73037e-07	Heart	ENSENSCSAVG00000010950
4.46926e-11	0.611609	0.758	0.307	7.95438e-07	Heart	KY2019:KY.Chr9.720
8.94752e-11	0.554011	0.939	0.488	1.59248e-06	Heart	ENSENSCSAVG00000005744
9.14224e-11	0.539901	0.727	0.283	1.62714e-06	Heart	KY2019:KY.Chr14.351
1.65503e-10	0.302417	0.364	0.068	2.94562e-06	Heart	KY2019:KY.Chr11.146
2.13534e-10	0.352877	0.606	0.207	3.80049e-06	Heart	ENSENSCSAVG00000006366
3.09583e-10	0.33877	0.485	0.125	5.50995e-06	Heart	ENSENSCSAVG00000007184
1.04526e-08	0.308614	0.576	0.214	0.000186036	Heart	KY2019:KY.Chr14.247
2.11941e-08	0.53081	0.788	0.406	0.000377212	Heart	ENSENSCSAVG00000003407
2.44148e-08	0.364831	0.697	0.294	0.000434535	Heart	KY2019:KY.Chr5.758
2.59184e-08	0.415337	0.939	0.765	0.000461296	Heart	KY2019:KY.Chr3.206
7.47083e-08	0.504687	0.818	0.486	0.00132966	Heart	ENSENSCSAVG00000011130
9.3249e-08	0.429727	0.879	0.507	0.00165965	Heart	KY2019:KY.Chr14.1187
1.34793e-07	0.420886	0.97	0.692	0.00239905	Heart	ENSENSCSAVG00000010866
2.37671e-07	0.390357	0.818	0.552	0.00423006	Heart	KY2019:KY.Chr6.59
3.16532e-07	0.443186	0.758	0.466	0.00563364	Heart	KY2019:KY.Chr4.32
5.22699e-07	0.451264	0.939	0.638	0.00930299	Heart	ENSENSCSAVG00000008056
1.78856e-06	0.365182	0.848	0.615	0.0318328	Heart	KY2019:KY.Chr4.1002
3.1438e-06	0.436561	0.879	0.668	0.0559533	Heart	KY2019:KY.Chr4.57
3.50685e-06	0.409823	0.606	0.284	0.0624149	Heart	KY2019:KY.Chr11.1199
3.59539e-06	0.45894	0.909	0.646	0.0639907	Heart	ENSENSCSAVG00000009090
4.00657e-06	0.416625	0.818	0.634	0.071309	Heart	KY2019:KY.Chr1.1595
5.03207e-06	0.378362	0.788	0.483	0.0895607	Heart	ENSENSCSAVG00000002810
5.45153e-06	0.455491	0.939	0.653	0.0970264	Heart	KY2019:KY.Chr1.1478
5.57445e-06	0.377043	0.636	0.332	0.0992141	Heart	KY2019:KY.UAContig3.153
6.36393e-06	0.305687	0.788	0.449	0.113265	Heart	ENSENSCSAVG00000002561
8.35363e-06	0.313468	0.909	0.748	0.148678	Heart	KY2019:KY.Chr1.143
8.40193e-06	0.380198	1	0.847	0.149538	Heart	KY2019:KY.Chr3.256
8.4146e-06	0.338655	0.939	0.813	0.149763	Heart	KY2019:KY.Chr12.760
2.79328e-05	0.323314	0.727	0.424	0.497149	Heart	ENSENSCSAVG00000000290
3.01539e-05	0.364762	0.727	0.483	0.536679	Heart	ENSENSCSAVG00000006844
4.63984e-05	0.379072	0.424	0.183	0.825798	Heart	ENSENSCSAVG00000000279
4.92634e-05	0.345523	0.879	0.585	0.876789	Heart	KY2019:KY.Chr1.559
5.33927e-05	0.361249	0.727	0.515	0.950283	Heart	KY2019:KY.Chr12.573
5.4169e-05	0.326552	0.818	0.639	0.9641	Heart	KY2019:KY.Chr9.868
5.81343e-05	0.300846	0.636	0.354	1	Heart	KY2019:KY.Chr4.1320
0.000109601	0.518916	0.455	0.231	1	Heart	KY2019:KY.Chr13.12
0.000114168	0.306765	0.364	0.143	1	Heart	KY2019:KY.Chr13.7
0.000284709	0.330008	0.818	0.708	1	Heart	KY2019:KY.Chr5.632
0.000899543	0.316821	0.788	0.618	1	Heart	ENSENSCSAVG00000000347
1.17439e-116	0.889698	0.931	0.021	2.09017e-112	Mesenchyme(A/B)	KY2019:KY.Chr1.2070
6.39022e-107	0.906326	0.828	0.017	1.13733e-102	Mesenchyme(A/B)	ENSENSCSAVG00000009397
6.41661e-54	0.361596	0.276	0.001	1.14203e-49	Mesenchyme(A/B)	KY2019:KY.Chr1.2035
1.44103e-53	0.509272	0.655	0.032	2.56474e-49	Mesenchyme(A/B)	KY2019:KY.Chr1.1536
6.29146e-42	0.666581	0.724	0.055	1.11975e-37	Mesenchyme(A/B)	KY2019:KY.Chr14.1115
9.99904e-39	0.36258	0.517	0.028	1.77963e-34	Mesenchyme(A/B)	KY2019:KY.Chr5.496
5.30695e-38	0.371852	0.414	0.016	9.44531e-34	Mesenchyme(A/B)	ENSENSCSAVG00000001551
1.1671e-24	0.741277	0.862	0.171	2.07721e-20	Mesenchyme(A/B)	KY2019:KY.Chr9.393
6.53017e-24	0.730353	0.897	0.197	1.16224e-19	Mesenchyme(A/B)	ENSENSCSAVG00000007533
1.37153e-20	0.30866	0.517	0.063	2.44106e-16	Mesenchyme(A/B)	KY2019:KY.Chr6.512
3.31141e-20	0.557323	0.759	0.14	5.89365e-16	Mesenchyme(A/B)	ENSENSCSAVG00000006066
5.10617e-17	0.452772	0.69	0.132	9.08797e-13	Mesenchyme(A/B)	ENSENSCSAVG00000005847
7.47351e-15	0.601916	0.759	0.205	1.33014e-10	Mesenchyme(A/B)	ENSENSCSAVG00000003862
8.10377e-15	0.783906	0.655	0.17	1.44231e-10	Mesenchyme(A/B)	ENSENSCSAVG00000007529
3.47981e-14	0.303407	0.586	0.117	6.19337e-10	Mesenchyme(A/B)	ENSENSCSAVG00000001514
7.56807e-14	0.454533	0.793	0.212	1.34697e-09	Mesenchyme(A/B)	ENSENSCSAVG00000000644
6.74418e-12	0.543613	0.862	0.324	1.20033e-07	Mesenchyme(A/B)	KY2019:KY.Chr13.240
7.1299e-12	0.648651	0.828	0.312	1.26898e-07	Mesenchyme(A/B)	ENSENSCSAVG00000009682
1.31605e-11	0.410913	0.69	0.189	2.34231e-07	Mesenchyme(A/B)	KY2019:KY.Chr14.999
1.61184e-10	0.496407	0.828	0.322	2.86876e-06	Mesenchyme(A/B)	KY2019:KY.Chr9.149
2.15507e-08	0.372585	0.793	0.308	0.000383559	Mesenchyme(A/B)	ENSENSCSAVG00000005319
1.20157e-07	0.456534	0.897	0.604	0.00213855	Mesenchyme(A/B)	KY2019:KY.Chr4.757
1.66359e-07	0.480208	0.793	0.334	0.00296086	Mesenchyme(A/B)	KY2019:KY.Chr4.867
8.00338e-07	0.436028	0.793	0.347	0.0142444	Mesenchyme(A/B)	ENSENSCSAVG00000004484
3.31445e-06	0.324622	0.793	0.357	0.0589906	Mesenchyme(A/B)	KY2019:KY.Chr6.371
3.41855e-06	0.33092	0.793	0.454	0.0608434	Mesenchyme(A/B)	KY2019:KY.Chr12.937
4.36806e-06	0.353766	0.966	0.654	0.0777428	Mesenchyme(A/B)	KY2019:KY.Chr1.1478
5.60209e-06	0.390312	0.931	0.731	0.0997061	Mesenchyme(A/B)	ENSENSCSAVG00000009218
7.61198e-06	0.337503	0.621	0.314	0.135478	Mesenchyme(A/B)	KY2019:KY.Chr13.267
3.81146e-05	0.382719	0.966	0.869	0.678364	Mesenchyme(A/B)	KY2019:KY.Chr1.1986
4.7059e-05	0.384086	1	0.848	0.837556	Mesenchyme(A/B)	KY2019:KY.Chr3.256
7.85897e-05	0.304528	0.655	0.33	1	Mesenchyme(A/B)	KY2019:KY.Chr2.18
8.29693e-05	0.343428	1	0.76	1	Mesenchyme(A/B)	ENSENSCSAVG00000003152
0.000138109	0.300474	0.931	0.718	1	Mesenchyme(A/B)	KY2019:KY.Chr3.1135
0.000279099	0.308749	0.966	0.859	1	Mesenchyme(A/B)	KY2019:KY.Chr4.959
5.15705e-69	1.24366	0.926	0.053	9.17852e-65	Germ line	KY2019:KY.Chr12.602
2.00458e-44	4.68809	0.963	0.12	3.56775e-40	Germ line	KY2019:KY.Chr1.1698
3.32428e-44	2.81596	1	0.135	5.91655e-40	Germ line	KY2019:KY.Chr4.632
2.74568e-38	1.941	1	0.168	4.88676e-34	Germ line	KY2019:KY.Chr12.600
1.32693e-37	0.813102	0.852	0.102	2.36166e-33	Germ line	KY2019:KY.Chr11.356
1.41985e-35	3.93286	1	0.189	2.52704e-31	Germ line	KY2019:KY.Chr2.1504
1.50676e-31	1.80787	0.963	0.195	2.68173e-27	Germ line	KY2019:KY.Chr12.601
1.35349e-30	3.1348	1	0.24	2.40894e-26	Germ line	KY2019:KY.Chr4.1328
1.95184e-30	0.348728	0.704	0.075	3.47388e-26	Germ line	KY2019:KY.Chr3.1006
3.41411e-30	1.56188	0.926	0.185	6.07644e-26	Germ line	KY2019:KY.Chr1.238
3.59894e-29	0.632478	0.778	0.107	6.40539e-25	Germ line	KY2019:KY.Chr9.580
3.60082e-27	3.58112	1	0.29	6.40875e-23	Germ line	KY2019:KY.Chr14.560
7.83674e-26	1.68828	1	0.315	1.39478e-21	Germ line	KY2019:KY.Chr9.276
1.49941e-25	1.81537	1	0.322	2.66866e-21	Germ line	KY2019:KY.Chr4.1118
4.64147e-25	1.52433	0.963	0.28	8.26088e-21	Germ line	KY2019:KY.Chr1.886
5.21748e-24	0.734345	0.741	0.124	9.28608e-20	Germ line	KY2019:KY.Chr5.421
8.23823e-24	0.383866	0.704	0.099	1.46624e-19	Germ line	KY2019:KY.Chr1.584
3.06127e-23	1.48519	0.963	0.319	5.44844e-19	Germ line	KY2019:KY.Chr9.354
8.91498e-23	1.0303	0.852	0.203	1.58669e-18	Germ line	KY2019:KY.Chr1.2461
1.17252e-22	3.55972	1	0.409	2.08685e-18	Germ line	KY2019:KY.Chr13.376
3.84781e-22	0.858023	0.889	0.237	6.84834e-18	Germ line	KY2019:KY.Chr11.769
1.1366e-21	2.38824	1	0.457	2.02292e-17	Germ line	KY2019:KY.Chr5.961
1.48371e-21	3.34917	1	0.474	2.6407e-17	Germ line	KY2019:KY.Chr12.746
1.61815e-21	0.846882	0.889	0.229	2.87999e-17	Germ line	KY2019:KY.Chr9.1025
2.02012e-21	0.53939	0.778	0.151	3.59541e-17	Germ line	KY2019:KY.Chr3.730
2.19838e-21	3.49803	1	0.483	3.91267e-17	Germ line	KY2019:KY.Chr2.519
2.97357e-21	1.8848	1	0.484	5.29236e-17	Germ line	KY2019:KY.Chr2.808
7.39961e-21	0.797835	0.926	0.278	1.31698e-16	Germ line	KY2019:KY.Chr7.667
1.04879e-20	1.48331	1	0.492	1.86663e-16	Germ line	KY2019:KY.Chr4.691
1.25984e-20	0.476571	0.704	0.122	2.24226e-16	Germ line	KY2019:KY.Chr7.286
1.31561e-20	2.35791	1	0.537	2.34152e-16	Germ line	KY2019:KY.Chr1.1411
1.38685e-20	0.422024	0.778	0.143	2.46832e-16	Germ line	KY2019:KY.Chr8.465
3.14632e-20	2.17122	1	0.561	5.59981e-16	Germ line	KY2019:KY.Chr2.1554
3.40065e-20	5.97075	1	0.571	6.05247e-16	Germ line	KY2019:KY.Chr1.944
6.54928e-20	1.26483	1	0.471	1.16564e-15	Germ line	KY2019:KY.Chr10.282
6.80454e-20	0.354616	0.667	0.109	1.21107e-15	Germ line	KY2019:KY.Chr14.160
7.27974e-20	1.75716	1	0.599	1.29565e-15	Germ line	KY2019:KY.Chr4.1164
1.09771e-19	2.42947	1	0.634	1.9537e-15	Germ line	KY2019:KY.Chr5.223
1.2376e-19	3.69289	1	0.641	2.20268e-15	Germ line	KY2019:KY.Chr11.319
2.01904e-19	2.21743	1	0.677	3.59348e-15	Germ line	KY2019:KY.Chr8.1143
2.26194e-19	1.56344	1	0.656	4.02579e-15	Germ line	KY2019:KY.Chr8.853
2.353e-19	2.56735	1	0.686	4.18786e-15	Germ line	KY2019:KY.Chr4.1353
2.87338e-19	2.73621	1	0.71	5.11404e-15	Germ line	KY2019:KY.Chr13.287
4.81597e-19	1.59915	1	0.754	8.57147e-15	Germ line	KY2019:KY.Chr2.1510
5.38486e-19	2.44731	1	0.574	9.58398e-15	Germ line	KY2019:KY.Chr7.359
6.57447e-19	3.51079	1	0.842	1.17012e-14	Germ line	KY2019:KY.Chr11.694
7.08715e-19	2.93192	1	0.897	1.26137e-14	Germ line	KY2019:KY.Chr4.229
7.48341e-19	1.73659	1	0.955	1.3319e-14	Germ line	KY2019:KY.Chr9.1124
7.60854e-19	1.98998	1	0.859	1.35417e-14	Germ line	KY2019:KY.Chr5.816
2.33559e-18	1.13298	0.963	0.419	4.15689e-14	Germ line	KY2019:KY.Chr7.1030
3.7131e-18	0.676301	0.963	0.322	6.60857e-14	Germ line	KY2019:KY.Chr5.730
4.30619e-18	1.42385	1	0.774	7.66416e-14	Germ line	KY2019:KY.Chr8.482
5.6106e-18	1.13009	1	0.706	9.98575e-14	Germ line	KY2019:KY.Chr3.512
8.03922e-18	1.36623	1	0.763	1.43082e-13	Germ line	KY2019:KY.Chr11.402
1.1254e-17	1.05705	1	0.93	2.00299e-13	Germ line	KY2019:KY.Chr8.607
1.71813e-17	1.2604	1	0.744	3.05793e-13	Germ line	KY2019:KY.Chr9.355
2.78483e-17	1.38005	1	0.789	4.95645e-13	Germ line	KY2019:KY.Chr7.73
3.29524e-17	1.07518	1	0.819	5.86487e-13	Germ line	KY2019:KY.Chr1.2539
4.7755e-17	0.704582	0.778	0.203	8.49943e-13	Germ line	KY2019:KY.Chr11.1163
3.39871e-16	0.949521	1	0.894	6.04902e-12	Germ line	KY2019:KY.UAContig2.2
3.45245e-16	0.617235	0.778	0.221	6.14468e-12	Germ line	KY2019:KY.Chr4.421
5.7565e-16	1.42185	0.963	0.764	1.02454e-11	Germ line	KY2019:KY.Chr3.930
6.158e-16	1.37732	0.963	0.819	1.096e-11	Germ line	KY2019:KY.Chr1.1793
6.57298e-16	0.313461	0.519	0.077	1.16986e-11	Germ line	KY2019:KY.UAContig4.52
1.10141e-15	0.597201	0.926	0.336	1.9603e-11	Germ line	KY2019:KY.Chr14.142
1.33017e-15	0.357467	0.593	0.108	2.36743e-11	Germ line	KY2019:KY.UAContig4.61
1.36128e-15	0.819716	1	0.792	2.42281e-11	Germ line	KY2019:KY.Chr3.292
1.68112e-15	0.436949	0.667	0.15	2.99206e-11	Germ line	KY2019:KY.Chr1.1934
2.48152e-15	0.389683	0.63	0.127	4.41661e-11	Germ line	KY2019:KY.Chr2.2254
2.78894e-15	1.15142	0.963	0.919	4.96375e-11	Germ line	KY2019:KY.Chr12.1061
5.73192e-15	1.09398	0.926	0.643	1.02017e-10	Germ line	KY2019:KY.Chr14.934
1.47749e-14	0.530004	0.852	0.287	2.62964e-10	Germ line	KY2019:KY.Chr5.392
1.79952e-14	1.00264	0.963	0.762	3.20279e-10	Germ line	KY2019:KY.Chr8.412
2.27858e-14	0.945037	0.963	0.747	4.05542e-10	Germ line	KY2019:KY.Chr9.932
6.03179e-13	0.467382	0.778	0.255	1.07354e-08	Germ line	KY2019:KY.Chr14.514
7.88009e-13	0.771965	0.963	0.676	1.4025e-08	Germ line	KY2019:KY.Chr4.1194
9.71821e-13	0.346775	0.593	0.142	1.72965e-08	Germ line	KY2019:KY.Chr2.863
1.30493e-12	0.688762	1	0.898	2.32251e-08	Germ line	KY2019:KY.Chr14.24
2.21705e-12	0.743636	0.926	0.634	3.9459e-08	Germ line	KY2019:KY.Chr1.1242
2.61174e-12	0.387128	0.704	0.207	4.64837e-08	Germ line	KY2019:KY.Chr7.863
2.98293e-12	0.390264	0.519	0.111	5.30903e-08	Germ line	KY2019:KY.Chr2.1326
4.07622e-12	0.626992	0.778	0.317	7.25486e-08	Germ line	KY2019:KY.Chr8.967
1.79762e-11	0.604547	0.926	0.594	3.19941e-07	Germ line	KY2019:KY.Chr12.326
3.0017e-11	0.607233	0.778	0.335	5.34242e-07	Germ line	KY2019:KY.Chr4.704
8.21681e-11	0.394415	0.778	0.308	1.46243e-06	Germ line	KY2019:KY.Chr14.13
1.81275e-10	0.330839	0.778	0.273	3.22634e-06	Germ line	KY2019:KY.Chr1.19
1.89383e-10	0.590513	1	0.817	3.37065e-06	Germ line	KY2019:KY.Chr7.125
2.85642e-10	0.38983	0.63	0.179	5.08386e-06	Germ line	KY2019:KY.Chr14.573
6.01005e-10	0.829648	0.889	0.65	1.06967e-05	Germ line	KY2019:KY.Chr3.1530
7.67898e-10	0.41231	0.667	0.243	1.36671e-05	Germ line	KY2019:KY.Chr4.734
1.74788e-09	0.441796	0.741	0.316	3.11088e-05	Germ line	KY2019:KY.Chr5.562
1.821e-09	0.541407	0.889	0.618	3.24101e-05	Germ line	KY2019:KY.Chr3.822
2.09977e-09	0.383012	0.63	0.188	3.73717e-05	Germ line	KY2019:KY.Chr12.716
2.12977e-09	0.616226	1	0.945	3.79057e-05	Germ line	KY2019:KY.Chr3.1696
6.34525e-09	0.553631	0.963	0.77	0.000112933	Germ line	KY2019:KY.Chr9.280
6.49556e-09	0.556432	0.926	0.789	0.000115608	Germ line	KY2019:KY.Chr9.16
1.56394e-08	0.532986	0.778	0.446	0.00027835	Germ line	KY2019:KY.Chr5.172
1.83897e-08	0.461364	0.778	0.427	0.0003273	Germ line	KY2019:KY.Chr3.1288
1.97637e-08	0.40633	1	0.918	0.000351754	Germ line	KY2019:KY.Chr1.1258
6.43443e-08	0.402269	0.963	0.648	0.0011452	Germ line	KY2019:KY.Chr5.426
9.46457e-08	0.513278	0.889	0.674	0.0016845	Germ line	KY2019:KY.Chr4.911
1.08531e-07	0.476049	1	0.866	0.00193163	Germ line	KY2019:KY.Chr12.739
1.17945e-07	0.32078	0.815	0.443	0.00209918	Germ line	KY2019:KY.Chr14.1106
2.122e-07	0.333555	0.778	0.371	0.00377673	Germ line	KY2019:KY.Chr5.806
2.52053e-07	0.461091	0.852	0.522	0.00448603	Germ line	KY2019:KY.Chr1.1582
3.47565e-07	0.319808	0.963	0.945	0.00618595	Germ line	KY2019:KY.Chr4.76
4.06644e-07	0.375475	0.926	0.627	0.00723745	Germ line	KY2019:KY.Chr14.278
5.76827e-07	0.443659	0.889	0.713	0.0102664	Germ line	KY2019:KY.Chr2.2105
6.3585e-07	0.309756	0.852	0.474	0.0113169	Germ line	KY2019:KY.Chr11.1246
7.74066e-07	0.43538	0.926	0.715	0.0137768	Germ line	KY2019:KY.Chr4.1317
8.70341e-07	0.464519	0.889	0.674	0.0154903	Germ line	KY2019:KY.Chr3.356
1.32453e-06	0.398643	0.963	0.847	0.023574	Germ line	KY2019:KY.Chr5.834
1.4908e-06	0.339707	1	0.824	0.0265333	Germ line	KY2019:KY.Chr9.716
2.16497e-06	0.37013	0.852	0.617	0.0385321	Germ line	KY2019:KY.Chr11.174
2.22661e-06	0.334686	1	0.779	0.0396293	Germ line	KY2019:KY.Chr1.1556
3.94828e-06	0.383349	0.704	0.365	0.0702714	Germ line	KY2019:KY.Chr5.677
1.03879e-05	0.361881	0.963	0.863	0.184885	Germ line	KY2019:KY.Chr4.962
2.52534e-05	0.321076	0.852	0.57	0.449459	Germ line	KY2019:KY.Chr1.1301
2.83558e-05	0.373777	0.852	0.572	0.504676	Germ line	KY2019:KY.Chr7.720
3.62187e-05	0.341831	0.852	0.773	0.64462	Germ line	KY2019:KY.Chr14.587
3.77874e-05	0.35213	0.889	0.745	0.67254	Germ line	KY2019:KY.Chr2.1022
4.08657e-05	0.383306	0.926	0.811	0.727328	Germ line	KY2019:KY.Chr10.748
0.000100584	0.326083	0.741	0.504	1	Germ line	KY2019:KY.Chr2.2136
0.000104238	0.34344	0.778	0.521	1	Germ line	KY2019:KY.Chr9.269
0.000405088	0.347902	0.778	0.634	1	Germ line	KY2019:KY.Chr8.804
0.00041231	0.301412	0.815	0.624	1	Germ line	KY2019:KY.Chr8.1204
0.000929685	0.327803	0.889	0.621	1	Germ line	KY2019:KY.Chr13.193
0.00241131	0.349291	0.926	0.785	1	Germ line	KY2019:KY.Chr7.805

## Sheet: Supplementary Data 6
Data 6
Marker gene list
p_val	avg_logFC	pct.1	pct.2	p_val_adj	cluster	gene
0	1.65449	0.846	0.226	0	Epidermis(a)	KY2019:KY.Chr11.1086
0	1.37093	0.99	0.371	0	Epidermis(a)	KY2019:KY.Chr14.629
0	1.36111	0.849	0.235	0	Epidermis(a)	KY2019:KY.Chr9.390
0	1.30463	0.726	0.133	0	Epidermis(a)	KY2019:KY.Chr7.63
0	1.2858	0.877	0.249	0	Epidermis(a)	ENSCSAVG00000002693
0	1.27324	0.988	0.45	0	Epidermis(a)	KY2019:KY.Chr7.872
0	1.22131	0.982	0.441	0	Epidermis(a)	ENSCSAVG00000002057
0	1.20189	0.895	0.302	0	Epidermis(a)	ENSCSAVG00000004774
0	1.18243	0.991	0.569	0	Epidermis(a)	KY2019:KY.Chr1.1655
0	1.09566	0.992	0.475	0	Epidermis(a)	ENSCSAVG00000001302
0	1.06393	0.571	0.069	0	Epidermis(a)	KY2019:KY.Chr7.711
0	1.00887	0.974	0.439	0	Epidermis(a)	ENSCSAVG00000003085
0	1.0072	0.606	0.118	0	Epidermis(a)	KY2019:KY.Chr8.306
0	0.99412	0.997	0.559	0	Epidermis(a)	KY2019:KY.Chr11.80
0	0.964082	0.994	0.496	0	Epidermis(a)	ENSCSAVG00000002048
0	0.957079	0.46	0.051	0	Epidermis(a)	KY2019:KY.Chr10.1157
0	0.946131	0.884	0.334	0	Epidermis(a)	ENSCSAVG00000005391
0	0.937939	0.992	0.483	0	Epidermis(a)	KY2019:KY.Chr1.2380
0	0.91397	0.982	0.637	0	Epidermis(a)	KY2019:KY.Chr5.780
0	0.770838	0.449	0.05	0	Epidermis(a)	KY2019:KY.Chr1.1182
1.96395e-292	0.879208	0.987	0.543	4.7066e-288	Epidermis(a)	KY2019:KY.Chr5.393
8.29485e-285	0.800036	0.397	0.043	1.98786e-280	Epidermis(a)	KY2019:KY.Chr4.42
3.08125e-282	0.890417	0.77	0.25	7.38423e-278	Epidermis(a)	KY2019:KY.Chr4.4
4.12147e-281	0.903988	0.917	0.443	9.87711e-277	Epidermis(a)	ENSCSAVG00000006012
5.32981e-279	0.874044	0.997	0.573	1.27729e-274	Epidermis(a)	ENSCSAVG00000011519
1.15482e-272	0.516906	0.27	0.009	2.76753e-268	Epidermis(a)	ENSCSAVG00000001698
7.88762e-270	0.868029	0.907	0.401	1.89027e-265	Epidermis(a)	KY2019:KY.Chr11.437
2.24644e-267	0.80974	0.995	0.592	5.3836e-263	Epidermis(a)	KY2019:KY.Chr1.1897
5.04859e-266	0.829979	0.996	0.647	1.20989e-261	Epidermis(a)	ENSCSAVG00000007297
1.42019e-263	0.850991	0.91	0.417	3.40349e-259	Epidermis(a)	ENSCSAVG00000001425
1.48856e-259	0.857942	0.911	0.438	3.56732e-255	Epidermis(a)	KY2019:KY.Chr9.1057
3.31358e-258	0.840771	0.808	0.327	7.941e-254	Epidermis(a)	KY2019:KY.Chr1.2235
2.54733e-257	0.814469	0.546	0.122	6.10468e-253	Epidermis(a)	KY2019:KY.Chr5.148
1.97255e-245	0.714029	0.981	0.54	4.72721e-241	Epidermis(a)	KY2019:KY.Chr8.757
4.17184e-240	0.803019	0.85	0.347	9.99781e-236	Epidermis(a)	KY2019:KY.Chr7.527
6.46894e-239	0.691873	0.348	0.04	1.55028e-234	Epidermis(a)	KY2019:KY.Chr5.966
7.80384e-232	0.795159	0.688	0.228	1.87019e-227	Epidermis(a)	ENSCSAVG00000009638
1.4425e-229	0.729292	0.899	0.409	3.45696e-225	Epidermis(a)	KY2019:KY.Chr11.363
1.77253e-217	0.712877	0.942	0.664	4.24787e-213	Epidermis(a)	KY2019:KY.Chr8.1072
2.75792e-214	0.743194	0.97	0.644	6.60937e-210	Epidermis(a)	KY2019:KY.Chr1.813
1.38218e-211	0.654253	0.997	0.953	3.3124e-207	Epidermis(a)	KY2019:KY.Chr11.687
1.62336e-210	0.71922	0.626	0.194	3.89037e-206	Epidermis(a)	KY2019:KY.Chr1.2385
1.12454e-200	0.716787	0.827	0.38	2.69496e-196	Epidermis(a)	ENSCSAVG00000010040
4.38797e-197	0.600458	0.354	0.058	1.05158e-192	Epidermis(a)	KY2019:KY.Chr2.2124
8.7073e-195	0.729884	0.688	0.261	2.0867e-190	Epidermis(a)	KY2019:KY.Chr10.176
2.76795e-194	0.640503	0.957	0.674	6.63338e-190	Epidermis(a)	ENSCSAVG00000005525
3.48121e-192	0.684019	0.54	0.153	8.34272e-188	Epidermis(a)	ENSCSAVG00000002334
9.71122e-190	0.683663	0.932	0.504	2.32729e-185	Epidermis(a)	ENSCSAVG00000000479
1.1724e-189	0.612237	0.977	0.747	2.80967e-185	Epidermis(a)	ENSCSAVG00000003152
2.00056e-186	0.721758	0.58	0.191	4.79434e-182	Epidermis(a)	ENSCSAVG00000010754
2.30994e-182	0.678752	0.568	0.182	5.53578e-178	Epidermis(a)	KY2019:KY.Chr1.2243
7.5656e-181	0.605123	0.959	0.652	1.8131e-176	Epidermis(a)	ENSCSAVG00000006926
4.62291e-179	0.673721	0.791	0.354	1.10788e-174	Epidermis(a)	ENSCSAVG00000003823
2.54278e-176	0.514854	0.308	0.046	6.09378e-172	Epidermis(a)	ENSCSAVG00000003098
4.61802e-175	0.663959	0.781	0.366	1.10671e-170	Epidermis(a)	KY2019:KY.Chr9.1098
4.55377e-171	0.859552	0.822	0.48	1.09131e-166	Epidermis(a)	ENSCSAVG00000007933
2.70289e-170	0.694609	0.795	0.456	6.47749e-166	Epidermis(a)	ENSCSAVG00000008491
8.74386e-170	0.68526	0.806	0.377	2.09547e-165	Epidermis(a)	ENSCSAVG00000002586
2.6609e-168	0.423052	1	0.955	6.37684e-164	Epidermis(a)	KY2019:KY.Chr3.256
7.79763e-168	0.641217	0.606	0.22	1.8687e-163	Epidermis(a)	ENSCSAVG00000007159
3.22755e-166	0.639166	0.731	0.322	7.73483e-162	Epidermis(a)	KY2019:KY.Chr6.541
1.04604e-162	0.680447	0.56	0.203	2.50683e-158	Epidermis(a)	ENSCSAVG00000007956
2.44511e-162	0.591527	0.9	0.466	5.85969e-158	Epidermis(a)	KY2019:KY.Chr9.467
8.98273e-162	0.568745	0.992	0.565	2.15271e-157	Epidermis(a)	KY2019:KY.Chr12.342
3.19822e-161	0.813589	0.834	0.524	7.66453e-157	Epidermis(a)	ENSCSAVG00000001594
1.90584e-154	0.6214	0.688	0.301	4.56735e-150	Epidermis(a)	KY2019:KY.Chr9.711
8.84333e-154	0.575697	0.597	0.211	2.1193e-149	Epidermis(a)	KY2019:KY.Chr11.333
3.05832e-151	0.604342	0.578	0.216	7.32926e-147	Epidermis(a)	KY2019:KY.Chr5.214
3.34363e-150	0.56351	0.927	0.633	8.01301e-146	Epidermis(a)	KY2019:KY.Chr1.577
6.59609e-150	0.59416	0.718	0.324	1.58075e-145	Epidermis(a)	KY2019:KY.Chr7.1173
1.73332e-145	0.513141	0.989	0.793	4.15391e-141	Epidermis(a)	KY2019:KY.Chr4.32
5.35682e-141	0.839069	0.689	0.358	1.28376e-136	Epidermis(a)	ENSCSAVG00000000529
1.5982e-140	0.477849	0.257	0.04	3.83009e-136	Epidermis(a)	ENSCSAVG00000008421
6.22822e-140	0.564421	0.726	0.336	1.49259e-135	Epidermis(a)	ENSCSAVG00000006663
7.55057e-139	0.500208	0.972	0.553	1.80949e-134	Epidermis(a)	ENSCSAVG00000002003
3.15309e-137	0.558278	0.568	0.218	7.55637e-133	Epidermis(a)	KY2019:KY.Chr11.264
4.4554e-137	0.596561	0.67	0.317	1.06774e-132	Epidermis(a)	ENSCSAVG00000008562
1.17115e-136	0.642199	0.508	0.188	2.80666e-132	Epidermis(a)	ENSCSAVG00000002305
1.86432e-136	0.609466	0.749	0.41	4.46784e-132	Epidermis(a)	ENSCSAVG00000009989
2.94089e-135	0.595912	0.619	0.277	7.04785e-131	Epidermis(a)	KY2019:KY.Chr1.1051
1.46181e-134	0.479106	0.904	0.553	3.50323e-130	Epidermis(a)	KY2019:KY.Chr1.1411
1.01049e-133	0.568531	0.51	0.185	2.42163e-129	Epidermis(a)	KY2019:KY.Chr2.1429
2.10406e-132	0.5091	0.411	0.121	5.04239e-128	Epidermis(a)	KY2019:KY.Chr5.940
5.32037e-130	0.555044	0.495	0.181	1.27503e-125	Epidermis(a)	ENSCSAVG00000002906
1.51373e-125	0.513574	0.791	0.407	3.62766e-121	Epidermis(a)	KY2019:KY.Chr6.692
1.98945e-125	0.562001	0.55	0.217	4.76771e-121	Epidermis(a)	KY2019:KY.Chr14.14
4.88082e-124	0.539924	0.55	0.222	1.16969e-119	Epidermis(a)	KY2019:KY.Chr3.1654
2.6133e-123	0.579947	0.751	0.441	6.26278e-119	Epidermis(a)	KY2019:KY.Chr4.738
8.20659e-121	0.325018	1	0.979	1.96671e-116	Epidermis(a)	KY2019:KY.Chr11.160
1.45165e-118	0.484372	0.389	0.118	3.47888e-114	Epidermis(a)	ENSCSAVG00000007985
7.20785e-118	0.535617	0.697	0.34	1.72736e-113	Epidermis(a)	KY2019:KY.Chr12.208
1.84801e-116	0.378203	0.988	0.939	4.42875e-112	Epidermis(a)	KY2019:KY.Chr1.1032
1.6153e-115	0.551186	0.43	0.148	3.87106e-111	Epidermis(a)	KY2019:KY.Chr5.306
1.99907e-115	0.585049	0.737	0.43	4.79076e-111	Epidermis(a)	KY2019:KY.Chr11.1362
3.71658e-114	0.493851	0.887	0.584	8.90677e-110	Epidermis(a)	ENSCSAVG00000007052
3.78273e-113	0.434002	0.954	0.819	9.06531e-109	Epidermis(a)	KY2019:KY.Chr2.2188
3.60588e-111	0.433376	0.32	0.081	8.6415e-107	Epidermis(a)	ENSCSAVG00000007948
5.29068e-111	0.483021	0.361	0.108	1.26791e-106	Epidermis(a)	ENSCSAVG00000001940
1.0878e-108	0.554499	0.614	0.32	2.60692e-104	Epidermis(a)	KY2019:KY.Chr2.1149
1.2596e-107	0.431041	0.319	0.086	3.01862e-103	Epidermis(a)	ENSCSAVG00000000612
2.02567e-106	0.509186	0.712	0.382	4.85452e-102	Epidermis(a)	ENSCSAVG00000004030
2.87999e-103	0.448639	0.343	0.104	6.9019e-99	Epidermis(a)	KY2019:KY.Chr2.2224
5.41104e-102	0.491071	0.461	0.179	1.29676e-97	Epidermis(a)	KY2019:KY.Chr4.458
8.70554e-101	0.464903	0.299	0.081	2.08628e-96	Epidermis(a)	KY2019:KY.Chr13.373
1.11563e-98	0.514995	0.663	0.385	2.67361e-94	Epidermis(a)	KY2019:KY.Chr4.850
1.51658e-97	0.472572	0.381	0.131	3.63448e-93	Epidermis(a)	ENSCSAVG00000001755
1.11879e-95	0.511702	0.539	0.253	2.68119e-91	Epidermis(a)	ENSCSAVG00000001989
1.32867e-94	0.376426	0.267	0.068	3.18417e-90	Epidermis(a)	KY2019:KY.Chr14.1186
1.72524e-93	0.467663	0.816	0.535	4.13454e-89	Epidermis(a)	KY2019:KY.Chr7.1160
8.27125e-93	0.509186	0.485	0.214	1.98221e-88	Epidermis(a)	KY2019:KY.Chr3.1679
7.76092e-90	0.448874	0.842	0.637	1.8599e-85	Epidermis(a)	KY2019:KY.Chr3.809
3.92847e-89	0.474958	0.536	0.262	9.41457e-85	Epidermis(a)	KY2019:KY.Chr12.875
7.30866e-89	0.418983	0.382	0.141	1.75152e-84	Epidermis(a)	KY2019:KY.Chr14.1024
2.03547e-88	0.436902	0.399	0.152	4.87801e-84	Epidermis(a)	ENSCSAVG00000008526
1.40859e-87	0.473594	0.464	0.207	3.37569e-83	Epidermis(a)	KY2019:KY.Chr3.244
3.4417e-87	0.419216	0.325	0.105	8.24803e-83	Epidermis(a)	KY2019:KY.Chr12.618
2.00089e-86	0.401073	0.911	0.737	4.79512e-82	Epidermis(a)	ENSCSAVG00000008495
2.20071e-86	0.406312	0.275	0.079	5.27399e-82	Epidermis(a)	KY2019:KY.Chr1.2234
3.82928e-86	0.454726	0.46	0.205	9.17687e-82	Epidermis(a)	ENSCSAVG00000005463
4.34748e-86	0.455102	0.55	0.266	1.04187e-81	Epidermis(a)	ENSCSAVG00000007699
5.38173e-83	0.398486	0.29	0.089	1.28973e-78	Epidermis(a)	ENSCSAVG00000002911
1.73589e-81	0.444655	0.515	0.248	4.16007e-77	Epidermis(a)	ENSCSAVG00000007674
1.79595e-80	0.458812	0.377	0.15	4.30399e-76	Epidermis(a)	ENSCSAVG00000003262
1.86558e-80	0.4095	0.431	0.178	4.47087e-76	Epidermis(a)	ENSCSAVG00000011636
2.34194e-80	0.436762	0.425	0.184	5.61247e-76	Epidermis(a)	KY2019:KY.Chr9.102
3.46368e-78	0.413105	0.377	0.15	8.30071e-74	Epidermis(a)	KY2019:KY.Chr3.1040
1.86117e-77	0.412132	0.272	0.083	4.46029e-73	Epidermis(a)	ENSCSAVG00000003492
3.62484e-76	0.341661	0.881	0.678	8.68693e-72	Epidermis(a)	KY2019:KY.Chr5.816
1.99345e-75	0.381362	0.279	0.089	4.77731e-71	Epidermis(a)	KY2019:KY.Chr2.2207
3.05871e-72	0.503227	0.278	0.091	7.33019e-68	Epidermis(a)	ENSCSAVG00000003237
1.01104e-71	0.423957	0.59	0.35	2.42297e-67	Epidermis(a)	KY2019:KY.Chr7.603
1.28254e-71	0.417066	0.744	0.537	3.07361e-67	Epidermis(a)	KY2019:KY.Chr10.1420
2.4639e-71	0.421048	0.379	0.16	5.90475e-67	Epidermis(a)	KY2019:KY.Chr14.1021
4.01578e-71	0.390013	0.279	0.094	9.62382e-67	Epidermis(a)	ENSCSAVG00000003998
1.23497e-70	0.427137	0.353	0.143	2.9596e-66	Epidermis(a)	ENSCSAVG00000010131
1.31276e-69	0.425564	0.448	0.22	3.14603e-65	Epidermis(a)	KY2019:KY.Chr10.683
3.58863e-69	0.402494	0.887	0.733	8.60015e-65	Epidermis(a)	KY2019:KY.Chr7.784
6.69687e-69	0.378796	0.448	0.205	1.6049e-64	Epidermis(a)	ENSCSAVG00000002127
6.24966e-68	0.435934	0.626	0.397	1.49773e-63	Epidermis(a)	KY2019:KY.Chr9.1050
1.24032e-67	0.349685	0.269	0.09	2.97243e-63	Epidermis(a)	ENSCSAVG00000004585
1.25496e-67	0.42434	0.52	0.291	3.00751e-63	Epidermis(a)	KY2019:KY.Chr9.832
3.79552e-67	0.382618	0.445	0.209	9.09596e-63	Epidermis(a)	KY2019:KY.Chr5.943
1.50093e-66	0.402595	0.444	0.21	3.59699e-62	Epidermis(a)	ENSCSAVG00000000258
2.74137e-66	0.363499	0.359	0.147	6.5697e-62	Epidermis(a)	KY2019:KY.Chr9.805
2.74214e-66	0.347414	0.256	0.084	6.57155e-62	Epidermis(a)	KY2019:KY.Chr11.1084
1.1643e-63	0.365836	0.348	0.146	2.79025e-59	Epidermis(a)	ENSCSAVG00000007841
1.21849e-62	0.369306	0.384	0.178	2.92012e-58	Epidermis(a)	KY2019:KY.Chr10.933
1.36093e-60	0.365517	0.414	0.192	3.26146e-56	Epidermis(a)	ENSCSAVG00000007675
3.13739e-60	0.374828	0.683	0.431	7.51876e-56	Epidermis(a)	ENSCSAVG00000002674
3.35769e-60	0.402799	0.473	0.254	8.04672e-56	Epidermis(a)	KY2019:KY.Chr3.1394
3.39478e-59	0.344725	0.315	0.129	8.13558e-55	Epidermis(a)	KY2019:KY.Chr5.215
1.01657e-58	0.358063	0.451	0.226	2.4362e-54	Epidermis(a)	KY2019:KY.Chr7.359
6.47145e-58	0.368911	0.774	0.603	1.55088e-53	Epidermis(a)	KY2019:KY.Chr4.450
1.27299e-57	0.305117	0.926	0.802	3.05072e-53	Epidermis(a)	KY2019:KY.Chr12.864
2.56496e-57	0.388058	0.462	0.24	6.14692e-53	Epidermis(a)	KY2019:KY.Chr1.28
1.01705e-55	0.414619	0.508	0.284	2.43737e-51	Epidermis(a)	KY2019:KY.Chr1.2547
2.15252e-55	0.341601	0.781	0.58	5.1585e-51	Epidermis(a)	KY2019:KY.Chr4.684
2.20063e-55	0.304317	0.254	0.092	5.27382e-51	Epidermis(a)	KY2019:KY.Chr4.77
2.89917e-54	0.329426	0.64	0.407	6.94785e-50	Epidermis(a)	KY2019:KY.Chr1.1557
7.12278e-54	0.379147	0.55	0.329	1.70697e-49	Epidermis(a)	ENSCSAVG00000007156
2.2941e-53	0.345801	0.44	0.223	5.4978e-49	Epidermis(a)	ENSCSAVG00000006254
8.84104e-53	0.457929	0.344	0.162	2.11876e-48	Epidermis(a)	ENSCSAVG00000005050
2.08399e-52	0.350136	0.355	0.165	4.99428e-48	Epidermis(a)	ENSCSAVG00000002597
4.7507e-52	0.439527	0.326	0.148	1.1385e-47	Epidermis(a)	ENSCSAVG00000001267
4.85349e-52	0.355096	0.592	0.385	1.16314e-47	Epidermis(a)	KY2019:KY.Chr9.559
7.62069e-52	0.473748	0.46	0.259	1.8263e-47	Epidermis(a)	ENSCSAVG00000000968
2.16223e-50	0.365275	0.562	0.359	5.18179e-46	Epidermis(a)	KY2019:KY.Chr12.760
3.26156e-50	0.330891	0.444	0.24	7.81632e-46	Epidermis(a)	ENSCSAVG00000004539
4.36648e-49	0.571663	0.498	0.315	1.04643e-44	Epidermis(a)	ENSCSAVG00000000967
1.26917e-47	0.324005	0.384	0.191	3.04157e-43	Epidermis(a)	ENSCSAVG00000007605
3.95798e-47	0.302285	0.255	0.103	9.48531e-43	Epidermis(a)	KY2019:KY.Chr4.339
5.72817e-47	0.32837	0.394	0.202	1.37276e-42	Epidermis(a)	ENSCSAVG00000001516
6.78966e-47	0.323213	0.381	0.197	1.62714e-42	Epidermis(a)	KY2019:KY.Chr5.604
5.4693e-46	0.330688	0.593	0.397	1.31072e-41	Epidermis(a)	KY2019:KY.Chr1.167
1.35844e-45	0.338601	0.518	0.321	3.25551e-41	Epidermis(a)	ENSCSAVG00000004703
4.41432e-44	0.302275	0.708	0.537	1.05789e-39	Epidermis(a)	KY2019:KY.Chr1.1073
1.59921e-43	0.339253	0.568	0.382	3.83251e-39	Epidermis(a)	KY2019:KY.Chr5.443
7.1894e-43	0.357014	0.59	0.418	1.72294e-38	Epidermis(a)	KY2019:KY.Chr12.125
9.84361e-43	0.307816	0.319	0.156	2.35902e-38	Epidermis(a)	ENSCSAVG00000006644
2.28079e-39	0.309797	0.368	0.2	5.46592e-35	Epidermis(a)	ENSCSAVG00000011318
1.91539e-38	0.308251	0.382	0.215	4.59023e-34	Epidermis(a)	KY2019:KY.Chr11.745
2.27124e-38	0.322003	0.693	0.545	5.44303e-34	Epidermis(a)	KY2019:KY.Chr9.166
1.80878e-37	0.309928	0.447	0.275	4.33474e-33	Epidermis(a)	KY2019:KY.Chr1.1775
2.69011e-37	0.408096	0.305	0.156	6.44686e-33	Epidermis(a)	ENSCSAVG00000003292
1.72167e-36	0.301805	0.261	0.122	4.12598e-32	Epidermis(a)	ENSCSAVG00000005426
6.44964e-36	0.310734	0.401	0.237	1.54566e-31	Epidermis(a)	KY2019:KY.Chr14.233
3.51427e-35	0.328197	0.5	0.337	8.42195e-31	Epidermis(a)	KY2019:KY.Chr1.2100
1.68532e-34	0.319202	0.58	0.424	4.03887e-30	Epidermis(a)	KY2019:KY.Chr13.435
1.5522e-33	0.349291	0.251	0.123	3.71985e-29	Epidermis(a)	KY2019:KY.Chr11.909
0	1.51366	0.748	0.044	0	Epidermis(b)	KY2019:KY.Chr12.726
0	1.02091	0.996	0.572	0	Epidermis(b)	KY2019:KY.Chr12.342
0	0.999263	0.94	0.346	0	Epidermis(b)	ENSCSAVG00000001688
2.07878e-307	0.992529	0.984	0.584	4.9818e-303	Epidermis(b)	ENSCSAVG00000011519
6.81626e-304	0.943651	0.963	0.608	1.63352e-299	Epidermis(b)	KY2019:KY.Chr5.292
7.65697e-301	0.924	0.985	0.558	1.83499e-296	Epidermis(b)	ENSCSAVG00000002003
1.17886e-294	0.924217	0.992	0.601	2.82514e-290	Epidermis(b)	KY2019:KY.Chr1.1897
1.05703e-290	0.915859	0.963	0.581	2.53316e-286	Epidermis(b)	KY2019:KY.Chr11.628
2.44619e-275	0.947976	0.971	0.51	5.86229e-271	Epidermis(b)	ENSCSAVG00000002048
2.49114e-267	0.912949	0.993	0.569	5.97001e-263	Epidermis(b)	KY2019:KY.Chr11.80
1.32257e-262	0.886969	0.502	0.091	3.16953e-258	Epidermis(b)	ENSCSAVG00000007083
5.31943e-262	0.917676	0.982	0.495	1.2748e-257	Epidermis(b)	KY2019:KY.Chr1.2380
2.11695e-258	0.857064	0.984	0.656	5.07326e-254	Epidermis(b)	ENSCSAVG00000007297
1.39418e-252	0.906289	0.869	0.353	3.34116e-248	Epidermis(b)	KY2019:KY.Chr7.527
4.63514e-252	0.822104	0.686	0.2	1.11081e-247	Epidermis(b)	KY2019:KY.Chr11.333
3.78877e-249	0.832472	0.924	0.574	9.07978e-245	Epidermis(b)	ENSCSAVG00000010866
5.25218e-246	0.891091	0.978	0.648	1.25869e-241	Epidermis(b)	KY2019:KY.Chr1.813
3.77559e-220	0.76045	0.58	0.155	9.04821e-216	Epidermis(b)	ENSCSAVG00000007605
8.48783e-216	0.732997	0.862	0.39	2.03411e-211	Epidermis(b)	KY2019:KY.Chr1.1207
1.30365e-215	0.764609	0.899	0.412	3.12419e-211	Epidermis(b)	KY2019:KY.Chr11.437
2.04835e-215	0.959141	0.816	0.42	4.90886e-211	Epidermis(b)	KY2019:KY.Chr11.1362
3.31396e-215	0.806675	0.938	0.456	7.9419e-211	Epidermis(b)	ENSCSAVG00000003085
2.3691e-205	0.544264	0.28	0.025	5.67754e-201	Epidermis(b)	KY2019:KY.Chr9.472
2.0863e-204	0.904954	0.716	0.311	4.99983e-200	Epidermis(b)	KY2019:KY.Chr12.108
5.13275e-200	0.726255	0.841	0.353	1.23006e-195	Epidermis(b)	ENSCSAVG00000005391
5.10517e-198	0.71312	0.937	0.46	1.22345e-193	Epidermis(b)	ENSCSAVG00000002057
8.06572e-198	0.731267	0.604	0.188	1.93295e-193	Epidermis(b)	KY2019:KY.Chr3.602
1.49581e-196	0.781722	0.791	0.382	3.58471e-192	Epidermis(b)	KY2019:KY.Chr1.1478
2.27213e-194	0.839149	0.75	0.358	5.44515e-190	Epidermis(b)	KY2019:KY.Chr12.374
3.22768e-192	0.769934	0.6	0.191	7.73513e-188	Epidermis(b)	KY2019:KY.Chr4.854
1.45029e-191	0.698588	0.973	0.555	3.47562e-187	Epidermis(b)	KY2019:KY.Chr5.393
1.40918e-189	0.703345	0.851	0.402	3.3771e-185	Epidermis(b)	KY2019:KY.Chr6.692
3.66297e-189	0.696538	0.594	0.189	8.77831e-185	Epidermis(b)	ENSCSAVG00000005290
3.58215e-187	0.683856	0.947	0.469	8.58462e-183	Epidermis(b)	KY2019:KY.Chr7.872
5.82059e-187	0.631996	0.941	0.67	1.3949e-182	Epidermis(b)	KY2019:KY.Chr5.816
1.48023e-183	0.538115	0.984	0.938	3.54738e-179	Epidermis(b)	ENSCSAVG00000006357
1.19336e-179	0.667269	0.955	0.659	2.8599e-175	Epidermis(b)	ENSCSAVG00000006926
8.03886e-178	0.645589	0.92	0.556	1.92651e-173	Epidermis(b)	KY2019:KY.Chr1.1411
2.43517e-176	0.693123	0.796	0.334	5.83588e-172	Epidermis(b)	ENSCSAVG00000004774
2.32982e-175	0.712939	0.868	0.435	5.58341e-171	Epidermis(b)	ENSCSAVG00000001425
7.35986e-172	0.674793	0.66	0.246	1.76379e-167	Epidermis(b)	ENSCSAVG00000002343
6.35669e-171	0.69615	0.583	0.198	1.52338e-166	Epidermis(b)	ENSCSAVG00000006254
1.96058e-168	0.674309	0.75	0.326	4.69853e-164	Epidermis(b)	KY2019:KY.Chr6.541
9.13896e-167	0.68236	0.607	0.213	2.19015e-162	Epidermis(b)	ENSCSAVG00000005222
1.17349e-166	0.667651	0.79	0.373	2.81228e-162	Epidermis(b)	ENSCSAVG00000004030
2.25347e-163	0.608508	0.963	0.491	5.40044e-159	Epidermis(b)	ENSCSAVG00000001302
8.28551e-163	0.687209	0.408	0.096	1.98562e-158	Epidermis(b)	ENSCSAVG00000009731
1.44894e-157	0.658422	0.864	0.456	3.47238e-153	Epidermis(b)	KY2019:KY.Chr9.1057
6.06832e-157	0.630488	0.935	0.684	1.45427e-152	Epidermis(b)	ENSCSAVG00000005525
9.06347e-157	0.707043	0.726	0.341	2.17206e-152	Epidermis(b)	KY2019:KY.Chr12.208
8.01596e-156	0.68429	0.591	0.21	1.92102e-151	Epidermis(b)	KY2019:KY.Chr1.2385
1.20911e-154	0.68759	0.686	0.3	2.89764e-150	Epidermis(b)	KY2019:KY.Chr2.773
9.87817e-152	0.63147	0.847	0.429	2.3673e-147	Epidermis(b)	KY2019:KY.Chr11.363
7.87173e-149	0.597327	0.803	0.393	1.88646e-144	Epidermis(b)	ENSCSAVG00000010040
1.75522e-147	0.615325	0.518	0.177	4.20638e-143	Epidermis(b)	KY2019:KY.Chr4.491
6.44404e-145	0.584927	0.622	0.25	1.54431e-140	Epidermis(b)	KY2019:KY.Chr12.893
8.45985e-144	0.630203	0.888	0.631	2.0274e-139	Epidermis(b)	KY2019:KY.Chr3.809
2.93989e-142	0.580824	0.867	0.462	7.04545e-138	Epidermis(b)	ENSCSAVG00000006012
7.19796e-141	0.625989	0.688	0.308	1.72499e-136	Epidermis(b)	KY2019:KY.Chr9.711
4.3135e-140	0.676981	0.498	0.17	1.03373e-135	Epidermis(b)	ENSCSAVG00000011636
2.70421e-138	0.582707	0.718	0.332	6.48063e-134	Epidermis(b)	KY2019:KY.Chr7.1173
1.14189e-137	0.655965	0.71	0.367	2.73653e-133	Epidermis(b)	ENSCSAVG00000006794
3.63033e-136	0.571428	0.927	0.639	8.70008e-132	Epidermis(b)	KY2019:KY.Chr1.577
2.51259e-135	0.641777	0.758	0.369	6.02142e-131	Epidermis(b)	ENSCSAVG00000003823
1.33251e-126	0.616657	0.712	0.347	3.19337e-122	Epidermis(b)	ENSCSAVG00000006663
5.21712e-125	0.560041	0.754	0.38	1.25028e-120	Epidermis(b)	KY2019:KY.Chr9.1098
2.09337e-122	0.506869	0.907	0.517	5.01676e-118	Epidermis(b)	ENSCSAVG00000000479
2.47238e-122	0.641369	0.483	0.173	5.92506e-118	Epidermis(b)	ENSCSAVG00000006789
1.05771e-120	0.508851	0.962	0.755	2.5348e-116	Epidermis(b)	ENSCSAVG00000003152
3.68466e-120	0.587077	0.724	0.397	8.83029e-116	Epidermis(b)	KY2019:KY.Chr9.692
7.05685e-118	0.53456	0.879	0.591	1.69117e-113	Epidermis(b)	ENSCSAVG00000007052
7.61811e-118	0.576296	0.515	0.196	1.82568e-113	Epidermis(b)	ENSCSAVG00000002127
7.80009e-117	0.399475	0.983	0.913	1.86929e-112	Epidermis(b)	ENSCSAVG00000009090
1.8106e-115	0.472479	0.954	0.8	4.3391e-111	Epidermis(b)	ENSCSAVG00000000929
8.08325e-115	0.550331	0.514	0.2	1.93715e-110	Epidermis(b)	KY2019:KY.Chr5.943
2.10718e-113	0.543687	0.491	0.186	5.04987e-109	Epidermis(b)	ENSCSAVG00000001516
2.62224e-112	0.535393	0.406	0.13	6.2842e-108	Epidermis(b)	KY2019:KY.Chr11.1154
1.52476e-106	0.324613	1	0.979	3.65408e-102	Epidermis(b)	KY2019:KY.Chr11.160
2.27564e-103	0.477787	0.402	0.134	5.45357e-99	Epidermis(b)	ENSCSAVG00000001993
1.12327e-102	0.548733	0.653	0.329	2.69191e-98	Epidermis(b)	KY2019:KY.Chr7.1202
5.18599e-102	0.35365	0.993	0.942	1.24282e-97	Epidermis(b)	KY2019:KY.Chr9.987
6.59892e-102	0.523426	0.47	0.175	1.58143e-97	Epidermis(b)	ENSCSAVG00000002334
1.45252e-100	0.584895	0.624	0.319	3.48097e-96	Epidermis(b)	ENSCSAVG00000007156
1.77528e-100	0.50962	0.326	0.093	4.25445e-96	Epidermis(b)	ENSCSAVG00000011211
1.4441e-99	0.459717	0.934	0.654	3.4608e-95	Epidermis(b)	KY2019:KY.Chr5.780
1.94332e-98	0.425997	0.981	0.799	4.65717e-94	Epidermis(b)	KY2019:KY.Chr4.32
2.17115e-98	0.470435	0.388	0.13	5.20317e-94	Epidermis(b)	KY2019:KY.Chr14.995
7.19205e-98	0.401849	0.759	0.426	1.72357e-93	Epidermis(b)	KY2019:KY.Chr1.205
2.33816e-97	0.354694	0.987	0.964	5.60341e-93	Epidermis(b)	ENSCSAVG00000008648
3.92402e-97	0.436814	0.27	0.066	9.40392e-93	Epidermis(b)	KY2019:KY.Chr5.413
7.52815e-97	0.640732	0.578	0.274	1.80412e-92	Epidermis(b)	KY2019:KY.Chr1.2547
4.38453e-96	0.520871	0.532	0.232	1.05075e-91	Epidermis(b)	KY2019:KY.Chr11.264
1.45507e-95	0.399965	0.957	0.886	3.48707e-91	Epidermis(b)	KY2019:KY.Chr14.637
3.86564e-94	0.477789	0.608	0.286	9.264e-90	Epidermis(b)	KY2019:KY.Chr10.176
6.47545e-94	0.38068	0.934	0.588	1.55184e-89	Epidermis(b)	KY2019:KY.Chr1.1655
8.05487e-94	0.444902	0.381	0.129	1.93035e-89	Epidermis(b)	KY2019:KY.Chr7.1184
3.36575e-93	0.312418	0.859	0.41	8.06601e-89	Epidermis(b)	KY2019:KY.Chr14.629
3.59128e-93	0.447743	0.884	0.659	8.6065e-89	Epidermis(b)	KY2019:KY.Chr7.416
3.85909e-93	0.485775	0.627	0.291	9.24832e-89	Epidermis(b)	KY2019:KY.Chr9.390
2.7355e-91	0.479461	0.429	0.167	6.55563e-87	Epidermis(b)	KY2019:KY.Chr1.984
6.03133e-89	0.459708	0.495	0.204	1.44541e-84	Epidermis(b)	KY2019:KY.Chr1.2243
8.06851e-89	0.456308	0.504	0.219	1.93362e-84	Epidermis(b)	KY2019:KY.Chr14.233
4.06945e-88	0.384355	0.993	0.954	9.75244e-84	Epidermis(b)	KY2019:KY.Chr11.687
1.3233e-87	0.338737	0.978	0.924	3.17129e-83	Epidermis(b)	KY2019:KY.Chr2.2149
6.08123e-87	0.469741	0.541	0.258	1.45737e-82	Epidermis(b)	ENSCSAVG00000001989
8.6483e-87	0.493208	0.635	0.36	2.07256e-82	Epidermis(b)	KY2019:KY.Chr3.1502
1.24817e-86	0.483757	0.513	0.236	2.99124e-82	Epidermis(b)	KY2019:KY.Chr3.1654
1.10438e-82	0.474453	0.462	0.2	2.64664e-78	Epidermis(b)	KY2019:KY.Chr8.839
2.39174e-82	0.41672	0.835	0.488	5.73181e-78	Epidermis(b)	KY2019:KY.Chr9.467
3.99518e-82	0.453331	0.715	0.433	9.57445e-78	Epidermis(b)	ENSCSAVG00000007890
3.06273e-80	0.39109	0.932	0.762	7.33982e-76	Epidermis(b)	KY2019:KY.Chr3.818
8.3501e-80	0.429647	0.523	0.244	2.0011e-75	Epidermis(b)	ENSCSAVG00000007159
1.40334e-79	0.405361	0.897	0.684	3.3631e-75	Epidermis(b)	ENSCSAVG00000008481
2.32478e-79	0.376552	0.318	0.101	5.57134e-75	Epidermis(b)	KY2019:KY.Chr3.553
4.12412e-79	0.448936	0.445	0.189	9.88344e-75	Epidermis(b)	ENSCSAVG00000009214
1.97173e-78	0.36243	0.94	0.801	4.72525e-74	Epidermis(b)	KY2019:KY.Chr12.864
3.12904e-78	0.534721	0.314	0.104	7.49875e-74	Epidermis(b)	ENSCSAVG00000002046
4.93078e-77	0.419267	0.678	0.363	1.18166e-72	Epidermis(b)	KY2019:KY.Chr1.2235
2.58473e-75	0.354755	0.931	0.828	6.19431e-71	Epidermis(b)	KY2019:KY.Chr6.679
2.98478e-75	0.460356	0.575	0.303	7.15303e-71	Epidermis(b)	ENSCSAVG00000003860
1.4801e-74	0.437808	0.389	0.156	3.54705e-70	Epidermis(b)	ENSCSAVG00000011267
5.07737e-74	0.365175	0.294	0.094	1.21679e-69	Epidermis(b)	KY2019:KY.Chr2.1135
1.01278e-73	0.472772	0.707	0.431	2.42713e-69	Epidermis(b)	ENSCSAVG00000002674
7.37644e-72	0.441352	0.577	0.313	1.76776e-67	Epidermis(b)	ENSCSAVG00000004703
1.80962e-71	0.390462	0.271	0.084	4.33676e-67	Epidermis(b)	KY2019:KY.Chr7.417
2.81102e-71	0.38366	0.505	0.233	6.7366e-67	Epidermis(b)	KY2019:KY.Chr14.14
1.02434e-70	0.364365	0.884	0.681	2.45484e-66	Epidermis(b)	KY2019:KY.Chr8.1072
3.91706e-69	0.400531	0.816	0.577	9.38723e-65	Epidermis(b)	KY2019:KY.Chr4.684
1.41969e-67	0.410697	0.5	0.239	3.40229e-63	Epidermis(b)	KY2019:KY.Chr5.214
2.09286e-67	0.341669	0.26	0.081	5.01555e-63	Epidermis(b)	KY2019:KY.Chr3.758
1.09629e-66	0.376439	0.307	0.111	2.62726e-62	Epidermis(b)	KY2019:KY.Chr11.1021
1.44595e-66	0.419002	0.402	0.181	3.46522e-62	Epidermis(b)	KY2019:KY.Chr9.196
2.94399e-66	0.328964	0.276	0.09	7.05527e-62	Epidermis(b)	KY2019:KY.Chr4.77
6.61749e-66	0.404551	0.368	0.149	1.58588e-61	Epidermis(b)	KY2019:KY.Chr9.805
8.51434e-66	0.402094	0.556	0.296	2.04046e-61	Epidermis(b)	KY2019:KY.Chr1.1051
9.56694e-66	0.379739	0.359	0.146	2.29272e-61	Epidermis(b)	KY2019:KY.Chr9.382
5.48202e-64	0.370052	0.872	0.725	1.31377e-59	Epidermis(b)	KY2019:KY.Chr3.296
8.33177e-64	0.434654	0.569	0.323	1.99671e-59	Epidermis(b)	KY2019:KY.Chr14.65
4.73293e-63	0.40255	0.527	0.276	1.13425e-58	Epidermis(b)	ENSCSAVG00000007699
1.6279e-62	0.416402	0.295	0.109	3.90127e-58	Epidermis(b)	ENSCSAVG00000011532
2.55092e-62	0.391661	0.347	0.142	6.11327e-58	Epidermis(b)	KY2019:KY.Chr5.800
4.82323e-62	0.37337	0.435	0.2	1.15589e-57	Epidermis(b)	ENSCSAVG00000002906
5.59926e-62	0.345629	0.911	0.74	1.34186e-57	Epidermis(b)	ENSCSAVG00000008495
3.4661e-61	0.396976	0.741	0.533	8.3065e-57	Epidermis(b)	KY2019:KY.Chr1.1073
2.86649e-60	0.333499	0.304	0.114	6.86954e-56	Epidermis(b)	KY2019:KY.Chr12.618
4.14683e-60	0.435071	0.272	0.096	9.93789e-56	Epidermis(b)	ENSCSAVG00000003237
7.42691e-59	0.386818	0.439	0.214	1.77986e-54	Epidermis(b)	ENSCSAVG00000005463
3.78566e-57	0.36017	0.339	0.142	9.07233e-53	Epidermis(b)	KY2019:KY.Chr11.309
7.84228e-57	0.395515	0.782	0.591	1.8794e-52	Epidermis(b)	KY2019:KY.Chr11.685
1.00642e-55	0.495718	0.356	0.163	2.41187e-51	Epidermis(b)	ENSCSAVG00000005050
1.0586e-55	0.330285	0.906	0.795	2.53694e-51	Epidermis(b)	KY2019:KY.Chr7.632
2.3103e-55	0.341747	0.314	0.126	5.53664e-51	Epidermis(b)	ENSCSAVG00000010946
1.94243e-54	0.37945	0.73	0.519	4.65503e-50	Epidermis(b)	ENSCSAVG00000011130
2.15136e-54	0.373655	0.45	0.225	5.15574e-50	Epidermis(b)	ENSCSAVG00000010754
4.39628e-54	0.365806	0.517	0.271	1.05357e-49	Epidermis(b)	ENSCSAVG00000009638
1.22661e-53	0.366898	0.412	0.197	2.93958e-49	Epidermis(b)	ENSCSAVG00000007675
1.59213e-53	0.389412	0.588	0.369	3.81554e-49	Epidermis(b)	KY2019:KY.Chr2.1018
1.61472e-53	0.371322	0.528	0.305	3.86967e-49	Epidermis(b)	KY2019:KY.Chr3.121
1.51461e-52	0.339303	0.346	0.153	3.62976e-48	Epidermis(b)	ENSCSAVG00000006644
3.50579e-52	0.562023	0.398	0.202	8.40163e-48	Epidermis(b)	ENSCSAVG00000003888
2.79435e-51	0.357216	0.685	0.455	6.69665e-47	Epidermis(b)	ENSCSAVG00000001779
1.09484e-50	0.338176	0.358	0.167	2.62378e-46	Epidermis(b)	KY2019:KY.Chr2.1094
6.1503e-50	0.383603	0.586	0.353	1.47392e-45	Epidermis(b)	KY2019:KY.Chr6.477
2.55927e-49	0.351165	0.879	0.731	6.13329e-45	Epidermis(b)	KY2019:KY.Chr12.742
2.66721e-49	0.35662	0.478	0.261	6.39196e-45	Epidermis(b)	ENSCSAVG00000007674
6.346e-49	0.331741	0.335	0.151	1.52082e-44	Epidermis(b)	ENSCSAVG00000002709
1.91562e-48	0.302012	0.291	0.119	4.59079e-44	Epidermis(b)	KY2019:KY.Chr2.2224
1.94037e-48	0.33861	0.36	0.173	4.6501e-44	Epidermis(b)	ENSCSAVG00000004269
4.54583e-48	0.357533	0.621	0.419	1.08941e-43	Epidermis(b)	KY2019:KY.Chr13.435
1.28109e-47	0.627938	0.504	0.318	3.07013e-43	Epidermis(b)	ENSCSAVG00000000967
1.40738e-47	0.364677	0.443	0.241	3.37278e-43	Epidermis(b)	KY2019:KY.Chr10.580
5.05982e-47	0.329475	0.64	0.405	1.21259e-42	Epidermis(b)	KY2019:KY.Chr9.672
8.23769e-47	0.393647	0.738	0.556	1.97416e-42	Epidermis(b)	KY2019:KY.Chr7.1160
1.9009e-46	0.332785	0.746	0.504	4.5555e-42	Epidermis(b)	ENSCSAVG00000004738
1.93912e-46	0.320399	0.681	0.461	4.64709e-42	Epidermis(b)	KY2019:KY.Chr4.738
3.91694e-46	0.365365	0.676	0.494	9.38696e-42	Epidermis(b)	KY2019:KY.Chr11.839
1.52168e-45	0.326337	0.324	0.148	3.64671e-41	Epidermis(b)	ENSCSAVG00000001755
1.6335e-45	0.306781	0.322	0.147	3.91469e-41	Epidermis(b)	ENSCSAVG00000003233
2.66824e-44	0.33334	0.776	0.606	6.39443e-40	Epidermis(b)	KY2019:KY.Chr4.450
6.0244e-43	0.308642	0.277	0.119	1.44375e-38	Epidermis(b)	KY2019:KY.Chr11.34
3.55576e-42	0.31859	0.563	0.366	8.52138e-38	Epidermis(b)	KY2019:KY.Chr3.295
3.74932e-42	0.328736	0.726	0.545	8.98526e-38	Epidermis(b)	KY2019:KY.Chr10.1420
4.40255e-42	0.319476	0.327	0.156	1.05507e-37	Epidermis(b)	KY2019:KY.Chr14.1024
2.77232e-41	0.318578	0.426	0.235	6.64387e-37	Epidermis(b)	KY2019:KY.Chr7.359
7.17111e-41	0.325504	0.683	0.514	1.71856e-36	Epidermis(b)	ENSCSAVG00000008324
1.99735e-40	0.33915	0.649	0.452	4.78666e-36	Epidermis(b)	ENSCSAVG00000003241
2.15692e-39	0.312982	0.375	0.196	5.16905e-35	Epidermis(b)	ENSCSAVG00000010226
3.62777e-34	0.426091	0.431	0.268	8.69396e-30	Epidermis(b)	ENSCSAVG00000000968
3.89899e-34	0.308268	0.296	0.147	9.34392e-30	Epidermis(b)	ENSCSAVG00000010076
5.76245e-34	0.339446	0.482	0.316	1.38097e-29	Epidermis(b)	KY2019:KY.Chr12.744
8.80415e-33	0.312565	0.737	0.626	2.10991e-28	Epidermis(b)	ENSCSAVG00000004935
1.37769e-32	0.334803	0.264	0.129	3.30163e-28	Epidermis(b)	ENSCSAVG00000001764
1.17817e-30	0.303646	0.584	0.423	2.82349e-26	Epidermis(b)	KY2019:KY.Chr12.125
2.87198e-30	0.360574	0.29	0.155	6.88271e-26	Epidermis(b)	ENSCSAVG00000004566
0	2.57654	0.86	0.009	0	Notochord(A)	ENSCSAVG00000009431
0	2.49774	0.974	0.188	0	Notochord(A)	KY2019:KY.Chr11.629
0	2.35102	0.656	0.011	0	Notochord(A)	KY2019:KY.Chr1.592
0	2.24619	0.892	0.029	0	Notochord(A)	KY2019:KY.Chr12.6
0	2.11986	0.876	0.014	0	Notochord(A)	KY2019:KY.Chr6.606
0	2.10922	0.997	0.277	0	Notochord(A)	KY2019:KY.Chr7.425
0	2.10268	0.906	0.077	0	Notochord(A)	KY2019:KY.Chr6.461
0	2.05895	0.963	0.359	0	Notochord(A)	ENSCSAVG00000009979
0	1.96602	0.965	0.287	0	Notochord(A)	KY2019:KY.Chr13.398
0	1.94595	0.784	0.038	0	Notochord(A)	ENSCSAVG00000007254
0	1.92206	0.997	0.483	0	Notochord(A)	ENSCSAVG00000010662
0	1.89553	0.721	0.082	0	Notochord(A)	ENSCSAVG00000011122
0	1.82319	0.799	0.024	0	Notochord(A)	KY2019:KY.Chr10.1336
0	1.75192	0.96	0.32	0	Notochord(A)	KY2019:KY.Chr2.18
0	1.73068	0.696	0.017	0	Notochord(A)	ENSCSAVG00000005958
0	1.69565	0.848	0.105	0	Notochord(A)	KY2019:KY.Chr9.977
0	1.67529	0.908	0.218	0	Notochord(A)	ENSCSAVG00000002577
0	1.66031	0.988	0.481	0	Notochord(A)	KY2019:KY.Chr1.1595
0	1.6399	0.887	0.164	0	Notochord(A)	KY2019:KY.Chr12.992
0	1.60472	0.932	0.325	0	Notochord(A)	KY2019:KY.Chr7.1158
0	1.57991	0.714	0.019	0	Notochord(A)	ENSCSAVG00000002247
0	1.57811	0.794	0.086	0	Notochord(A)	ENSCSAVG00000008095
0	1.5675	0.553	0.018	0	Notochord(A)	ENSCSAVG00000001371
0	1.54099	0.728	0.077	0	Notochord(A)	ENSCSAVG00000000033
0	1.50472	0.705	0.081	0	Notochord(A)	KY2019:KY.Chr2.1003
0	1.50257	0.827	0.127	0	Notochord(A)	ENSCSAVG00000000017
0	1.46301	0.642	0.02	0	Notochord(A)	KY2019:KY.Chr3.1496
0	1.44863	0.677	0.046	0	Notochord(A)	KY2019:KY.Chr3.39
0	1.43652	0.634	0.004	0	Notochord(A)	ENSCSAVG00000008131
0	1.43335	0.798	0.159	0	Notochord(A)	ENSCSAVG00000004929
0	1.4093	0.707	0.099	0	Notochord(A)	KY2019:KY.Chr1.1807
0	1.38549	0.716	0.088	0	Notochord(A)	ENSCSAVG00000011498
0	1.38528	0.623	0.009	0	Notochord(A)	KY2019:KY.Chr10.220
0	1.38526	0.88	0.234	0	Notochord(A)	ENSCSAVG00000005700
0	1.38402	0.627	0.035	0	Notochord(A)	ENSCSAVG00000011698
0	1.34046	0.632	0.077	0	Notochord(A)	KY2019:KY.Chr2.1305
0	1.33419	0.728	0.087	0	Notochord(A)	KY2019:KY.Chr11.1167
0	1.25323	0.555	0.008	0	Notochord(A)	KY2019:KY.Chr12.275
0	1.24169	0.534	0.03	0	Notochord(A)	ENSCSAVG00000003911
0	1.21588	0.628	0.065	0	Notochord(A)	ENSCSAVG00000003309
0	1.19351	0.646	0.082	0	Notochord(A)	KY2019:KY.Chr2.387
0	1.181	0.391	0.011	0	Notochord(A)	KY2019:KY.Chr11.417
0	1.17799	0.471	0.005	0	Notochord(A)	ENSCSAVG00000000163
0	1.1335	0.593	0.064	0	Notochord(A)	KY2019:KY.Chr1.1332
0	1.07608	0.478	0.031	0	Notochord(A)	ENSCSAVG00000002360
0	1.07094	0.426	0.004	0	Notochord(A)	ENSCSAVG00000007773
0	0.989785	0.433	0.025	0	Notochord(A)	KY2019:KY.Chr7.394
0	0.89541	0.429	0.027	0	Notochord(A)	KY2019:KY.Chr13.46
0	0.826854	0.346	0.013	0	Notochord(A)	ENSCSAVG00000009732
0	0.804768	0.365	0.008	0	Notochord(A)	KY2019:KY.Chr2.426
0	0.751917	0.291	0.005	0	Notochord(A)	KY2019:KY.Chr1.1827
0	0.676899	0.26	0.001	0	Notochord(A)	ENSCSAVG00000004471
2.94607e-305	0.78136	0.295	0.007	7.06026e-301	Notochord(A)	KY2019:KY.Chr10.1107
3.74005e-305	1.55852	0.998	0.739	8.96303e-301	Notochord(A)	KY2019:KY.Chr5.1045
4.45718e-296	1.27626	0.679	0.125	1.06816e-291	Notochord(A)	ENSCSAVG00000006799
5.18733e-295	1.51095	0.831	0.236	1.24314e-290	Notochord(A)	KY2019:KY.Chr3.1212
2.43724e-290	1.23233	0.733	0.152	5.84085e-286	Notochord(A)	ENSCSAVG00000004341
7.90616e-288	0.929612	0.449	0.039	1.89471e-283	Notochord(A)	ENSCSAVG00000008362
2.67206e-286	0.998804	0.497	0.054	6.40359e-282	Notochord(A)	KY2019:KY.Chr14.314
4.2362e-286	0.914235	0.447	0.039	1.0152e-281	Notochord(A)	ENSCSAVG00000010338
3.1413e-284	1.47505	0.887	0.325	7.52813e-280	Notochord(A)	KY2019:KY.Chr9.1020
1.23436e-281	0.661462	0.265	0.006	2.95814e-277	Notochord(A)	KY2019:KY.Chr7.209
3.36771e-279	1.09005	0.642	0.109	8.07072e-275	Notochord(A)	KY2019:KY.Chr9.1025
1.28739e-275	1.36386	0.995	0.762	3.08522e-271	Notochord(A)	KY2019:KY.Chr7.460
7.8792e-273	0.813908	0.361	0.022	1.88825e-268	Notochord(A)	KY2019:KY.Chr4.1171
2.01684e-269	0.950396	0.506	0.062	4.83335e-265	Notochord(A)	KY2019:KY.Chr10.263
1.30498e-268	1.50877	0.983	0.683	3.12738e-264	Notochord(A)	ENSCSAVG00000010950
1.2991e-267	1.60373	0.97	0.594	3.11329e-263	Notochord(A)	KY2019:KY.Chr11.337
3.04805e-267	1.11486	0.49	0.057	7.30464e-263	Notochord(A)	ENSCSAVG00000008768
5.12827e-267	1.25044	0.564	0.085	1.22899e-262	Notochord(A)	KY2019:KY.Chr13.230
8.36894e-267	0.702377	0.262	0.007	2.00562e-262	Notochord(A)	ENSCSAVG00000003551
9.08042e-265	1.33614	0.906	0.327	2.17612e-260	Notochord(A)	KY2019:KY.Chr5.1061
3.18127e-259	1.016	0.48	0.055	7.6239e-255	Notochord(A)	ENSCSAVG00000009704
1.59892e-249	1.27712	0.818	0.244	3.83181e-245	Notochord(A)	KY2019:KY.Chr9.111
4.03982e-249	1.38247	0.897	0.372	9.68143e-245	Notochord(A)	ENSCSAVG00000010250
2.07303e-248	0.683421	0.279	0.011	4.96802e-244	Notochord(A)	KY2019:KY.Chr9.14
2.15811e-248	1.03989	0.482	0.062	5.17191e-244	Notochord(A)	KY2019:KY.Chr13.279
6.97513e-242	0.978658	0.504	0.071	1.67159e-237	Notochord(A)	KY2019:KY.Chr1.896
1.41221e-241	1.22002	0.754	0.201	3.38437e-237	Notochord(A)	KY2019:KY.Chr1.2236
1.19625e-237	1.25545	0.986	0.551	2.86681e-233	Notochord(A)	KY2019:KY.Chr13.148
1.22024e-237	1.00532	0.581	0.101	2.9243e-233	Notochord(A)	ENSCSAVG00000009285
1.35826e-234	0.734499	0.288	0.014	3.25506e-230	Notochord(A)	KY2019:KY.Chr12.564
6.3178e-234	1.02345	0.997	0.943	1.51406e-229	Notochord(A)	KY2019:KY.Chr13.155
1.19003e-226	1.10752	0.984	0.804	2.85191e-222	Notochord(A)	KY2019:KY.Chr1.2436
3.15524e-213	0.809742	1	0.984	7.56153e-209	Notochord(A)	KY2019:KY.Chr3.373
9.20139e-211	1.15994	0.637	0.145	2.20511e-206	Notochord(A)	ENSCSAVG00000002813
1.4311e-210	1.23193	0.965	0.588	3.42962e-206	Notochord(A)	KY2019:KY.Chr8.757
3.22813e-207	1.11753	0.97	0.746	7.73622e-203	Notochord(A)	KY2019:KY.Chr11.1111
2.47051e-204	0.738106	0.316	0.026	5.92059e-200	Notochord(A)	ENSCSAVG00000010395
3.60652e-204	1.10425	0.979	0.757	8.64302e-200	Notochord(A)	KY2019:KY.Chr7.825
1.62314e-201	1.0715	0.928	0.501	3.88985e-197	Notochord(A)	KY2019:KY.Chr10.961
3.70159e-196	0.973798	0.534	0.103	8.87086e-192	Notochord(A)	KY2019:KY.Chr9.961
7.23438e-195	0.93775	0.986	0.852	1.73372e-190	Notochord(A)	ENSCSAVG00000007287
2.8938e-194	1.29519	0.805	0.359	6.935e-190	Notochord(A)	KY2019:KY.Chr3.779
6.94534e-192	1.06008	0.674	0.188	1.66445e-187	Notochord(A)	ENSCSAVG00000003086
5.53595e-191	0.828002	0.318	0.029	1.32669e-186	Notochord(A)	ENSCSAVG00000011499
8.17213e-188	1.00966	0.815	0.303	1.95845e-183	Notochord(A)	ENSCSAVG00000005757
2.0112e-187	1.12567	0.705	0.238	4.81984e-183	Notochord(A)	KY2019:KY.Chr2.2225
5.03888e-185	1.0168	0.551	0.121	1.20757e-180	Notochord(A)	KY2019:KY.Chr11.1139
2.16426e-184	0.838687	0.366	0.045	5.18664e-180	Notochord(A)	ENSCSAVG00000005332
3.72507e-177	1.02735	0.942	0.704	8.92713e-173	Notochord(A)	KY2019:KY.Chr11.336
1.00905e-176	0.821523	0.373	0.05	2.41818e-172	Notochord(A)	KY2019:KY.Chr12.889
3.23006e-176	1.0394	0.761	0.277	7.74084e-172	Notochord(A)	ENSCSAVG00000006265
1.59115e-174	1.21775	0.855	0.499	3.8132e-170	Notochord(A)	KY2019:KY.Chr1.2168
2.37945e-173	1.03318	0.675	0.225	5.70235e-169	Notochord(A)	KY2019:KY.Chr13.332
1.45907e-169	0.986214	0.551	0.137	3.49666e-165	Notochord(A)	KY2019:KY.Chr11.722
1.84502e-168	1.04641	0.845	0.431	4.42158e-164	Notochord(A)	KY2019:KY.Chr6.533
8.60529e-168	1.02031	0.941	0.699	2.06226e-163	Notochord(A)	KY2019:KY.Chr2.933
1.67948e-164	0.804294	0.436	0.079	4.02488e-160	Notochord(A)	ENSCSAVG00000005824
3.18439e-162	0.67568	0.291	0.03	7.63139e-158	Notochord(A)	ENSCSAVG00000007501
4.11843e-162	1.14685	0.586	0.17	9.86982e-158	Notochord(A)	ENSCSAVG00000006721
3.0117e-161	1.15705	0.829	0.435	7.21755e-157	Notochord(A)	ENSCSAVG00000000437
6.99902e-159	0.76259	0.405	0.063	1.67731e-154	Notochord(A)	ENSCSAVG00000005741
1.53299e-157	0.904748	0.956	0.697	3.6738e-153	Notochord(A)	ENSCSAVG00000008481
8.82068e-157	0.612791	0.251	0.021	2.11388e-152	Notochord(A)	KY2019:KY.Chr7.915
1.6578e-152	0.935447	0.583	0.174	3.97292e-148	Notochord(A)	ENSCSAVG00000005410
4.19215e-152	0.573586	0.26	0.025	1.00465e-147	Notochord(A)	KY2019:KY.Chr8.834
1.14182e-150	0.54943	0.389	0.066	2.73636e-146	Notochord(A)	KY2019:KY.Chr14.560
1.64989e-149	0.952066	0.6	0.189	3.95395e-145	Notochord(A)	KY2019:KY.Chr1.2083
7.56636e-149	1.01081	0.284	0.032	1.81328e-144	Notochord(A)	KY2019:KY.Chr3.842
1.02914e-143	0.797925	0.455	0.1	2.46634e-139	Notochord(A)	KY2019:KY.Chr8.1232
4.86553e-143	0.910439	0.801	0.377	1.16602e-138	Notochord(A)	KY2019:KY.Chr8.453
1.24744e-140	0.752639	0.415	0.083	2.98948e-136	Notochord(A)	KY2019:KY.Chr1.603
2.32471e-139	0.881069	0.887	0.563	5.57116e-135	Notochord(A)	ENSCSAVG00000004204
1.56204e-136	0.892963	0.518	0.147	3.74343e-132	Notochord(A)	ENSCSAVG00000004846
3.62188e-134	0.95139	0.799	0.416	8.67984e-130	Notochord(A)	KY2019:KY.Chr1.1557
4.84933e-131	0.92279	0.63	0.24	1.16214e-126	Notochord(A)	KY2019:KY.Chr4.46
1.78479e-126	0.592679	0.271	0.036	4.27725e-122	Notochord(A)	KY2019:KY.Chr6.646
4.73635e-126	0.900499	0.812	0.475	1.13507e-121	Notochord(A)	KY2019:KY.Chr8.812
3.76861e-122	0.853431	0.646	0.264	9.03147e-118	Notochord(A)	KY2019:KY.Chr2.1353
2.77112e-116	0.692429	0.421	0.101	6.64099e-112	Notochord(A)	KY2019:KY.Chr4.1104
3.10703e-115	0.730768	0.855	0.414	7.44599e-111	Notochord(A)	ENSCSAVG00000003862
6.93508e-114	0.668875	0.309	0.055	1.66199e-109	Notochord(A)	KY2019:KY.Chr9.379
6.80132e-113	0.799155	0.866	0.611	1.62994e-108	Notochord(A)	KY2019:KY.Chr2.1171
2.67756e-112	0.533532	0.264	0.037	6.41678e-108	Notochord(A)	KY2019:KY.Chr4.557
4.32615e-111	0.714135	0.396	0.098	1.03676e-106	Notochord(A)	ENSCSAVG00000004839
6.30059e-111	0.71824	0.382	0.087	1.50994e-106	Notochord(A)	KY2019:KY.Chr5.378
1.83584e-109	0.802192	0.838	0.563	4.3996e-105	Notochord(A)	KY2019:KY.Chr2.479
1.70721e-107	0.713724	0.401	0.099	4.09132e-103	Notochord(A)	ENSCSAVG00000005029
2.57255e-107	0.717434	0.885	0.592	6.16511e-103	Notochord(A)	KY2019:KY.Chr3.206
3.64021e-107	0.796519	0.731	0.383	8.72377e-103	Notochord(A)	ENSCSAVG00000005593
1.39592e-103	0.670664	0.89	0.618	3.34532e-99	Notochord(A)	KY2019:KY.Chr4.57
4.6916e-103	0.973626	0.64	0.31	1.12434e-98	Notochord(A)	KY2019:KY.Chr9.51
2.35485e-102	0.669682	0.366	0.087	5.6434e-98	Notochord(A)	ENSCSAVG00000001866
5.19713e-97	0.738415	0.487	0.169	1.24549e-92	Notochord(A)	ENSCSAVG00000007201
6.6648e-97	0.571351	0.265	0.046	1.59722e-92	Notochord(A)	ENSCSAVG00000005496
9.10472e-97	0.76556	0.417	0.125	2.18195e-92	Notochord(A)	KY2019:KY.Chr8.1204
1.40818e-96	0.7151	0.866	0.641	3.37471e-92	Notochord(A)	KY2019:KY.Chr7.937
2.98687e-96	0.525053	0.983	0.95	7.15803e-92	Notochord(A)	KY2019:KY.Chr7.522
8.27052e-96	0.760962	0.599	0.249	1.98203e-91	Notochord(A)	ENSCSAVG00000002660
3.30252e-95	0.793276	0.581	0.264	7.91449e-91	Notochord(A)	KY2019:KY.Chr3.1660
5.09795e-90	0.404987	0.576	0.194	1.22172e-85	Notochord(A)	ENSCSAVG00000005074
7.76574e-90	0.689703	0.403	0.122	1.86106e-85	Notochord(A)	ENSCSAVG00000006953
2.83536e-87	0.777727	0.538	0.232	6.79495e-83	Notochord(A)	KY2019:KY.Chr9.1096
7.31965e-87	0.733833	0.717	0.445	1.75415e-82	Notochord(A)	KY2019:KY.Chr8.203
2.19371e-86	0.711069	0.333	0.082	5.25722e-82	Notochord(A)	KY2019:KY.Chr9.506
6.12366e-84	0.67771	0.391	0.113	1.46754e-79	Notochord(A)	KY2019:KY.Chr3.1201
1.75245e-82	0.604023	0.365	0.101	4.19976e-78	Notochord(A)	KY2019:KY.Chr9.610
2.72748e-82	0.712865	0.702	0.395	6.53641e-78	Notochord(A)	KY2019:KY.Chr9.328
1.08036e-81	0.740189	0.77	0.456	2.58909e-77	Notochord(A)	ENSCSAVG00000007085
1.88018e-81	0.514977	0.26	0.053	4.50585e-77	Notochord(A)	KY2019:KY.Chr4.539
5.8582e-81	0.604655	0.33	0.086	1.40392e-76	Notochord(A)	KY2019:KY.Chr5.841
1.53688e-80	0.790165	0.576	0.277	3.68314e-76	Notochord(A)	ENSCSAVG00000007826
7.41292e-77	0.570848	0.565	0.233	1.77651e-72	Notochord(A)	ENSCSAVG00000010941
8.52759e-76	0.600878	0.361	0.107	2.04364e-71	Notochord(A)	ENSCSAVG00000007869
3.35089e-75	0.697469	0.705	0.378	8.03042e-71	Notochord(A)	ENSCSAVG00000007054
3.60839e-75	0.829399	0.387	0.122	8.6475e-71	Notochord(A)	ENSCSAVG00000009449
1.24275e-74	0.568548	0.284	0.068	2.97825e-70	Notochord(A)	KY2019:KY.Chr1.1703
1.50846e-73	0.688251	0.56	0.281	3.61503e-69	Notochord(A)	KY2019:KY.Chr13.232
4.26847e-71	0.430547	0.871	0.501	1.02294e-66	Notochord(A)	KY2019:KY.Chr6.371
1.59931e-70	0.564121	0.258	0.059	3.83276e-66	Notochord(A)	KY2019:KY.Chr3.1440
2.26286e-70	0.503825	0.7	0.329	5.42295e-66	Notochord(A)	KY2019:KY.Chr12.558
1.85036e-69	0.747297	0.644	0.388	4.43439e-65	Notochord(A)	ENSCSAVG00000007305
5.8104e-69	0.645753	0.742	0.51	1.39246e-64	Notochord(A)	KY2019:KY.Chr5.457
8.78142e-69	0.574298	0.36	0.113	2.10447e-64	Notochord(A)	KY2019:KY.Chr2.1589
1.09041e-68	0.526514	0.272	0.066	2.61318e-64	Notochord(A)	ENSCSAVG00000010625
1.42726e-68	0.533288	0.283	0.074	3.42042e-64	Notochord(A)	ENSCSAVG00000006020
1.85665e-68	0.637562	0.628	0.356	4.44946e-64	Notochord(A)	KY2019:KY.Chr2.2017
2.02967e-68	0.558593	0.323	0.095	4.86412e-64	Notochord(A)	ENSCSAVG00000011005
2.53513e-68	0.543172	0.513	0.216	6.07545e-64	Notochord(A)	KY2019:KY.Chr4.1328
7.33058e-67	0.54159	0.368	0.112	1.75677e-62	Notochord(A)	KY2019:KY.Chr12.681
1.42063e-65	0.706622	0.719	0.507	3.40454e-61	Notochord(A)	KY2019:KY.Chr6.648
1.0648e-64	0.499084	0.284	0.076	2.5518e-60	Notochord(A)	KY2019:KY.Chr4.553
8.85044e-62	0.631411	0.482	0.222	2.12101e-57	Notochord(A)	KY2019:KY.Chr1.1763
2.51022e-60	0.487356	0.288	0.082	6.01573e-56	Notochord(A)	ENSCSAVG00000007523
4.44993e-60	0.649615	0.627	0.384	1.06643e-55	Notochord(A)	KY2019:KY.Chr4.83
2.42037e-59	0.513618	0.284	0.084	5.80041e-55	Notochord(A)	KY2019:KY.Chr2.475
2.89823e-58	0.496772	0.883	0.775	6.94561e-54	Notochord(A)	KY2019:KY.Chr9.749
9.36469e-58	0.702145	0.644	0.428	2.24425e-53	Notochord(A)	KY2019:KY.Chr14.1190
1.39757e-56	0.538266	0.447	0.193	3.34928e-52	Notochord(A)	KY2019:KY.Chr14.247
2.22095e-56	0.564755	0.661	0.422	5.3225e-52	Notochord(A)	KY2019:KY.Chr10.182
5.98337e-56	0.54044	0.761	0.518	1.43391e-51	Notochord(A)	KY2019:KY.Chr5.722
3.1e-55	0.500045	0.295	0.094	7.42914e-51	Notochord(A)	KY2019:KY.Chr8.1305
4.52825e-55	0.608389	0.487	0.241	1.08519e-50	Notochord(A)	ENSCSAVG00000009032
5.40921e-55	0.747013	0.384	0.162	1.29632e-50	Notochord(A)	KY2019:KY.Chr11.104
3.33797e-54	0.476429	0.496	0.218	7.99943e-50	Notochord(A)	ENSCSAVG00000010230
1.43193e-53	0.581737	0.705	0.474	3.43163e-49	Notochord(A)	KY2019:KY.Chr4.1089
3.1284e-52	0.613521	0.539	0.309	7.4972e-48	Notochord(A)	KY2019:KY.Chr4.319
8.19385e-51	0.601443	0.703	0.503	1.96366e-46	Notochord(A)	ENSCSAVG00000006064
1.82003e-50	0.483379	0.332	0.121	4.36171e-46	Notochord(A)	KY2019:KY.Chr1.2504
2.6193e-49	0.553616	0.473	0.245	6.27715e-45	Notochord(A)	ENSCSAVG00000000908
3.89551e-49	0.472797	0.29	0.096	9.33559e-45	Notochord(A)	KY2019:KY.Chr5.639
4.61999e-49	0.522927	0.733	0.517	1.10718e-44	Notochord(A)	KY2019:KY.Chr12.574
4.67219e-48	0.403581	0.941	0.835	1.11969e-43	Notochord(A)	KY2019:KY.Chr2.2188
5.86776e-48	0.51268	0.462	0.225	1.40621e-43	Notochord(A)	KY2019:KY.Chr11.266
7.90369e-48	0.457942	0.747	0.517	1.89412e-43	Notochord(A)	ENSCSAVG00000001553
9.29624e-48	0.541942	0.616	0.408	2.22784e-43	Notochord(A)	KY2019:KY.Chr1.143
1.0697e-47	0.4441	0.257	0.08	2.56355e-43	Notochord(A)	KY2019:KY.Chr8.967
1.15884e-47	0.556546	0.485	0.262	2.77716e-43	Notochord(A)	ENSCSAVG00000008492
1.38555e-47	0.748239	0.492	0.279	3.32046e-43	Notochord(A)	KY2019:KY.Chr5.71
1.58899e-47	0.540371	0.387	0.176	3.80802e-43	Notochord(A)	ENSCSAVG00000007210
2.02172e-47	0.595932	0.555	0.348	4.84504e-43	Notochord(A)	KY2019:KY.Chr1.1615
8.21585e-47	0.517737	0.49	0.254	1.96893e-42	Notochord(A)	KY2019:KY.Chr12.573
9.56574e-47	0.363149	0.442	0.195	2.29243e-42	Notochord(A)	KY2019:KY.Chr9.393
1.32416e-46	0.600575	0.492	0.274	3.17336e-42	Notochord(A)	KY2019:KY.Chr3.17
8.67583e-46	0.451461	0.785	0.627	2.07916e-41	Notochord(A)	KY2019:KY.Chr3.161
2.99908e-45	0.588509	0.459	0.233	7.1873e-41	Notochord(A)	ENSCSAVG00000001108
1.0838e-44	0.454619	0.871	0.775	2.59732e-40	Notochord(A)	KY2019:KY.Chr13.280
4.13063e-43	0.521929	0.588	0.362	9.89906e-39	Notochord(A)	ENSCSAVG00000008562
4.16546e-43	0.446142	0.276	0.097	9.98253e-39	Notochord(A)	KY2019:KY.Chr10.629
4.81402e-42	0.576716	0.55	0.352	1.15368e-37	Notochord(A)	ENSCSAVG00000000588
9.82817e-42	0.478499	0.668	0.484	2.35532e-37	Notochord(A)	KY2019:KY.Chr5.1064
2.31937e-41	0.615379	0.511	0.316	5.55838e-37	Notochord(A)	KY2019:KY.Chr4.1042
9.77253e-41	0.505319	0.593	0.373	2.34199e-36	Notochord(A)	ENSCSAVG00000004468
2.10928e-39	0.432067	0.295	0.115	5.05489e-35	Notochord(A)	ENSCSAVG00000010635
1.33526e-38	0.530543	0.401	0.212	3.19995e-34	Notochord(A)	KY2019:KY.Chr2.1401
5.36356e-38	0.492899	0.438	0.242	1.28538e-33	Notochord(A)	KY2019:KY.Chr3.1432
1.36329e-37	0.493732	0.557	0.368	3.26712e-33	Notochord(A)	KY2019:KY.Chr3.837
2.4296e-37	0.51523	0.658	0.494	5.82255e-33	Notochord(A)	KY2019:KY.Chr10.30
1.89538e-35	0.414142	0.845	0.796	4.54229e-31	Notochord(A)	KY2019:KY.Chr5.338
2.65018e-35	0.434973	0.356	0.168	6.35115e-31	Notochord(A)	ENSCSAVG00000006616
2.92372e-35	0.478212	0.304	0.133	7.00669e-31	Notochord(A)	ENSCSAVG00000004514
6.6416e-35	0.505716	0.461	0.279	1.59166e-30	Notochord(A)	KY2019:KY.Chr5.962
1.79748e-34	0.542246	0.349	0.174	4.30767e-30	Notochord(A)	KY2019:KY.Chr8.256
3.39199e-34	0.45178	0.286	0.121	8.12889e-30	Notochord(A)	KY2019:KY.Chr14.605
7.90231e-34	0.549972	0.414	0.203	1.89379e-29	Notochord(A)	KY2019:KY.Chr2.551
1.36436e-32	0.445681	0.415	0.229	3.26968e-28	Notochord(A)	KY2019:KY.Chr3.955
2.89612e-31	0.450972	0.398	0.224	6.94054e-27	Notochord(A)	KY2019:KY.Chr1.1124
3.35542e-31	0.462737	0.351	0.177	8.04126e-27	Notochord(A)	ENSCSAVG00000004804
4.55703e-31	0.465135	0.513	0.354	1.09209e-26	Notochord(A)	KY2019:KY.Chr4.1043
6.22676e-31	0.306506	0.96	0.922	1.49224e-26	Notochord(A)	KY2019:KY.Chr7.755
1.54412e-30	0.374958	0.818	0.716	3.70049e-26	Notochord(A)	KY2019:KY.Chr6.308
1.55817e-30	0.440322	0.574	0.399	3.73414e-26	Notochord(A)	KY2019:KY.Chr9.616
1.72633e-30	0.485818	0.508	0.337	4.13715e-26	Notochord(A)	KY2019:KY.Chr14.578
1.27859e-29	0.585244	0.887	0.883	3.06413e-25	Notochord(A)	KY2019:KY.Chr8.983
1.46088e-29	0.431137	0.449	0.283	3.501e-25	Notochord(A)	KY2019:KY.Chr2.2137
1.63332e-29	0.446526	0.283	0.128	3.91426e-25	Notochord(A)	KY2019:KY.Chr4.994
3.94361e-29	0.444465	0.546	0.376	9.45086e-25	Notochord(A)	ENSCSAVG00000007191
1.36492e-28	0.428281	0.501	0.335	3.27102e-24	Notochord(A)	KY2019:KY.Chr14.939
4.8303e-27	0.452242	0.462	0.305	1.15758e-22	Notochord(A)	ENSCSAVG00000007562
4.87131e-27	0.43686	0.501	0.344	1.16741e-22	Notochord(A)	KY2019:KY.Chr8.327
5.03039e-27	0.405167	0.267	0.123	1.20553e-22	Notochord(A)	KY2019:KY.Chr13.267
9.97779e-27	0.445879	0.382	0.225	2.39118e-22	Notochord(A)	ENSCSAVG00000002408
2.09307e-26	0.352115	0.309	0.149	5.01605e-22	Notochord(A)	ENSCSAVG00000008959
1.28262e-25	0.4394	0.543	0.416	3.0738e-21	Notochord(A)	KY2019:KY.Chr2.1279
1.13059e-24	0.39375	0.281	0.136	2.70946e-20	Notochord(A)	ENSCSAVG00000000423
1.4332e-24	0.428388	0.253	0.118	3.43466e-20	Notochord(A)	ENSCSAVG00000001652
1.79689e-24	0.401377	0.354	0.202	4.30625e-20	Notochord(A)	KY2019:KY.Chr12.578
2.4234e-24	0.3752	0.628	0.496	5.80768e-20	Notochord(A)	KY2019:KY.Chr3.580
8.66148e-24	0.381461	0.651	0.562	2.07572e-19	Notochord(A)	KY2019:KY.Chr4.1168
8.98932e-24	0.429973	0.396	0.253	2.15429e-19	Notochord(A)	ENSCSAVG00000004451
1.83028e-23	0.436974	0.361	0.215	4.38628e-19	Notochord(A)	KY2019:KY.Chr1.214
3.71044e-23	0.396674	0.257	0.126	8.89208e-19	Notochord(A)	KY2019:KY.Chr12.176
5.18675e-23	0.435266	0.473	0.337	1.24301e-18	Notochord(A)	KY2019:KY.Chr1.1250
3.24447e-22	0.373838	0.51	0.371	7.77538e-18	Notochord(A)	KY2019:KY.Chr4.1273
3.82251e-22	0.374433	0.525	0.392	9.16064e-18	Notochord(A)	KY2019:KY.Chr9.23
2.96412e-21	0.34178	0.763	0.722	7.10351e-17	Notochord(A)	KY2019:KY.Chr2.1438
3.46117e-21	0.358407	0.314	0.173	8.29468e-17	Notochord(A)	ENSCSAVG00000005744
3.97951e-21	0.353671	0.323	0.182	9.5369e-17	Notochord(A)	KY2019:KY.Chr5.770
6.53174e-21	0.35587	0.679	0.595	1.56533e-16	Notochord(A)	KY2019:KY.Chr9.353
1.06695e-20	0.415797	0.485	0.367	2.55695e-16	Notochord(A)	ENSCSAVG00000001349
2.30267e-20	0.369412	0.649	0.569	5.51835e-16	Notochord(A)	KY2019:KY.Chr2.1025
2.73111e-20	0.451226	0.415	0.292	6.5451e-16	Notochord(A)	KY2019:KY.Chr1.45
4.60729e-20	0.415917	0.405	0.278	1.10414e-15	Notochord(A)	KY2019:KY.Chr2.1278
9.36579e-20	0.361784	0.255	0.133	2.24451e-15	Notochord(A)	ENSCSAVG00000008047
1.79032e-19	0.34449	0.51	0.366	4.2905e-15	Notochord(A)	ENSCSAVG00000005673
1.80188e-19	0.378262	0.342	0.213	4.31822e-15	Notochord(A)	KY2019:KY.Chr4.1182
1.18587e-18	0.367659	0.478	0.357	2.84193e-14	Notochord(A)	ENSCSAVG00000000763
1.81781e-18	0.512747	0.459	0.341	4.35639e-14	Notochord(A)	ENSCSAVG00000001987
1.66739e-17	0.337654	0.33	0.206	3.99589e-13	Notochord(A)	ENSCSAVG00000010344
1.7979e-17	0.33742	0.382	0.264	4.30868e-13	Notochord(A)	KY2019:KY.Chr4.386
5.21642e-17	0.343605	0.3	0.181	1.25011e-12	Notochord(A)	ENSCSAVG00000010232
5.62159e-17	0.321103	0.38	0.257	1.34721e-12	Notochord(A)	ENSCSAVG00000001491
5.83092e-17	0.311002	0.586	0.499	1.39738e-12	Notochord(A)	KY2019:KY.Chr4.959
7.46593e-17	0.333194	0.382	0.263	1.78921e-12	Notochord(A)	ENSCSAVG00000010849
8.55737e-17	0.341722	0.34	0.221	2.05077e-12	Notochord(A)	ENSCSAVG00000009349
1.68067e-16	0.321989	0.353	0.228	4.02772e-12	Notochord(A)	KY2019:KY.Chr14.106
2.79789e-16	0.329314	0.264	0.153	6.70515e-12	Notochord(A)	KY2019:KY.Chr3.1095
2.80502e-16	0.3512	0.258	0.149	6.72222e-12	Notochord(A)	KY2019:KY.Chr11.1031
7.27233e-16	0.3093	0.363	0.241	1.74281e-11	Notochord(A)	KY2019:KY.Chr9.285
7.51223e-16	0.327022	0.461	0.35	1.80031e-11	Notochord(A)	KY2019:KY.Chr8.326
1.04042e-15	0.345786	0.405	0.283	2.49336e-11	Notochord(A)	KY2019:KY.Chr12.391
4.89769e-15	0.362901	0.346	0.239	1.17373e-10	Notochord(A)	KY2019:KY.Chr10.576
6.89169e-15	0.333531	0.255	0.15	1.65159e-10	Notochord(A)	KY2019:KY.Chr3.270
8.52493e-15	0.326018	0.558	0.484	2.043e-10	Notochord(A)	KY2019:KY.Chr10.1430
4.5438e-14	0.317091	0.592	0.517	1.08892e-09	Notochord(A)	ENSCSAVG00000000885
1.41528e-13	0.324425	0.257	0.158	3.39171e-09	Notochord(A)	ENSCSAVG00000003758
3.36745e-13	0.300451	0.312	0.212	8.07008e-09	Notochord(A)	KY2019:KY.Chr12.326
4.07017e-13	0.317239	0.48	0.396	9.75417e-09	Notochord(A)	KY2019:KY.Chr14.273
4.76662e-13	0.317087	0.302	0.198	1.14232e-08	Notochord(A)	ENSCSAVG00000010696
7.10941e-13	0.325225	0.384	0.288	1.70377e-08	Notochord(A)	KY2019:KY.Chr11.1034
1.65728e-12	0.328202	0.382	0.293	3.97167e-08	Notochord(A)	KY2019:KY.Chr2.1011
1.91514e-12	0.344969	0.365	0.279	4.58964e-08	Notochord(A)	KY2019:KY.Chr4.824
3.41821e-12	0.300761	0.288	0.193	8.19174e-08	Notochord(A)	ENSCSAVG00000008498
6.36295e-12	0.307724	0.373	0.284	1.52488e-07	Notochord(A)	KY2019:KY.Chr2.971
9.34625e-12	0.311471	0.375	0.288	2.23983e-07	Notochord(A)	KY2019:KY.Chr7.660
1.55525e-11	0.300903	0.276	0.186	3.72715e-07	Notochord(A)	KY2019:KY.Chr3.1603
3.79868e-10	0.374015	0.543	0.514	9.10353e-06	Notochord(A)	KY2019:KY.Chr3.120
4.157e-10	0.306318	0.351	0.276	9.96226e-06	Notochord(A)	KY2019:KY.Chr3.73
3.59458e-09	0.309675	0.394	0.332	8.6144e-05	Notochord(A)	KY2019:KY.Chr1.883
0	1.8376	0.857	0.061	0	Endoderm(A)	KY2019:KY.Chr8.673
0	0.64644	0.3	0.005	0	Endoderm(A)	KY2019:KY.Chr12.156
1.31345e-235	0.823589	0.532	0.072	3.14768e-231	Endoderm(A)	KY2019:KY.Chr3.887
5.11721e-226	1.21962	0.971	0.4	1.22634e-221	Endoderm(A)	ENSCSAVG00000001688
3.26849e-217	0.987169	0.832	0.219	7.83293e-213	Endoderm(A)	ENSCSAVG00000009682
1.12166e-214	1.29372	0.934	0.443	2.68807e-210	Endoderm(A)	KY2019:KY.Chr1.205
6.23763e-184	0.814211	0.455	0.068	1.49485e-179	Endoderm(A)	ENSCSAVG00000001133
8.122e-183	1.0258	0.946	0.428	1.94644e-178	Endoderm(A)	KY2019:KY.Chr1.1207
1.05929e-168	0.794887	0.429	0.065	2.5386e-164	Endoderm(A)	ENSCSAVG00000010093
2.29153e-155	0.896627	0.998	0.598	5.49165e-151	Endoderm(A)	ENSCSAVG00000002003
1.82139e-138	0.668986	0.567	0.134	4.36496e-134	Endoderm(A)	ENSCSAVG00000010799
1.14901e-130	0.691648	0.447	0.092	2.7536e-126	Endoderm(A)	KY2019:KY.Chr10.1268
3.64611e-130	0.520194	0.315	0.043	8.73789e-126	Endoderm(A)	ENSCSAVG00000008752
7.73438e-124	0.419485	0.267	0.031	1.85354e-119	Endoderm(A)	KY2019:KY.Chr5.698
1.80411e-120	0.804717	0.569	0.165	4.32355e-116	Endoderm(A)	ENSCSAVG00000010443
1.87565e-117	0.559544	0.395	0.076	4.495e-113	Endoderm(A)	KY2019:KY.Chr10.763
7.24148e-117	0.697386	0.776	0.311	1.73542e-112	Endoderm(A)	ENSCSAVG00000003860
4.38871e-114	0.965491	0.737	0.333	1.05175e-109	Endoderm(A)	KY2019:KY.Chr2.773
5.8483e-110	0.617547	0.53	0.146	1.40155e-105	Endoderm(A)	KY2019:KY.Chr11.1154
8.91348e-106	0.682454	0.607	0.199	2.13611e-101	Endoderm(A)	ENSCSAVG00000009214
3.62288e-104	0.703708	0.992	0.613	8.68223e-100	Endoderm(A)	KY2019:KY.Chr12.342
1.09253e-103	0.478347	0.279	0.043	2.61824e-99	Endoderm(A)	ENSCSAVG00000004394
1.26533e-102	0.741944	0.905	0.515	3.03236e-98	Endoderm(A)	KY2019:KY.Chr9.467
1.05096e-100	0.574447	0.576	0.173	2.51863e-96	Endoderm(A)	KY2019:KY.Chr4.867
1.50499e-94	0.649937	0.952	0.643	3.6067e-90	Endoderm(A)	KY2019:KY.Chr5.292
7.21754e-90	0.536551	0.335	0.071	1.72968e-85	Endoderm(A)	ENSCSAVG00000001565
7.53425e-88	0.438098	0.294	0.056	1.80558e-83	Endoderm(A)	KY2019:KY.Chr2.2299
4.5219e-87	0.671028	0.857	0.518	1.08367e-82	Endoderm(A)	ENSCSAVG00000004738
5.65519e-87	0.662093	0.868	0.527	1.35527e-82	Endoderm(A)	ENSCSAVG00000011130
7.49168e-83	0.604816	0.7	0.3	1.79538e-78	Endoderm(A)	KY2019:KY.Chr4.13
8.39857e-78	0.603999	0.735	0.353	2.01272e-73	Endoderm(A)	KY2019:KY.Chr7.1202
3.23831e-77	0.471203	0.335	0.081	7.7606e-73	Endoderm(A)	KY2019:KY.Chr2.1180
2.14026e-74	0.640717	0.563	0.215	5.12914e-70	Endoderm(A)	ENSCSAVG00000010230
2.06968e-72	0.624668	0.6	0.252	4.96e-68	Endoderm(A)	ENSCSAVG00000005222
6.42588e-71	0.501675	0.381	0.11	1.53996e-66	Endoderm(A)	KY2019:KY.Chr11.1291
3.08108e-69	0.585439	0.756	0.418	7.38381e-65	Endoderm(A)	KY2019:KY.Chr9.672
1.46156e-68	0.407462	0.992	0.919	3.50263e-64	Endoderm(A)	ENSCSAVG00000009090
2.63706e-68	0.534698	0.839	0.446	6.31972e-64	Endoderm(A)	KY2019:KY.Chr6.692
6.49141e-68	0.474068	0.971	0.813	1.55567e-63	Endoderm(A)	ENSCSAVG00000000929
3.84147e-67	0.518038	0.586	0.23	9.20609e-63	Endoderm(A)	KY2019:KY.Chr3.602
4.24006e-64	0.506589	0.836	0.519	1.01613e-59	Endoderm(A)	KY2019:KY.Chr6.59
3.8956e-63	0.443497	0.654	0.277	9.33581e-59	Endoderm(A)	ENSCSAVG00000007538
3.14206e-62	0.597986	0.716	0.364	7.52995e-58	Endoderm(A)	KY2019:KY.Chr6.477
3.63943e-56	0.358136	0.3	0.082	8.72189e-52	Endoderm(A)	KY2019:KY.Chr14.987
5.08273e-55	0.448061	0.944	0.777	1.21808e-50	Endoderm(A)	KY2019:KY.Chr3.818
6.95048e-54	0.388038	0.352	0.112	1.66568e-49	Endoderm(A)	ENSCSAVG00000001514
1.68989e-53	0.50323	0.826	0.471	4.04981e-49	Endoderm(A)	KY2019:KY.Chr11.363
1.47051e-52	0.542872	0.656	0.355	3.52407e-48	Endoderm(A)	KY2019:KY.Chr12.108
9.20219e-51	0.472365	0.886	0.738	2.20531e-46	Endoderm(A)	KY2019:KY.Chr3.296
1.0814e-50	0.478346	0.408	0.151	2.59159e-46	Endoderm(A)	KY2019:KY.Chr7.1184
2.65128e-50	0.48325	0.634	0.338	6.35379e-46	Endoderm(A)	KY2019:KY.Chr14.1060
4.652e-50	0.395366	0.356	0.119	1.11485e-45	Endoderm(A)	KY2019:KY.Chr3.553
2.55943e-49	0.479531	0.665	0.374	6.13368e-45	Endoderm(A)	ENSCSAVG00000009275
5.55136e-48	0.397158	0.973	0.891	1.33038e-43	Endoderm(A)	KY2019:KY.Chr14.637
8.35684e-47	0.480808	0.594	0.292	2.00272e-42	Endoderm(A)	ENSCSAVG00000002343
8.40087e-45	0.365895	0.476	0.203	2.01327e-40	Endoderm(A)	KY2019:KY.Chr2.519
1.3622e-43	0.401412	0.795	0.505	3.26451e-39	Endoderm(A)	ENSCSAVG00000008056
2.16208e-43	0.447429	0.499	0.232	5.18143e-39	Endoderm(A)	ENSCSAVG00000000258
[truncated: 2,863 more rows]

## Sheet: Supplementary Data 7
Data 7
[truncated: 43 more rows]
[truncated: 1,151 more columns]

## Sheet: Supplementary Data 8
Data 8
Marker gene list
[truncated: 1,859 more rows]

## Sheet: Supplementary Data 9
Data 9
[truncated: 12 more rows]
[truncated: 416 more columns]

[truncated: 6 more sheets: Supplementary Data 10, Supplementary Data 11, Supplementary Data 12, Supplementary Data 13, Supplementary Data 14, Supplementary Data 15]
