# Supplementary material for: Temporospatial hierarchy and allele-specific expression of zygotic genome activation revealed by distant interspecific urochordate hybrids
Source: Nat Commun. 2024 Mar 16;15:2395. doi: 10.1038/s41467-024-46780-0 (PMC10944513; doi:10.1038/s41467-024-46780-0)
Supplement: Supplementary file 6 — Source Data [file 41467_2024_46780_MOESM6_ESM.xlsx]

## Sheet: Figure 2 
Figure 2b, c
	Samples	Developmental stages	ratio of reads of paternal genes to reads of all genes	number of paternal genes which initialized transcription	ratio of paternal genes which initialized transcription to all paternal genes
	Cr♀ × Cs♂	1-cell	7.13925e-06	15	0.00123234
		2-cell	2.44439e-05	44	0.00361485
		4-cell	2.41492e-06	4	0.000328623
		8-cell	2.05533e-05	32	0.00262898
		16-cell	0.000197024	115	0.00944791
		32-cell	0.00162913	1254	0.103023
		64-cell	0.00529651	1703	0.139911
		112-cell	0.0229427	4546	0.37348
		midG	0.0334926	1515	0.124466
		earN	0.0806756	801	0.0658068
		lateN	0.136503	548	0.0450214
	Samples	Developmental stages	ratio of reads of paternal genes to reads of all genes	number of paternal genes which initialized transcription	ratio of paternal genes which initialized transcription to all paternal genes
	Cs♀ × Cr♂	1-cell	1.28498e-05	12	0.000659667
		2-cell	2.53548e-05	16	0.000879556
		4-cell	1.46525e-05	13	0.000714639
		8-cell	3.29711e-05	20	0.00109944
		16-cell	0.000196484	113	0.00621186
		32-cell	0.00220506	449	0.0246825
		64-cell	0.010515	1716	0.0943324
		112-cell	0.0533276	6025	0.331208
		midG	0.0754281	2014	0.110714
		earN	0.137364	1372	0.0754219
		lateN	0.269049	832	0.0457369

## Sheet: Figure 3
Figure 3b, e
	The expression ratio of paternal housekeeping genes in each cell at 64-cell stage of Cr♀ × Cs♂
	Mesenchyme(A/B)	0.00395883	0.00773015	0.00743243	0.00342131	0.00753296	0.0067659	0.00888266	0.00257168	0.004811	0.00164042	0.00527108	0.00349162	0.0034384	0.00505051	0.00149925	0.00214592	0.00288878	0.00747791	0.0048	0.00277778	0.00113159	0.00149477	0.0071475	0.00324412	0.00159447	0.0071885	0.00380448	0.00484496	0.00174014	0.00351617	0.00369783	0.00120846	0.00312838	0.00131234	0.00197889	0.00378788	0.00285388	0.00296296	0.00356888	0.00130463	0.00540541	0.00241158	0.00243902	0.00317209	0.000597372	0.00592495	0.00240964	0.00441919
	Muscle	0.00091352	0.00182066	0.000354925	0.000317259	0.00126743	0.000499085	0.00450514	0.00123885	0.00176554	0.0012837	0.00183318	0.000713933	0.00357143	0.00191492	0.00308642	0.000356379	0.000818777	0.00348837	0.00172495	0.000953592	0.00268536	0.00223845	0.000420345	0.00271837	0.00102424	0.0025203	0.000968367	0.00249732	0.00101814	0.0058309	0.00167987	0.00227445	9.48047e-05	0.00131119	0.00170584	0.000681044	0.00483871	0.000648368	0.00217081	0.00111297	0.0027959	0.00130208	0.0019685	0.00305998	0.000428082	0.000829187	0.00104275	0.00157508
	Neural(a)	0.00080289	0.00160987	0.00262383	0.00297163	0.00182392	0.00206885	0.00195802	0.00272216	0.00170823	0.00162338	0.00265516	0.00194989	0.00286162	0.00319966	0.00192485	0.00245481	0.00190636	0.00484059	0.00285249	0.00152757	0.00234962	0.000696743	0.0010942	0.00272628	0.00109835	0.00109329	0.0022128	0.000860338	0.00369382	0.00329912	0.0043487	0.00143655	0.00218118	0.0010721	0.00242442	0.00268817	0.00218103	0.00322993	0.00564222	0.00177591	0.00191184	0.00107242	0.00258876	0.000584112	0.00183928	0.00138381	0.00141078	0.000299491
	Epidermis(a)	0.00238532	0.00282923	0.00433588	0.00288891	0.00247525	0.00386266	0.00431082	0.00347991	0.00200568	0.00281814	0.00281107	0.0021745	0.00354233	0.000980562	0.0035461	0.002617	0.00229826	0.00287632	0.00379049	0.00232336	0.00185615	0.00148665	0.00277557	0.00319817	0.00261097	0.00215332	0.00366646	0.00211299	0.00299804	0.00309562	0.00239664	0.00260126	0.00444741	0.00431338	0.00348225	0.00281889	0.00220022	0.00349613	0.0026476	0.00296703	0.00234366	0.00414781	0.0034774	0.00298876	0.00204708	0.00278214	0.00129506	0.00232666
	Epidermis(b)	0.00299191	0.00480342	0.00347385	0.00278893	0.00195073	0.00424949	0.00420168	0.00244485	0.00384719	0.0031174	0.00278014	0.00303982	0.00280755	0.00321582	0.00265957	0.00445996	0.00323837	0.00153283	0.00373832	0.00245023	0.00318725	0.00295421	0.00278577	0.00198225	0.00286633	0.00300157	0.00382694	0.00220588	0.00208008	0.0037694	0.0033462	0.00397994	0.00243784	0.00172254	0.0027416	0.00333197	0.00217746	0.00412334	0.00419776	0.00370879	0.00244154	0.00395426	0.00317243
	Notochord(A/B)	0.0027951	0.00296155	0.0040055	0.00349262	0.00430098	0.00420168	0.00499168	0.00390625	0.00426314	0.00537451	0.00521512	0.00743871	0.00716235	0.00596151	0.0112636	0.0045594	0.00540456	0.00388505	0.00267062	0.00485741	0.00496581	0.00628827	0.00435544	0.00844283	0.00338379	0.00694834	0.00465839	0.00373097	0.00260478	0.00767692	0.00518538	0.00362428	0.00329286	0.00357959	0.0100865	0.00390469	0.00426072	0.00293291	0.00372544	0.00347188	0.00581257	0.003861	0.00396964
	Endoderm(A/B)	0.00811176	0.0088352	0.00937715	0.00468581	0.00424088	0.0118236	0.00783686	0.004208	0.00490337	0.00287081	0.00283618	0.00311029	0.0046736	0.00678949	0.00892377	0.00239057	0.0102787	0.00334472	0.0145266	0.00209518	0.00750751	0.00470051	0.00587659	0.0056615	0.00743668	0.00460243	0.00930742	0.00370638	0.0057733	0.00692197	0.00755239	0.00151172	0.010041	0.00944706	0.00456919	0.00581508	0.00956502	0.00293747	0.00971728	0.00914281
	Nerve cord	0.00217014	0.00308099	0.0029511	0.0020979	0.00250889	0.0031617	0.00391198	0.00563525	0.00201638	0.00296646	0.00116476	0.00234242	0.00535024	0.00249569	0.000609013	0.000930882	0.00518941	0.000262329	0.00271555	0.00198529	0.00245902	0.00236469	0.00135102	0.00385463	0.00190489	0.000746269	0.0023976	0.00239184	0.00438623	0.00169728	0.00268564	0.00220609
	Germ line	0.00486111	0.00361011	0.00414332	0.00473653	0	0.00338359	0.000862069	0.00381922	0.00189917	0.00347356	0.00371287	0.00409922	0.00395528	0.00390168	0.00264733	0.00351967	0.000924428	0.00240616	0.00397958	0.00734943
	The expression ratio of paternal housekeeping genes in each cell at 112-cell stage of Cr♀ × Cs♂
	Epidermis(a)	0.00281068	0.00504672	0.00866616	0.00657447	0.00373763	0.00594583	0.00753035	0.00349539	0.00337586	0.00667942	0.00299781	0.00264644	0.00819938	0.00904875	0.00557306	0.0034069	0.00557621	0.00479744	0.00765416	0.00732353	0.0018135	0.00388938	0.00306439	0.004158	0.00891049	0.00305698	0.00191388	0.00383339	0.00320365	0.00270872	0.00738851	0.00213689	0.00371025	0.00432919	0.0058535	0.00295334	0.00638711	0.00243094	0.00528997	0.00739565	0.00738685	0.0024667	0.00542986	0.0036523	0.00476545	0.00892288	0.00337662	0.00217429
	Epidermis(b)	0.0079023	0.00301322	0.00733874	0.00394409	0.00735294	0.00248061	0.00345983	0.00723219	0.00847535	0.00396215	0.00308285	0.00429703	0.00478542	0.00775302	0.00393144	0.005348	0.00389824	0.00843444	0.00538358	0.00575121	0.00558786	0.00338069	0.00887517	0.00173871	0.00352538	0.00968149	0.0047526	0.0082205	0.0070401	0.00707995	0.00400305	0.00596498	0.00701058	0.0075731	0.00736067	0.00903869	0.00666856	0.0018544	0.00787136	0.00276598	0.00721256	0.00568724	0.00901419	0.00528049	0.0087335	0.00670032	0.00485236	0.00792644
	Muscle	0.00371804	0.00249969	0.00393701	0.00443216	0.00325927	0.00518503	0.00136858	0.00689701	0.00390755	0.00464798	0.00197246	0.00666107	0.0034904	0.00737847	0.00206686	0.00258897	0.00797494	0.00289581	0.00375573	0.00160702	0.00224831	0.00152991	0.00749532	0.00454087	0.00184951	0.00333903	0.00686239	0.001984	0.00365965	0.00342056	0.00716693	0.00652304	0.00670721	0.00836145	0.00906172	0.0026885	0.00240163	0.00393387	0.00477274	0.00414625	0.00391836	0.00568586	0.00444688	0.00207469	0.00536816	0.00207916	0.00767794	0.00618812
	Nerve cord	0.000217912	0.00191939	0.00206776	0.0017537	0.00251889	0.00250896	0.00194067	0.00275697	0.00245098	0.00285609	0.00232607	0.00403912	0.00232526	0.00160772	0.00338174	0.000650692	0.00199349	0.00273343	0.002043	0.0030945	0.00206046	0.0011999	0.00146044	0.00056243	0.00103904	0.00267112	0.00559796	0.00130245	0.00535714	0.00157953	0.000296824	0.00188672	0	0.00187308	0.00175269	0.000506201	0.00411002	0.000571755	0.00211	0.00200861	0.00250063	0.00282486	0.00120016	0.00223251	0.00289931	0.00333419	0.0021455	0.00164235
	Endoderm(A/B)	0.00895353	0.00770864	0.00244765	0.00659549	0.00711744	0.00482562	0.00774002	0.00541667	0.00681187	0.00876489	0.00632248	0.00783809	0.00654387	0.00507501	0.00327951	0.0082526	0.0078215	0.0110818	0.0101742	0.00727676	0.00643319	0.00815103	0.00737403	0.0106102	0.00339017	0.00714567	0.0085316	0.00840446	0.00628733	0.00629485	0.0100108	0.00924499	0.00926377	0.0118399	0.0075781	0.00743982	0.0102457	0.0106028	0.00600026	0.00693551	0.00965873	0.0053681	0.00780941	0.00820633	0.00941284	0.00764149	0.01	0.00879405
	Neural(a)	0.00686154	0.00806698	0.00539457	0.00382887	0.00431569	0.00437915	0.00800988	0.00948429	0.00608616	0.00886881	0.00416942	0.0126101	0.0108774	0.00383816	0.00747379	0.00558468	0.00373326	0.00644995	0.0043453	0.00300558	0.00467727	0.00763493	0.0103721	0.00720562	0.00324465	0.00295733	0.00914215	0.0116279	0.00848159	0.00942385	0.00364924	0.00410425	0.00488245	0.00338983	0.00703394	0.00553478	0.00703015	0.00728891	0.0028448	0.00808818	0.00812684	0.00478265	0.0071655	0.00664715	0.00709589	0.00403101	0.00725054	0.00784713
	Notochord(A)	0.00968711	0.0100466	0.0112994	0.00873101	0.0109103	0.0133556	0.00908001	0.0103659	0.00758082	0.00745979	0.0100054	0.00886599	0.00976522	0.00849593	0.00962681	0.0104987	0.00653459	0.0108527	0.00878017	0.00906854	0.011165	0.010771	0.00803674	0.00768705	0.00866158	0.00559865	0.00754172	0.00986264	0.00763668	0.00989194	0.011354	0.00954654	0.0115862	0.00895512	0.00750247	0.00792512	0.00625522	0.00674462	0.00851183	0.00813835	0.0103665	0.00708307	0.0104868	0.0105493	0.00940964	0.00701966	0.00808392	0.00826074
	Notochord(B)	0.00420168	0.00271476	0.00319926	0.00272504	0.00352501	0.00352867	0.00563063	0.0036425	0.00477555	0.00234329	0.00603161	0.00576205	0.00415565	0.00340636	0.00340351	0.00430108	0.00354	0.00418118	0.00345038	0.00348121	0.00324102	0.00345321	0.00338698	0.00393677	0.0025413	0.00414686	0.00276959	0.0042958	0.0038318	0.00394024	0.00358423	0.00413385	0.00414442	0.00341675	0.00319881	0.00489278	0.00486003	0.00307281	0.00367156	0.004	0.00398123	0.00348133	0.00432975	0.00263019	0.00435798	0.002886	0.00270527	0.00271988
	Neural(b)	0.00364299	0.00353812	0.00511843	0.00372848	0.00407516	0.00344011	0.00492097	0.0060027	0.00426136	0.00248574	0.00960942	0.00518956	0.00518887	0.0035509	0.00295843	0.00411951	0.00979405	0.002273	0.00991997	0.00333545	0.00511493	0.00522151	0.00554236	0.00294606	0.00728252	0.00326662	0.00382827	0.0027828	0.00365408	0.00406553	0.00911792	0.00729451	0.00557196	0.0061283	0.0064368	0.00421941	0.00416696	0.00298609	0.00356221	0.00641094	0.00446215	0.00274135	0.00645465
	Heart	0.00770263	0.00547218	0.00591736	0.00662567	0.0080908	0.00727005	0.00516556	0.00484513	0.00738403	0.00458472	0.00602632	0.00746684	0.00746688	0.00643181	0.00770384	0.00480047	0.00692241	0.00799319	0.00802407	0.00510423	0.00693043	0.00933721	0.00777202	0.0074757	0.00547445	0.00420937	0.00600586	0.00724951	0.00730627	0.00857255	0.00640059	0.00651073	0.00645282
	Mesenchyme	0.0062201	0.00454675	0.00710017	0.00493177	0.00592541	0.00723843	0.00564814	0.00600166	0.00352858	0.00449838	0.00729882	0.00535077	0.00658122	0.00777102	0.00708629	0.00636943	0.00690062	0.00797994	0.00697515	0.00604106	0.00504248	0.00508951	0.0062379	0.0049808	0.00208526	0.00721686	0.0051091	0.0055107	0.00500248
	Germ line	0.00536072	0.000675105	0.000990065	0.000885866	0.0129301	0.00111325	0.00152547	0.00171748	0.00214471	0.00169833	0.00109223	0.00282144	0.00615167	0.00336637	0.0048467	0.0011652	0.00083516	0.00215335	0.00174538	0.00335651	0.00265252	0.00495548	0.000447294	0.00481792	0.0037872	0.00211676	0.00129076
	The expression ratio of paternal housekeeping genes in each cell at early neurula stage of Cr♀ × Cs♂
	Epidermis(a)	0.0492738	0.0475548	0.0400906	0.0462756	0.0457245	0.0410818	0.0519226	0.0486751	0.0414166	0.0447284	0.0470011	0.0421722	0.0383983	0.0446635	0.0442637	0.0394909	0.041746	0.0593699	0.0438607	0.0542673	0.041008	0.0542357	0.048498	0.0408312	0.0432916	0.0569292	0.039371	0.0076496	0.033455	0.0416718	0.0327828	0.0422449	0.055121	0.0464684	0.0524188	0.0455531	0.0480695	0.0450301	0.045684	0.0501935	0.0504892	0.0298082	0.0424266	0.00222746	0.0481423	0.0412358	0.0533752	0.0482678
	Epidermis(b)	0.0508343	0.00376898	0.0353853	0.0527047	0.0519766	0.052327	0.047381	0.0566541	0.0500975	0.0505197	0.00196223	0.0581496	0.0552369	0.0544505	0.0433611	0.0513814	0.0539457	0.0526247	0.0601114	0.0498386	0.055534	0.0453016	0.0554251	0.0474298	0.0543233	0.0537721	0.0626089	0.046724	0.0593357	0.0455342	0.0218216	0.049701	0.0474424	0.0180374	0.0566516	0.0514038	0.0513994	0.062028	0.0508633	0.0550434	0.0374663	0.0549156	0.0457995	0.0527315	0.0475098	0.0579493	0.0511256	0.0536057
	Notochord(A)	0.0274341	0.0532774	0.0720529	0.0697389	0.0670013	0.0643136	0.0954875	0.0463615	0.0692715	0.0622481	0.06207	0.0473588	0.0644668	0.073163	0.0683436	0.0682079	0.0774287	0.0619787	0.0730533	0.0632307	0.0686617	0.0634315	0.0755961	0.0627051	0.0530262	0.0662493	0.0478417	0.075394	0.0603248	0.0752362	0.0794535	0.0597786	0.0606778	0.0722081	0.0781337	0.0670944	0.0591388	0.0684289	0.0656203	0.0626642	0.0637255	0.0643432	0.0672059	0.0784204	0.0167747	0.0893876	0.0711703	0.0614086
	Endoderm(A)	0.055336	0.0553757	0.0562221	0.0544362	0.0494776	0.0590759	0.0570068	0.0588807	0.0544343	0.0539276	0.0576383	0.0549901	0.0485046	0.0572995	0.0563046	0.0520385	0.0512392	0.0633605	0.0537634	0.0583602	0.0679876	0.0457733	0.0518316	0.0576721	0.0504346	0.0534063	0.0688976	0.0473161	0.0504599	0.0541853	0.0514217	0.062659	0.0599165	0.0542636	0.0618099	0.0548846	0.0564668	0.0755562	0.0616429	0.0570571	0.0680217	0.0537269	0.051289	0.046798	0.05849	0.0549724	0.058307	0.0534819
	Germ line	0.0400979	0.0454089	0.0472318	0.0381856	0.0490185	0.0459546	0.0397449	0.0343631	0.0500919	0.0644208	0.0455506	0.0413271	0.0375307	0.0437126	0.0388017	0.032805	0.0440872	0.0292677	0.0393123	0.0387644	0.0465173	0.0382894	0.0386754	0.0447372	0.0400494	0.0479655	0.0485743	0.0442467	0.038953	0.0565569	0.0417132	0.0429707	0.0377775	0.0453343	0.0484477	0.0447134	0.0494242	0.0427479	0.0444305	0.0462324	0.0344961	0.0454429	0.0389459	0.0409197	0.0440059	0.0351301	0.0409128	0.0440124
	Neural(b)	0.0245857	0.0465728	0.0795264	0.0225523	0.0655331	0.0399024	0.0474517	0.0481403	0.0559581	0.02953	0.0671567	0.0604172	0.0567804	0.063134	0.0534185	0.0483847	0.0632084	0.0353803	0.0489826	0.0310251	0.0477375	0.0557958	0.0464401	0.0614695	0.0695927	0.0485584	0.0732612	0.0443675	0.0603406	0.0627395	0.0554483	0.0868963	0.0597248	0.0438328	0.0644739	0.0570281	0.0833919	0.0632767	0.0523682	0.042571	0.0418118	0.0502783	0.0695045	0.0624049	0.0487945	0.0651895	0.0507103	0.0525561
	Neural(b)	0.0493464	0.0574225	0.0340858	0.0536144	0.0460027	0.0495061	0.0529784	0.0563956	0.058539	0.0534023	0.0574594	0.0566859	0.0595041	0.0639838	0.0558071	0.0390968	0.0532982	0.0620952	0.0488343	0.0529564	0.06231	0.0570503	0.0547718	0.0376344	0.0569072	0.0681912	0.0626121	0.0430153	0.0519716	0.0518021	0.0472881	0.0410894	0.0471683	0.041268	0.0583824	0.0450997	0.0593905	0.0610511	0.0590737	0.0676178	0.0472847	0.053223	0.0455823	0.0452445	0.0477892	0.0526149	0.0575892	0.0471416
	Nerve cord(A)	0.0473225	0.0420159	0.0401851	0.0441587	0.058784	0.0516143	0.062301	0.0491326	0.0461216	0.0396969	0.0451938	0.0438503	0.0542475	0.0371989	0.0476692	0.0531189	0.0415332	0.0460542	0.0428452	0.0550749	0.0524189	0.0561478	0.0540541	0.0414201	0.0481604	0.038726	0.0475845	0.0403345	0.0514938	0.0587171	0.0556159	0.0469706	0.0500763	0.0455071	0.0475056	0.0427577	0.0597664	0.0465424	0.0595493	0.0488279	0.0430905	0.0440041	0.0364416	0.0588156	0.0474182	0.0557128	0.0543016	0.0551742
	Mesenchyme(B)	0.0650194	0.0592899	0.064406	0.0535445	0.0668619	0.0571392	0.0682927	0.0512287	0.0590314	0.0548182	0.0583156	0.0585307	0.0623233	0.057077	0.0598053	0.0714581	0.0580627	0.0620943	0.0616419	0.0613584	0.0611728	0.0569817	0.0501969	0.0664674	0.06227	0.0550036	0.056861	0.0605124	0.065048	0.0661665	0.0614022	0.0662202	0.0581775	0.0558083	0.0621452	0.0711354	0.0648375	0.0620214	0.0602648	0.0555383	0.0765172	0.0683018	0.0686168	0.0672883	0.079494	0.0676914	0.0991227	0.0554855
	Neural(a)	0.0652672	0.0689125	0.0707472	0.0774581	0.0686261	0.0651109	0.0676692	0.0713455	0.0722765	0.078835	0.0717222	0.065929	0.0474525	0.0551217	0.050222	0.0792157	0.0683612	0.079257	0.0706446	0.0793626	0.0566008	0.0751569	0.0513385	0.079479	0.0768075	0.0725971	0.0594297	0.0651834	0.0806063	0.0642919	0.064287	0.0748169	0.0575086	0.080567	0.069512	0.0667735	0.0802646	0.0814463	0.0802947	0.0612543	0.0750892	0.0752932	0.0877326	0.0614135	0.0743662	0.071785	0.0678224	0.0633545
	Notochord(B)	0.0483995	0.0552714	0.0433297	0.0412088	0.046008	0.0473399	0.0436302	0.0528722	0.054127	0.0490001	0.0505935	0.0541249	0.0474374	0.0511883	0.0557887	0.0479905	0.0443768	0.0490681	0.05491	0.0579032	0.0485736	0.0471084	0.0512559	0.0513447	0.0449916	0.053546	0.0557441	0.0489081	0.0491547	0.0493924	0.0509596	0.0549553	0.052891	0.0487573	0.0230128	0.0524653	0.0559327	0.0546224	0.0425532	0.0580856	0.0495036	0.0478909	0.0571231	0.0429822	0.0467225	0.0533127	0.0476329	0.0497835
	Muscle&heart	0.0383437	0.0397889	0.0474642	0.0367787	0.0394724	0.0699511	0.072255	0.0425854	0.0444997	0.0356902	0.0725364	0.0346291	0.049075	0.0434783	0.0792104	0.0351989	0.0604085	0.035979	0.0430922	0.0498003	0.0534017	0.0677302	0.0369948	0.0482849	0.0550992	0.0493559	0.0559898	0.0763328	0.0498783	0.0608673	0.0383454	0.0694177	0.0378759	0.0808167	0.0398569	0.0696114	0.0532376	0.0382951	0.0510666	0.0730938	0.0402082	0.0400106	0.0381287	0.0459103	0.0426493	0.0525274	0.0590345	0.0692509
	Nerve cord(A)	0.0449464	0.0496657	0.0530421	0.0447362	0.0417867	0.0547945	0.0456283	0.0477593	0.0526928	0.0539338	0.0499864	0.0426553	0.0527094	0.0522841	0.0496801	0.051127	0.0500624	0.0632644	0.0607168	0.0524614	0.0497814	0.0559618	0.0527727	0.0463015	0.0511323	0.0455857	0.0554668	0.0530682	0.0503217	0.0559327	0.0644597	0.0437735	0.0490583	0.0534991	0.0496849	0.0529714	0.0469947	0.0461798	0.0457058	0.0482315	0.0497346	0.0628168	0.046742	0.0571868	0.0510303	0.0679702	0.0586201	0.043805
	Endoderm(B)	0.0344448	0.0531576	0.0588034	0.0619075	0.0375575	0.0457685	0.0415523	0.0286512	0.0422282	0.0402693	0.0532741	0.0664851	0.0473322	0.0392833	0.0323817	0.0539117	0.0526789	0.0620074	0.059681	0.0703084	0.0468588	0.0580161	0.0477471	0.0563435	0.0361732	0.0538401	0.0508205	0.0722351	0.0750482	0.0517094	0.0584804	0.0531421	0.0405175	0.0636802	0.0835591	0.0594088	0.0503029	0.0503979	0.0517552	0.0427415	0.0547163	0.0526159	0.0651461	0.049217	0.0657997	0.058655	0.0390686	0.037416
	Muscle&heart	0.0684553	0.0679548	0.0626272	0.06304	0.070199	0.0772936	0.0815843	0.0707723	0.0660961	0.0652798	0.0651707	0.0626311	0.0690242	0.0762392	0.0795346	0.0860853	0.0721368	0.0514065	0.0811125	0.0667286	0.0727221	0.0646358	0.07432	0.0853963	0.0647867	0.081891	0.0665538	0.0762293	0.0510397	0.0909318	0.0596646	0.0683105	0.0763467	0.0681876	0.0588924	0.0718633	0.0632846	0.0597852	0.0583284	0.0821364	0.0718788	0.0849265	0.0722763	0.0739379	0.0775477	0.0710458	0.0656164	0.0808051
	Mesenchyme(A)	0.060681	0.0644271	0.0574267	0.0682945	0.0540376	0.063835	0.0625544	0.0539871	0.0612296	0.0471769	0.0565536	0.054497	0.0634901	0.057971	0.0627084	0.0514791	0.0548609	0.047786	0.0489244	0.0662477	0.0499541	0.0662137	0.0595948	0.0625	0.0592742	0.0442108	0.0567309	0.0543053	0.0690327	0.0592239	0.0670583	0.0548843	0.0649578	0.0596357	0.0736214	0.0644737	0.0632567	0.060147	0.0654037	0.0634086	0.0689708	0.0606013	0.0641492	0.0702911	0.0544641	0.0548097	0.0455339	0.0497925
	Mesenchyme(A)	0.0544811	0.0710613	0.061454	0.0561863	0.0482748	0.065509	0.0511817	0.05624	0.0749811	0.0610029	0.055084	0.0634366	0.0580964	0.0549055	0.0771465	0.0806543	0.0485376	0.0746301	0.0750687	0.0747863	0.0649989	0.0708493	0.0683589	0.0573977	0.0741166	0.0735019	0.0711217	0.0601288	0.0756262	0.0441883	0.0682427	0.0647733	0.077961	0.0631684	0.0676806	0.0764572	0.0634233	0.0703723	0.0611365	0.0745211	0.0635671	0.0694482	0.0831063	0.0619035	0.0723158	0.057947	0.0652294	0.0669618
	Mesenchyme(A)	0.0393366	0.0426109	0.0392849	0.0388889	0.0413709	0.00156128	0.046414	0.0454855	0.0451421	0.0516576	0.048046	0.0575278	0.0407693	0.0454115	0.0415047	0.043468	0.0446429	0.0585354	0.0525929	0.0412036	0.0483692	0.0562149	0.0524869	0.0370703	0.0505632	0.0604148	0.0507303	0.067261	0.0509105	0.052334	0.0520874	0.044926	0.0516413	0.0512118	0.0473001	0.0490934	0.0437136	0.0438721	0.0505183	0.0691015	0.0549986	0.0459184	0.0582246	0.0435897	0.0394074	0.051877	0.0477406	0.0417492
	Mesenchyme(B)	0.0714884	0.0754683	0.0725628	0.0802159	0.0658514	0.0532357	0.0717551	0.076766	0.0719302	0.0673057	0.0798302	0.0743314	0.0790589	0.0963988	0.0749947	0.0740181	0.081878	0.0696721	0.00203989	0.0709708	0.0927613	0.0764678	0.0781523	0.0609189	0.100362	0.0609884	0.0826688	0.073078	0.0735859	0.0709026	0.0668133	0.0565931	0.0824629	0.0653912	0.0907558	0.0958504	0.0873617	0.0721236	0.075898	0.0916813	0.0818074	0.0571343	0.0882441	0.0842201	0.0823245	0.0796081	0.103957	0.0980392
[truncated: 1,151 more columns]

## Sheet: Figure 4
Figure 4d
Promoter sequence of vector: Cr-titin	cgtatacgacaacgatacgaatgaaccgaatttggaatccacactcgagttgctaaaacgtcatcatcacctatttataacgtcacaatcgttacaatgacagctgacatttcgcagcaactaacttaggtgatgacgtcccgacccacttaaagcgtccacggcaaagacattcaaacagacatcagtgttgttggggcgggttatggtaaagttgcatcgcatagtttaagatagagttgtactgatttggagtttgtaactactatgcaatacagttagctacaaagttatatacatggtaacttgtaagcgggtacgagatttatgaaacagaacacccgtgttgtaacgactgtcgttgccctgccatgcgaggataaacaagttacatacgtt…
Promoter sequence of vector: Cs-titin	gattaacggtgctaaatttaactcttaccgacagctgacattgtccaggtggtgacgtcacggcccagataaatctaacaactgaatcaagcgttcatgtcatgatagtcgctgtattggttggaggtgttgtgcatttagtgaggactgcagatatttacagttaaaacgcaggaaataaggttgtaacatttagtttaaagtttaaaattgttgcattatagtgttttattactggcaaatttgaagaattttaatgcaaaatcaatatgaccaacatatttctgtacagattcccgacaaagagaattttatgcatttgctttaaaaataacgctttagattaaatagactagtttaatttatttattaccaaagtagtatttaaagaaattggta…
Promoter sequence of vector: Cr-titin-swap	cgtatacgacaacgatacgaatgaaccgaatttggaatccacactcgagttgctaaaacgtcatcatcacctatttataacgtcacaatcgttacaatgacagctgacatttcgcagcaactaacttaggtgatgacgtcccgacccacttaaagcgtccacggcaaagacattcaaacagacatcagtgttgttggggcgggttatggtaaagttgcatcgcatagtttaagatagagttgtactgatttggagtttgtaactactatgcaatacagttagctacaaagttatatacatggtaacttgtaagcgggtacgagatttatgaaacagaacacccgtgttgtaacgactgtcgttgccctgccatgcgaggataaacaagttacatacgtt…
Promoter sequence of vector: Cs-titin-swap	gattaacggtgctaaatttaactcttaccgacagctgacattgtccaggtggtgacgtcacggcccagataaatctaacaactgaatcaagcgttcatgtcatgatagtcgctgtattggttggaggtgttgtgcatttagtgaggactgcagatatttacagttaaaacgcaggaaataaggttgtaacatttagtttaaagtttaaaattgttgcattatagtgttttattactggcaaatttgaagaattttaatgcaaaatcaatatgaccaacatatttctgtacagattcccgacaaagagaattttatgcatttgctttaaaaataacgctttagattaaatagactagtttaatttatttattaccaaagtagtatttaaagaaattggta…

## Sheet: Figure S2
Figure S2
Samples	Developmental stages	Developmental failure rates	Samples	Developmental stages	Developmental failure rates	Samples	Developmental stages	Developmental failure rates	Samples	Developmental stages	Developmental failure rates
Cr♀ × Cs♂	16-cell	0.0266667	Cs♀ × Cr♂	16-cell	0.123295	Cs	16-cell	0.010989	Cr	16-cell	0.003663
	32-cell	0.0904387		32-cell	0.250742		32-cell	0.0545264		32-cell	0.0362205
	64-cell	0.119025		64-cell	0.392697		64-cell	0.0927263		64-cell	0.0509132
	112-cell	0.235787		112-cell	0.508924		112-cell	0.151711		112-cell	0.0906339
	midG	0.329071		midG	0.58056		midG	0.169696		midG	0.141738
	earN	0.373569		earN	0.660124		earN	0.251821		earN	0.217501
	lateN	0.712262		lateN	0.870224		lateN	0.270136		lateN	0.296627

## Sheet: Figure S3
Figure S3
	Samples	Developmental stages	ratio of intronic reads to all reads
	Cr♀ × Cs♂	1-cell	9.49402e-06
		2-cell	4.26165e-05
		4-cell	5.64743e-06
		8-cell	2.12693e-05
		16-cell	9.75637e-05
		32-cell	0.0008136
		64-cell	0.0019854
		112-cell	0.00709158
		midG	0.00831336
		earN	0.0164281
		lateN	0.0254079
	Samples	Developmental stages	ratio of intronic reads to all reads
	Cs♀ × Cr♂	1-cell	0.00012749
		2-cell	6.88941e-05
		4-cell	4.32468e-05
		8-cell	5.56863e-05
		16-cell	9.35351e-05
		32-cell	0.000257489
		64-cell	0.00110307
		112-cell	0.0049595
		midG	0.00551152
		earN	0.00853927
		lateN	0.0136928

## Sheet: Figure S7
Figure S7
Marker gene list
p_val	avg_logFC	pct.1	pct.2	p_val_adj	cluster	gene
0.000771031	0.364781	0.649	0.853	0.00096	Mesenchyme	KY2019:KY.Chr1.1220
0.00190449	0.380621	0.359	0.621	0.00213	Mesenchyme	KY2019:KY.Chr4.869
0.0020818	0.30157	0.216	0.362	0.00197	Mesenchyme	KY2019:KY.Chr4.937
0.00210848	0.300137	0.633	0.915	0.002254	Mesenchyme	KY2019:KY.Chr3.1696
0.00675852	0.505447	0.413	0.708	0.007893	Mesenchyme	KY2019:KY.Chr9.605
0.00760737	0.558196	0.394	0.66	0.008607	Mesenchyme	KY2019:KY.Chr7.125
5.78e-09	0.30005	0.733	0.536	7.79e-05	Muscle	KY2019:KY.UAContig4.50
1.27e-36	0.455369	0.287	0.013	1.72e-32	Neural(a)	KY2019:KY.Chr5.698
2.84e-21	0.427001	0.993	0.928	3.83e-17	Neural(a)	KY2019:KY.Chr9.451
7.96e-15	0.381683	0.96	0.765	1.07e-10	Neural(a)	KY2019:KY.Chr10.784
1.34e-14	0.441364	0.947	0.775	1.81e-10	Neural(a)	KY2019:KY.Chr10.307
2.63e-14	0.304946	0.28	0.071	3.54e-10	Neural(a)	KY2019:KY.Chr5.870
3.06e-14	0.513583	0.967	0.795	4.13e-10	Neural(a)	KY2019:KY.UAContig33.19
2.07e-12	0.31773	0.96	0.817	2.79e-08	Neural(a)	KY2019:KY.Chr7.742
2.81e-12	0.338285	0.96	0.742	3.78e-08	Neural(a)	KY2019:KY.Chr1.2071
4.94e-12	0.315155	0.293	0.089	6.66e-08	Neural(a)	ENSCSAVG00000001688
1.17e-11	0.314556	0.96	0.671	1.58e-07	Neural(a)	KY2019:KY.Chr5.817
7.02e-11	0.328486	0.933	0.657	9.46e-07	Neural(a)	KY2019:KY.Chr9.62
7.95e-11	0.365192	0.873	0.582	1.07e-06	Neural(a)	KY2019:KY.Chr11.1346
8.8e-11	0.301524	0.847	0.529	1.19e-06	Neural(a)	KY2019:KY.Chr12.1062
9.01e-11	0.300107	0.94	0.793	1.21e-06	Neural(a)	KY2019:KY.Chr11.1146
9.75e-11	0.303997	0.98	0.854	1.31e-06	Neural(a)	KY2019:KY.Chr8.239
1.56e-10	0.312572	0.7	0.418	2.1e-06	Neural(a)	KY2019:KY.Chr7.435
2.5e-10	0.308758	0.98	0.852	3.37e-06	Neural(a)	KY2019:KY.Chr2.865
1.15e-09	0.302313	0.967	0.839	1.55e-05	Neural(a)	KY2019:KY.Chr11.135
1.53e-09	0.329221	0.92	0.695	2.06e-05	Neural(a)	KY2019:KY.Chr5.1110
3.79e-09	0.353077	0.42	0.195	5.11e-05	Neural(a)	ENSCSAVG00000000423
8.35e-09	0.31039	0.92	0.657	0.000112557	Neural(a)	KY2019:KY.Chr7.1209
1.67e-08	0.302185	0.94	0.741	0.000224967	Neural(a)	KY2019:KY.Chr9.230
6.98e-60	0.597243	0.471	0.016	9.41e-56	Epidermis(a)	ENSCSAVG00000002057
2.16e-46	0.803822	0.7	0.09	2.91e-42	Epidermis(a)	ENSCSAVG00000005894
2.23e-44	0.586749	0.414	0.022	3e-40	Epidermis(a)	KY2019:KY.Chr8.191
4.11e-43	0.773576	0.571	0.058	5.54e-39	Epidermis(a)	ENSCSAVG00000011420
2.78e-39	0.49371	0.357	0.017	3.75e-35	Epidermis(a)	ENSCSAVG00000000279
1.09e-36	0.711838	0.571	0.076	1.48e-32	Epidermis(a)	KY2019:KY.Chr11.437
3.83e-34	0.633749	0.514	0.065	5.16e-30	Epidermis(a)	KY2019:KY.Chr1.1897
9.02e-34	0.665039	0.571	0.083	1.22e-29	Epidermis(a)	KY2019:KY.Chr9.390
1.49e-31	0.773203	0.529	0.074	2.02e-27	Epidermis(a)	KY2019:KY.Chr11.80
5.5e-30	0.486108	0.5	0.067	7.42e-26	Epidermis(a)	KY2019:KY.Chr5.1093
1.01e-21	0.778861	0.8	0.305	1.36e-17	Epidermis(a)	ENSCSAVG00000010988
5.11e-20	0.546798	0.643	0.181	6.89e-16	Epidermis(a)	KY2019:KY.Chr9.790
6.9e-19	0.388055	0.414	0.076	9.3e-15	Epidermis(a)	KY2019:KY.Chr9.467
7.2e-19	0.380602	0.357	0.057	9.71e-15	Epidermis(a)	KY2019:KY.Chr11.363
5.73e-18	0.454607	0.543	0.14	7.73e-14	Epidermis(a)	KY2019:KY.Chr7.1173
1.67e-17	0.327503	0.286	0.037	2.25e-13	Epidermis(a)	KY2019:KY.Chr2.414
3.74e-17	0.3803	0.386	0.074	5.05e-13	Epidermis(a)	ENSCSAVG00000007974
1.24e-16	0.426131	0.457	0.107	1.67e-12	Epidermis(a)	ENSCSAVG00000007841
2.78e-16	0.457499	0.657	0.225	3.74e-12	Epidermis(a)	ENSCSAVG00000007052
1.12e-15	0.565727	0.643	0.212	1.51e-11	Epidermis(a)	KY2019:KY.Chr7.1157
1.75e-15	0.534266	0.843	0.366	2.36e-11	Epidermis(a)	KY2019:KY.Chr14.233
4.76e-15	0.390173	0.4	0.094	6.42e-11	Epidermis(a)	KY2019:KY.Chr11.1199
5.28e-15	0.450765	0.6	0.198	7.12e-11	Epidermis(a)	ENSCSAVG00000004738
1.73e-14	0.393982	0.671	0.252	2.33e-10	Epidermis(a)	KY2019:KY.Chr7.359
2.76e-14	0.565888	0.657	0.251	3.72e-10	Epidermis(a)	KY2019:KY.Chr7.1153
4.13e-14	0.403689	0.543	0.173	5.57e-10	Epidermis(a)	ENSCSAVG00000004269
2.13e-13	0.450033	0.586	0.212	2.88e-09	Epidermis(a)	ENSCSAVG00000008873
2.42e-13	0.598614	0.843	0.501	3.27e-09	Epidermis(a)	ENSCSAVG00000003152
2.45e-13	0.361931	0.5	0.147	3.31e-09	Epidermis(a)	KY2019:KY.Chr6.541
4.52e-13	0.616121	0.871	0.587	6.09e-09	Epidermis(a)	KY2019:KY.Chr4.684
1.09e-12	0.494384	0.543	0.186	1.47e-08	Epidermis(a)	ENSCSAVG00000009090
2.78e-12	0.344595	0.529	0.174	3.75e-08	Epidermis(a)	KY2019:KY.Chr11.1078
7.95e-12	0.503746	0.729	0.388	1.07e-07	Epidermis(a)	KY2019:KY.Chr4.850
1.17e-11	0.338444	0.257	0.049	1.58e-07	Epidermis(a)	KY2019:KY.Chr11.428
1.63e-11	0.47017	0.757	0.433	2.2e-07	Epidermis(a)	KY2019:KY.Chr8.1072
4.16e-11	0.388464	0.571	0.221	5.61e-07	Epidermis(a)	KY2019:KY.Chr11.121
4.98e-11	0.389563	0.486	0.177	6.71e-07	Epidermis(a)	ENSCSAVG00000001302
7.98e-11	0.427202	0.586	0.255	1.08e-06	Epidermis(a)	KY2019:KY.Chr13.409
1.06e-10	0.340941	0.5	0.178	1.44e-06	Epidermis(a)	KY2019:KY.Chr12.342
4.2e-10	0.411158	0.914	0.592	5.67e-06	Epidermis(a)	KY2019:KY.Chr3.809
6.25e-10	0.346943	1	0.893	8.43e-06	Epidermis(a)	KY2019:KY.Chr9.987
2.34e-09	0.465591	0.957	0.73	3.16e-05	Epidermis(a)	KY2019:KY.Chr3.256
1.12e-07	0.346282	0.743	0.435	0.00151094	Epidermis(a)	KY2019:KY.Chr12.760
2.24e-07	0.320444	0.314	0.109	0.00302652	Epidermis(a)	KY2019:KY.Chr5.935
2.51e-07	0.306139	0.386	0.155	0.00337946	Epidermis(a)	KY2019:KY.Chr4.1001
2.79e-07	0.357231	0.814	0.473	0.00375949	Epidermis(a)	ENSCSAVG00000003324
5.69e-07	0.393617	0.629	0.351	0.00766939	Epidermis(a)	KY2019:KY.Chr14.65
3.24e-50	0.548141	0.674	0.045	4.36e-46	Epidermis(b)	KY2019:KY.Chr8.673
4.44e-47	0.333858	0.349	0.006	5.99e-43	Epidermis(b)	ENSCSAVG00000002624
1.15e-45	0.308684	0.395	0.011	1.56e-41	Epidermis(b)	KY2019:KY.Chr3.553
4.29e-42	0.604053	0.814	0.089	5.78e-38	Epidermis(b)	ENSCSAVG00000001688
7.65e-40	0.988708	0.884	0.126	1.03e-35	Epidermis(b)	ENSCSAVG00000011519
1.58e-34	0.561264	0.605	0.062	2.13e-30	Epidermis(b)	KY2019:KY.Chr9.472
2.86e-33	0.313228	0.302	0.01	3.86e-29	Epidermis(b)	ENSCSAVG00000002048
4.29e-32	0.409001	0.488	0.04	5.78e-28	Epidermis(b)	ENSCSAVG00000001425
5.17e-31	0.57825	0.628	0.074	6.97e-27	Epidermis(b)	KY2019:KY.Chr1.1897
6.12e-28	0.563859	0.628	0.084	8.26e-24	Epidermis(b)	KY2019:KY.Chr11.80
1.09e-27	0.322324	0.442	0.037	1.47e-23	Epidermis(b)	KY2019:KY.Chr2.414
1.15e-27	0.573865	0.674	0.105	1.55e-23	Epidermis(b)	ENSCSAVG00000005299
2.25e-27	0.458029	0.488	0.049	3.04e-23	Epidermis(b)	ENSCSAVG00000005725
1.37e-25	0.369272	0.465	0.047	1.84e-21	Epidermis(b)	ENSCSAVG00000001516
1.41e-25	0.723181	0.605	0.086	1.91e-21	Epidermis(b)	ENSCSAVG00000007057
4.89e-25	0.415847	0.535	0.066	6.59e-21	Epidermis(b)	ENSCSAVG00000002709
9.84e-24	0.496341	0.814	0.17	1.33e-19	Epidermis(b)	ENSCSAVG00000001302
6.2e-23	0.42075	0.558	0.08	8.36e-19	Epidermis(b)	KY2019:KY.Chr9.467
1.85e-22	0.459674	0.721	0.144	2.5e-18	Epidermis(b)	KY2019:KY.Chr7.1173
3.61e-22	0.306314	0.488	0.06	4.87e-18	Epidermis(b)	KY2019:KY.Chr11.363
5.13e-22	0.451297	0.558	0.082	6.92e-18	Epidermis(b)	KY2019:KY.Chr9.379
1.15e-21	0.647812	0.86	0.21	1.55e-17	Epidermis(b)	ENSCSAVG00000008873
2.03e-21	0.722894	0.907	0.251	2.74e-17	Epidermis(b)	KY2019:KY.Chr7.1153
3.09e-21	0.497995	0.721	0.147	4.17e-17	Epidermis(b)	KY2019:KY.Chr6.541
5.53e-21	0.589933	0.86	0.23	7.46e-17	Epidermis(b)	KY2019:KY.Chr11.628
1.2e-20	0.596304	0.86	0.215	1.62e-16	Epidermis(b)	KY2019:KY.Chr7.1157
1.2e-20	0.336817	0.535	0.079	1.62e-16	Epidermis(b)	ENSCSAVG00000005021
1.41e-20	0.345299	0.512	0.075	1.9e-16	Epidermis(b)	KY2019:KY.Chr9.384
1.42e-20	0.321266	0.628	0.11	1.91e-16	Epidermis(b)	KY2019:KY.Chr4.254
1.61e-19	0.331643	0.628	0.111	2.17e-15	Epidermis(b)	ENSCSAVG00000002003
4.84e-19	0.425062	0.465	0.067	6.52e-15	Epidermis(b)	ENSCSAVG00000007674
1.34e-18	0.472829	0.558	0.1	1.81e-14	Epidermis(b)	KY2019:KY.Chr9.390
1.99e-18	0.338008	0.558	0.097	2.69e-14	Epidermis(b)	KY2019:KY.Chr3.1539
4.76e-18	0.318292	0.605	0.115	6.42e-14	Epidermis(b)	KY2019:KY.Chr9.149
5.93e-18	0.609207	0.767	0.211	7.99e-14	Epidermis(b)	KY2019:KY.Chr14.1187
3.13e-17	0.321177	0.372	0.047	4.22e-13	Epidermis(b)	ENSCSAVG00000004703
3.96e-17	0.563563	0.721	0.189	5.34e-13	Epidermis(b)	ENSCSAVG00000009090
4.76e-17	0.46508	0.512	0.094	6.42e-13	Epidermis(b)	ENSCSAVG00000010372
5.05e-17	0.571942	0.86	0.256	6.8e-13	Epidermis(b)	ENSCSAVG00000000929
6.24e-17	0.450065	0.86	0.256	8.41e-13	Epidermis(b)	KY2019:KY.Chr7.359
1.23e-16	0.358974	0.465	0.077	1.66e-12	Epidermis(b)	ENSCSAVG00000009404
1.29e-16	0.448844	0.767	0.202	1.75e-12	Epidermis(b)	ENSCSAVG00000004738
1.49e-16	0.505491	0.814	0.24	2.01e-12	Epidermis(b)	KY2019:KY.Chr5.393
9.76e-16	0.347403	0.535	0.101	1.32e-11	Epidermis(b)	ENSCSAVG00000007564
9.94e-16	0.378311	0.698	0.177	1.34e-11	Epidermis(b)	ENSCSAVG00000004269
1.07e-15	0.327807	0.558	0.111	1.44e-11	Epidermis(b)	ENSCSAVG00000003241
4.23e-15	0.412065	0.721	0.192	5.71e-11	Epidermis(b)	KY2019:KY.Chr9.790
9.14e-15	0.351209	0.535	0.115	1.23e-10	Epidermis(b)	ENSCSAVG00000007841
1.39e-14	0.6583	0.884	0.316	1.87e-10	Epidermis(b)	KY2019:KY.Chr1.559
2.83e-14	0.321442	0.488	0.1	3.82e-10	Epidermis(b)	ENSCSAVG00000000644
1.8e-13	0.657004	1	0.735	2.43e-09	Epidermis(b)	KY2019:KY.Chr3.256
1.83e-13	0.44654	0.744	0.235	2.46e-09	Epidermis(b)	ENSCSAVG00000007052
4.8e-13	0.346246	0.744	0.222	6.47e-09	Epidermis(b)	KY2019:KY.Chr7.1031
5.79e-13	0.522077	0.744	0.272	7.81e-09	Epidermis(b)	KY2019:KY.Chr4.491
2.89e-12	0.34742	0.744	0.223	3.89e-08	Epidermis(b)	KY2019:KY.Chr11.121
6.36e-12	0.485783	0.907	0.378	8.57e-08	Epidermis(b)	KY2019:KY.Chr14.233
6.7e-11	0.317822	0.488	0.124	9.03e-07	Epidermis(b)	KY2019:KY.Chr1.2531
8.39e-11	0.546122	0.953	0.507	1.13e-06	Epidermis(b)	ENSCSAVG00000003152
1.94e-10	0.401744	0.837	0.381	2.62e-06	Epidermis(b)	KY2019:KY.Chr4.57
4.67e-10	0.508722	0.953	0.6	6.29e-06	Epidermis(b)	KY2019:KY.Chr3.809
6.75e-10	0.530333	0.744	0.292	9.11e-06	Epidermis(b)	ENSCSAVG00000008056
1.34e-09	0.368908	0.791	0.352	1.81e-05	Epidermis(b)	KY2019:KY.Chr14.65
1.65e-09	0.300112	0.512	0.156	2.23e-05	Epidermis(b)	ENSCSAVG00000010230
2.1e-09	0.415553	0.907	0.436	2.83e-05	Epidermis(b)	KY2019:KY.Chr8.1072
5.95e-09	0.413829	0.721	0.305	8.03e-05	Epidermis(b)	KY2019:KY.Chr10.1113
9.08e-09	0.530005	0.953	0.592	0.000122507	Epidermis(b)	KY2019:KY.Chr4.684
4.31e-08	0.307355	0.744	0.315	0.000580985	Epidermis(b)	KY2019:KY.Chr2.2285
1.12e-07	0.358155	0.884	0.447	0.00151056	Epidermis(b)	ENSCSAVG00000010866
2e-07	0.325837	0.744	0.363	0.00269844	Epidermis(b)	KY2019:KY.Chr10.1420
3.88e-07	0.350423	0.814	0.408	0.00523802	Epidermis(b)	KY2019:KY.Chr7.460
4.59e-07	0.303828	0.977	0.898	0.00619076	Epidermis(b)	KY2019:KY.Chr9.987
7.83e-07	0.308088	0.512	0.189	0.0105533	Epidermis(b)	KY2019:KY.Chr12.342
2.45e-06	0.321479	0.977	0.612	0.0329729	Epidermis(b)	KY2019:KY.Chr13.435
6e-06	0.324077	0.977	0.652	0.0808639	Epidermis(b)	KY2019:KY.Chr3.818
7.67e-06	0.328712	0.977	0.672	0.103419	Epidermis(b)	KY2019:KY.Chr7.632
3.76e-05	0.318889	0.674	0.35	0.506379	Epidermis(b)	KY2019:KY.Chr1.1207
0.000255214	0.305959	0.977	0.692	1	Epidermis(b)	KY2019:KY.Chr9.62
4.83e-104	1.10305	0.814	0.019	6.51e-100	Notochord(A/B)	KY2019:KY.Chr12.6
4.01e-86	0.775778	0.721	0.019	5.41e-82	Notochord(A/B)	KY2019:KY.Chr10.622
9.81e-57	0.621729	0.419	0.007	1.32e-52	Notochord(A/B)	ENSCSAVG00000002247
1.13e-53	0.785208	0.698	0.046	1.53e-49	Notochord(A/B)	KY2019:KY.Chr6.27
1.05e-49	0.466589	0.419	0.011	1.42e-45	Notochord(A/B)	KY2019:KY.Chr1.1891
3.2e-49	0.664549	0.698	0.051	4.32e-45	Notochord(A/B)	KY2019:KY.Chr6.31
9.13e-43	0.436305	0.651	0.05	1.23e-38	Notochord(A/B)	KY2019:KY.Chr6.26
1.31e-42	0.593007	0.651	0.052	1.77e-38	Notochord(A/B)	ENSCSAVG00000002459
2.29e-42	0.638913	0.791	0.084	3.09e-38	Notochord(A/B)	ENSCSAVG00000000590
4.21e-40	0.443676	0.581	0.042	5.68e-36	Notochord(A/B)	ENSCSAVG00000002442
1.05e-39	0.903979	0.837	0.117	1.42e-35	Notochord(A/B)	KY2019:KY.Chr6.371
3.12e-37	0.555789	0.512	0.036	4.21e-33	Notochord(A/B)	KY2019:KY.Chr6.29
5.08e-37	0.715142	0.767	0.097	6.85e-33	Notochord(A/B)	ENSCSAVG00000004468
1.8e-35	0.455524	0.605	0.055	2.42e-31	Notochord(A/B)	KY2019:KY.Chr6.28
1.38e-32	0.439382	0.488	0.037	1.87e-28	Notochord(A/B)	ENSCSAVG00000002465
5.34e-32	0.695402	0.767	0.112	7.2e-28	Notochord(A/B)	KY2019:KY.Chr12.558
1.19e-31	0.620501	0.791	0.124	1.6e-27	Notochord(A/B)	ENSCSAVG00000010941
1.63e-28	0.644819	0.86	0.159	2.2e-24	Notochord(A/B)	ENSCSAVG00000010045
2.07e-28	0.564608	0.605	0.077	2.8e-24	Notochord(A/B)	ENSCSAVG00000000017
5.17e-26	0.779358	0.791	0.16	6.98e-22	Notochord(A/B)	KY2019:KY.Chr11.1167
2.32e-23	0.53714	0.791	0.161	3.13e-19	Notochord(A/B)	ENSCSAVG00000006844
8.32e-23	0.749916	0.884	0.228	1.12e-18	Notochord(A/B)	KY2019:KY.Chr8.613
1.47e-22	0.497985	0.442	0.05	1.98e-18	Notochord(A/B)	ENSCSAVG00000008768
8.3e-22	0.578313	0.744	0.155	1.12e-17	Notochord(A/B)	KY2019:KY.Chr14.351
1.61e-20	0.393663	0.465	0.061	2.17e-16	Notochord(A/B)	KY2019:KY.Chr12.992
1.94e-20	0.793614	0.86	0.242	2.61e-16	Notochord(A/B)	ENSCSAVG00000009625
5.09e-19	0.512092	0.698	0.152	6.86e-15	Notochord(A/B)	KY2019:KY.Chr9.616
9.8e-19	0.410707	0.628	0.126	1.32e-14	Notochord(A/B)	KY2019:KY.Chr8.91
3.42e-18	0.314366	0.674	0.134	4.61e-14	Notochord(A/B)	KY2019:KY.Chr14.240
1e-17	0.729976	0.953	0.337	1.35e-13	Notochord(A/B)	KY2019:KY.Chr3.405
2.68e-16	0.644554	0.86	0.298	3.61e-12	Notochord(A/B)	KY2019:KY.Chr1.2165
1.6e-14	0.330577	0.744	0.208	2.16e-10	Notochord(A/B)	KY2019:KY.Chr1.1305
6.8e-14	0.354962	0.581	0.13	9.17e-10	Notochord(A/B)	ENSCSAVG00000010585
6.86e-14	0.43956	0.814	0.246	9.25e-10	Notochord(A/B)	ENSCSAVG00000004666
5.39e-13	0.317213	0.698	0.196	7.27e-09	Notochord(A/B)	KY2019:KY.Chr6.533
2.4e-12	0.365403	0.721	0.228	3.24e-08	Notochord(A/B)	KY2019:KY.Chr12.573
4.12e-12	0.372284	0.628	0.18	5.56e-08	Notochord(A/B)	ENSCSAVG00000005744
4.71e-12	0.387062	0.698	0.211	6.36e-08	Notochord(A/B)	KY2019:KY.Chr6.491
1.42e-10	0.471304	0.791	0.332	1.91e-06	Notochord(A/B)	KY2019:KY.Chr4.1002
2.39e-10	0.384169	0.721	0.265	3.22e-06	Notochord(A/B)	KY2019:KY.Chr5.780
7e-10	0.376208	0.581	0.181	9.44e-06	Notochord(A/B)	KY2019:KY.Chr4.1320
1.11e-09	0.479858	0.953	0.484	1.5e-05	Notochord(A/B)	KY2019:KY.Chr13.155
1.16e-09	0.34438	0.791	0.312	1.57e-05	Notochord(A/B)	KY2019:KY.Chr7.157
1.2e-09	0.313427	0.721	0.247	1.61e-05	Notochord(A/B)	KY2019:KY.Chr10.1099
1.27e-09	0.368683	0.535	0.161	1.72e-05	Notochord(A/B)	KY2019:KY.Chr3.575
1.18e-08	0.529224	0.93	0.563	0.000159073	Notochord(A/B)	KY2019:KY.Chr9.86
1.69e-08	0.340937	0.814	0.363	0.000227901	Notochord(A/B)	KY2019:KY.Chr6.559
2.35e-08	0.338011	0.674	0.277	0.000317194	Notochord(A/B)	KY2019:KY.Chr12.1080
3.03e-08	0.360453	0.884	0.421	0.000408267	Notochord(A/B)	KY2019:KY.Chr7.903
3.16e-08	0.356215	0.744	0.313	0.000426175	Notochord(A/B)	KY2019:KY.Chr7.974
4.36e-08	0.35631	0.86	0.4	0.000587273	Notochord(A/B)	KY2019:KY.Chr4.1089
9.33e-08	0.376018	0.744	0.346	0.00125855	Notochord(A/B)	KY2019:KY.Chr11.942
9.47e-08	0.307744	0.884	0.448	0.0012764	Notochord(A/B)	KY2019:KY.Chr2.926
1.03e-07	0.393008	0.837	0.391	0.00139049	Notochord(A/B)	ENSCSAVG00000009218
1.31e-07	0.366993	0.907	0.451	0.00176028	Notochord(A/B)	KY2019:KY.Chr2.2192
1.4e-07	0.343697	0.767	0.363	0.00188215	Notochord(A/B)	KY2019:KY.Chr2.933
1.43e-07	0.302344	0.535	0.187	0.00192231	Notochord(A/B)	KY2019:KY.Chr8.591
1.62e-07	0.343546	0.86	0.388	0.00217799	Notochord(A/B)	KY2019:KY.Chr2.1584
2.06e-07	0.325569	0.814	0.367	0.00277468	Notochord(A/B)	KY2019:KY.Chr11.457
2.2e-07	0.328819	0.837	0.443	0.00296167	Notochord(A/B)	KY2019:KY.Chr3.206
5.97e-07	0.337958	0.884	0.497	0.00804548	Notochord(A/B)	KY2019:KY.Chr2.27
7.87e-07	0.391843	0.814	0.469	0.0106132	Notochord(A/B)	KY2019:KY.Chr13.449
8.48e-07	0.410875	0.884	0.482	0.0114305	Notochord(A/B)	KY2019:KY.Chr4.935
1.14e-06	0.410597	0.884	0.527	0.0154049	Notochord(A/B)	KY2019:KY.Chr11.1059
1.6e-06	0.330756	0.767	0.367	0.021569	Notochord(A/B)	KY2019:KY.Chr11.828
2.87e-66	0.738261	0.75	0.036	3.87e-62	Endoderm(A/B)	ENSCSAVG00000005847
4.67e-61	0.692012	0.625	0.025	6.3e-57	Endoderm(A/B)	ENSCSAVG00000002241
1.94e-57	0.533124	0.525	0.016	2.62e-53	Endoderm(A/B)	KY2019:KY.Chr12.93
5.46e-57	0.465027	0.475	0.011	7.36e-53	Endoderm(A/B)	ENSCSAVG00000005749
1.74e-54	0.713927	0.7	0.042	2.34e-50	Endoderm(A/B)	KY2019:KY.Chr13.240
3.78e-51	0.422276	0.55	0.024	5.09e-47	Endoderm(A/B)	ENSCSAVG00000010250
1.67e-50	0.334062	0.3	0.001	2.25e-46	Endoderm(A/B)	ENSCSAVG00000001126
7.02e-50	0.432563	0.4	0.009	9.47e-46	Endoderm(A/B)	KY2019:KY.Chr10.964
7.38e-49	0.355059	0.35	0.005	9.95e-45	Endoderm(A/B)	KY2019:KY.Chr14.1115
1.09e-47	0.388379	0.325	0.004	1.47e-43	Endoderm(A/B)	ENSCSAVG00000008438
7.15e-44	0.520091	0.475	0.021	9.64e-40	Endoderm(A/B)	KY2019:KY.Chr10.763
1.2e-43	0.626681	0.575	0.037	1.62e-39	Endoderm(A/B)	KY2019:KY.Chr2.1305
3.55e-42	0.69553	0.65	0.053	4.79e-38	Endoderm(A/B)	KY2019:KY.Chr9.393
6.7e-41	0.399779	0.425	0.017	9.03e-37	Endoderm(A/B)	ENSCSAVG00000005769
1.01e-35	0.300926	0.3	0.007	1.36e-31	Endoderm(A/B)	ENSCSAVG00000002183
1.22e-34	1.05418	0.8	0.113	1.65e-30	Endoderm(A/B)	ENSCSAVG00000002246
2.2e-34	0.318433	0.35	0.014	2.96e-30	Endoderm(A/B)	ENSCSAVG00000010093
1.52e-33	0.755759	0.775	0.111	2.05e-29	Endoderm(A/B)	KY2019:KY.Chr9.961
4.55e-32	0.321567	0.3	0.01	6.13e-28	Endoderm(A/B)	KY2019:KY.Chr12.564
7.59e-32	0.404423	0.4	0.022	1.02e-27	Endoderm(A/B)	ENSCSAVG00000002577
7.5e-31	0.325805	0.325	0.014	1.01e-26	Endoderm(A/B)	KY2019:KY.Chr10.1029
1.77e-30	0.777528	0.625	0.076	2.39e-26	Endoderm(A/B)	KY2019:KY.Chr6.644
2.14e-30	0.773507	0.85	0.148	2.88e-26	Endoderm(A/B)	KY2019:KY.Chr5.1020
2.94e-29	0.567602	0.625	0.073	3.96e-25	Endoderm(A/B)	ENSCSAVG00000007478
6.77e-29	0.667176	0.675	0.097	9.12e-25	Endoderm(A/B)	KY2019:KY.Chr11.1198
6.47e-27	0.963935	0.725	0.128	8.73e-23	Endoderm(A/B)	ENSCSAVG00000009682
7.42e-27	0.507229	0.475	0.046	1e-22	Endoderm(A/B)	ENSCSAVG00000005332
5.47e-25	0.31535	0.375	0.029	7.37e-21	Endoderm(A/B)	ENSCSAVG00000002439
2.19e-24	0.802299	0.775	0.155	2.95e-20	Endoderm(A/B)	KY2019:KY.Chr4.867
2.24e-24	0.643916	0.525	0.066	3.02e-20	Endoderm(A/B)	KY2019:KY.Chr7.425
8.23e-24	0.360853	0.4	0.036	1.11e-19	Endoderm(A/B)	ENSCSAVG00000008481
2.61e-23	0.832775	0.775	0.165	3.51e-19	Endoderm(A/B)	ENSCSAVG00000010045
5.49e-23	0.698248	0.6	0.096	7.41e-19	Endoderm(A/B)	ENSCSAVG00000000590
5.63e-23	1.17005	0.825	0.205	7.59e-19	Endoderm(A/B)	ENSCSAVG00000000423
7.81e-23	0.54873	0.45	0.051	1.05e-18	Endoderm(A/B)	ENSCSAVG00000008768
8.34e-22	0.592197	0.675	0.133	1.12e-17	Endoderm(A/B)	ENSCSAVG00000002305
2.09e-21	0.807798	0.775	0.174	2.81e-17	Endoderm(A/B)	ENSCSAVG00000011040
2.09e-21	0.314718	0.35	0.03	2.82e-17	Endoderm(A/B)	ENSCSAVG00000011122
7.24e-21	0.421142	0.5	0.066	9.77e-17	Endoderm(A/B)	ENSCSAVG00000005319
4.12e-20	0.637825	0.775	0.187	5.56e-16	Endoderm(A/B)	KY2019:KY.Chr2.773
8.73e-18	0.536752	0.6	0.119	1.18e-13	Endoderm(A/B)	KY2019:KY.Chr2.2230
1.08e-17	1.01343	0.9	0.342	1.46e-13	Endoderm(A/B)	KY2019:KY.Chr3.405
1.35e-17	0.372496	0.625	0.126	1.81e-13	Endoderm(A/B)	KY2019:KY.Chr8.1009
4.33e-17	0.41347	0.575	0.113	5.84e-13	Endoderm(A/B)	ENSCSAVG00000005707
4.52e-17	0.323788	0.4	0.052	6.1e-13	Endoderm(A/B)	ENSCSAVG00000007817
5.07e-17	0.657686	0.7	0.167	6.84e-13	Endoderm(A/B)	KY2019:KY.Chr11.1167
1.01e-16	0.630071	0.625	0.143	1.36e-12	Endoderm(A/B)	ENSCSAVG00000003862
1.1e-16	0.636037	0.65	0.153	1.49e-12	Endoderm(A/B)	ENSCSAVG00000000290
1.61e-16	0.566197	0.65	0.155	2.17e-12	Endoderm(A/B)	KY2019:KY.Chr9.720
5.98e-16	0.39866	0.525	0.1	8.06e-12	Endoderm(A/B)	ENSCSAVG00000000644
1.45e-14	0.88002	1	0.736	1.95e-10	Endoderm(A/B)	KY2019:KY.Chr3.256
4.22e-14	0.480191	0.525	0.112	5.69e-10	Endoderm(A/B)	ENSCSAVG00000004468
7.32e-14	0.698845	0.5	0.108	9.88e-10	Endoderm(A/B)	ENSCSAVG00000004193
1.04e-13	0.715527	0.675	0.205	1.4e-09	Endoderm(A/B)	KY2019:KY.Chr13.326
1.34e-13	0.604593	0.625	0.158	1.8e-09	Endoderm(A/B)	KY2019:KY.Chr9.616
4.18e-13	0.355892	0.475	0.096	5.64e-09	Endoderm(A/B)	KY2019:KY.Chr3.580
4.39e-13	0.569556	0.675	0.213	5.92e-09	Endoderm(A/B)	KY2019:KY.Chr1.28
1.78e-12	0.560538	0.375	0.067	2.4e-08	Endoderm(A/B)	KY2019:KY.Chr13.148
2.69e-12	0.407686	0.675	0.205	3.63e-08	Endoderm(A/B)	ENSCSAVG00000010662
3.8e-12	0.406589	0.425	0.087	5.13e-08	Endoderm(A/B)	KY2019:KY.Chr10.60
6.22e-12	0.448907	0.525	0.127	8.39e-08	Endoderm(A/B)	KY2019:KY.Chr12.558
6.33e-12	0.565988	0.75	0.264	8.54e-08	Endoderm(A/B)	ENSCSAVG00000000929
6.9e-12	0.69846	0.675	0.241	9.3e-08	Endoderm(A/B)	KY2019:KY.Chr8.613
6.91e-12	0.487095	0.425	0.088	9.32e-08	Endoderm(A/B)	ENSCSAVG00000000017
2.29e-11	0.561796	0.575	0.165	3.08e-07	Endoderm(A/B)	KY2019:KY.Chr14.351
6.7e-11	0.47704	0.625	0.201	9.03e-07	Endoderm(A/B)	KY2019:KY.Chr6.533
1.83e-10	0.40691	0.275	0.044	2.47e-06	Endoderm(A/B)	KY2019:KY.Chr7.1241
2.19e-10	0.403174	0.525	0.143	2.95e-06	Endoderm(A/B)	KY2019:KY.Chr14.240
6.89e-10	0.341055	0.5	0.143	9.3e-06	Endoderm(A/B)	ENSCSAVG00000002100
8.69e-10	0.343393	0.575	0.183	1.17e-05	Endoderm(A/B)	ENSCSAVG00000001553
1.81e-09	0.551244	0.65	0.255	2.44e-05	Endoderm(A/B)	ENSCSAVG00000009625
1.83e-09	0.446158	0.4	0.098	2.47e-05	Endoderm(A/B)	KY2019:KY.Chr1.33
1.9e-09	0.588168	0.6	0.218	2.56e-05	Endoderm(A/B)	KY2019:KY.Chr1.1305
3.84e-09	0.613846	0.725	0.333	5.18e-05	Endoderm(A/B)	KY2019:KY.Chr9.382
6.5e-09	0.333762	0.45	0.124	8.77e-05	Endoderm(A/B)	KY2019:KY.Chr9.149
6.53e-09	0.346686	0.75	0.301	8.81e-05	Endoderm(A/B)	KY2019:KY.Chr4.319
8.58e-09	0.418156	0.375	0.093	0.000115689	Endoderm(A/B)	ENSCSAVG00000004757
9.25e-09	0.301445	0.35	0.078	0.000124702	Endoderm(A/B)	ENSCSAVG00000006053
1.07e-08	0.305139	0.375	0.096	0.000144352	Endoderm(A/B)	KY2019:KY.Chr1.527
1.14e-08	0.58638	0.775	0.396	0.000153506	Endoderm(A/B)	ENSCSAVG00000009218
1.37e-08	0.327087	0.425	0.119	0.00018448	Endoderm(A/B)	KY2019:KY.Chr4.13
1.04e-07	0.376507	0.75	0.367	0.00140553	Endoderm(A/B)	KY2019:KY.Chr6.508
1.97e-07	0.427431	0.775	0.388	0.0026598	Endoderm(A/B)	KY2019:KY.Chr8.672
1.85e-06	0.373305	0.825	0.47	0.0248842	Endoderm(A/B)	KY2019:KY.Chr13.449
1.04e-42	0.584627	0.344	0.006	1.4e-38	Nerve cord(A)	KY2019:KY.Chr4.915
1.16e-35	0.36262	0.281	0.005	1.57e-31	Nerve cord(A)	KY2019:KY.Chr6.281
7e-27	0.471142	0.281	0.01	9.44e-23	Nerve cord(A)	ENSCSAVG00000009979
1.25e-24	0.572823	0.562	0.063	1.68e-20	Nerve cord(A)	KY2019:KY.Chr14.999
1.75e-22	0.527831	0.312	0.018	2.36e-18	Nerve cord(A)	KY2019:KY.Chr6.335
3.38e-20	0.523054	0.531	0.065	4.55e-16	Nerve cord(A)	ENSCSAVG00000002459
1.2e-18	0.956002	0.719	0.15	1.61e-14	Nerve cord(A)	KY2019:KY.Chr7.1017
1.52e-17	0.601821	0.531	0.079	2.05e-13	Nerve cord(A)	KY2019:KY.Chr4.1167
4.86e-14	0.357656	0.375	0.048	6.55e-10	Nerve cord(A)	ENSCSAVG00000002465
6.56e-14	0.675179	0.625	0.139	8.85e-10	Nerve cord(A)	ENSCSAVG00000010941
1.76e-13	0.477942	0.406	0.063	2.38e-09	Nerve cord(A)	KY2019:KY.Chr2.1217
4.05e-13	0.372332	0.312	0.037	5.46e-09	Nerve cord(A)	KY2019:KY.Chr11.1084
2.41e-12	0.476696	0.375	0.059	3.24e-08	Nerve cord(A)	ENSCSAVG00000005620
9.38e-11	0.556903	0.562	0.145	1.27e-06	Nerve cord(A)	KY2019:KY.Chr14.240
9.23e-10	0.490526	0.281	0.042	1.24e-05	Nerve cord(A)	KY2019:KY.Chr4.730
1.27e-09	0.611619	0.5	0.132	1.71e-05	Nerve cord(A)	KY2019:KY.Chr12.558
6.05e-09	0.612146	1	0.937	8.15e-05	Nerve cord(A)	KY2019:KY.Chr9.451
3.57e-08	0.362538	0.281	0.05	0.000481312	Nerve cord(A)	KY2019:KY.Chr6.30
5.12e-08	0.33865	0.344	0.073	0.000690416	Nerve cord(A)	KY2019:KY.Chr6.28
1.84e-07	0.385435	0.594	0.201	0.00248311	Nerve cord(A)	ENSCSAVG00000009090
2.98e-07	0.359773	0.438	0.123	0.0040121	Nerve cord(A)	ENSCSAVG00000005707
1.34e-06	0.480022	0.688	0.313	0.0180814	Nerve cord(A)	KY2019:KY.Chr1.2165
7.79e-74	3.958	0.9	0.029	1.05e-69	Germ cell	KY2019:KY.Chr1.1698
2.25e-49	2.50032	0.8	0.041	3.03e-45	Germ cell	KY2019:KY.Chr4.632
3.88e-39	3.10961	0.95	0.093	5.23e-35	Germ cell	KY2019:KY.Chr4.1328
2.53e-38	2.82906	0.95	0.096	3.42e-34	Germ cell	KY2019:KY.Chr12.600
1.02e-35	2.0445	0.9	0.087	1.38e-31	Germ cell	KY2019:KY.Chr1.238
1.62e-34	3.59909	1	0.131	2.18e-30	Germ cell	KY2019:KY.Chr14.560
1.3e-33	3.28048	0.95	0.115	1.75e-29	Germ cell	KY2019:KY.Chr2.1504
7.05e-30	1.2875	0.7	0.058	9.5e-26	Germ cell	KY2019:KY.Chr9.1025
3.56e-27	0.928079	0.65	0.053	4.81e-23	Germ cell	KY2019:KY.Chr12.602
6.71e-26	1.77879	0.85	0.121	9.04e-22	Germ cell	KY2019:KY.Chr9.354
1.03e-25	1.27924	0.65	0.059	1.39e-21	Germ cell	KY2019:KY.Chr5.421
7.04e-25	1.35982	0.85	0.123	9.49e-21	Germ cell	KY2019:KY.Chr1.2461
1.38e-20	3.82167	1	0.288	1.86e-16	Germ cell	KY2019:KY.Chr2.519
2.07e-20	3.92187	1	0.301	2.79e-16	Germ cell	KY2019:KY.Chr11.319
2.96e-20	0.759319	0.65	0.076	3.99e-16	Germ cell	KY2019:KY.Chr11.769
1.07e-19	3.38746	0.9	0.214	1.44e-15	Germ cell	KY2019:KY.Chr12.746
3.69e-19	1.39003	0.8	0.146	4.97e-15	Germ cell	KY2019:KY.Chr1.886
1.77e-17	5.70082	1	0.385	2.38e-13	Germ cell	KY2019:KY.Chr1.944
5.03e-17	2.14345	0.9	0.25	6.78e-13	Germ cell	KY2019:KY.Chr5.961
8.13e-17	2.22944	0.95	0.324	1.1e-12	Germ cell	KY2019:KY.Chr5.223
9.09e-17	1.50506	0.95	0.284	1.23e-12	Germ cell	KY2019:KY.Chr13.414
2.6e-16	2.30529	0.95	0.339	3.5e-12	Germ cell	KY2019:KY.Chr13.287
3.25e-16	1.40441	0.75	0.152	4.38e-12	Germ cell	KY2019:KY.Chr11.1163
5.7e-16	2.11397	1	0.468	7.69e-12	Germ cell	KY2019:KY.Chr4.1353
6.66e-16	1.84148	0.85	0.227	8.97e-12	Germ cell	KY2019:KY.Chr1.1411
8.6e-16	0.337839	0.3	0.018	1.16e-11	Germ cell	KY2019:KY.Chr6.224
2.19e-15	1.65868	0.95	0.334	2.96e-11	Germ cell	KY2019:KY.Chr2.808
2.56e-15	3.15939	0.9	0.309	3.45e-11	Germ cell	KY2019:KY.Chr13.376
2.84e-15	2.27407	1	0.532	3.84e-11	Germ cell	KY2019:KY.Chr5.816
4.11e-15	2.31695	0.85	0.258	5.54e-11	Germ cell	KY2019:KY.Chr8.1143
1.8e-14	3.31675	1	0.585	2.43e-10	Germ cell	KY2019:KY.Chr11.694
2.66e-14	1.90649	0.85	0.273	3.58e-10	Germ cell	KY2019:KY.Chr7.359
3.51e-14	2.75317	1	0.737	4.74e-10	Germ cell	KY2019:KY.Chr4.229
3.77e-14	1.3568	1	0.458	5.08e-10	Germ cell	KY2019:KY.Chr2.1510
8e-14	1.08473	0.65	0.127	1.08e-09	Germ cell	KY2019:KY.Chr12.601
2.25e-13	1.21639	0.7	0.164	3.04e-09	Germ cell	KY2019:KY.Chr4.1118
2.62e-13	1.6204	0.85	0.289	3.53e-09	Germ cell	KY2019:KY.Chr2.1554
2.83e-13	1.6963	1	0.51	3.81e-09	Germ cell	KY2019:KY.Chr9.355
4.51e-13	0.362288	0.4	0.042	6.08e-09	Germ cell	KY2019:KY.Chr11.356
4.64e-13	1.96572	1	0.762	6.25e-09	Germ cell	KY2019:KY.Chr9.1124
5.94e-13	1.7844	0.95	0.402	8e-09	Germ cell	KY2019:KY.Chr4.1164
2.09e-12	1.09731	0.7	0.164	2.82e-08	Germ cell	KY2019:KY.Chr7.1030
2.9e-12	1.10949	0.8	0.251	3.91e-08	Germ cell	KY2019:KY.Chr4.691
1.2e-11	1.34231	0.8	0.269	1.62e-07	Germ cell	KY2019:KY.Chr8.853
1.79e-11	1.69393	0.9	0.428	2.41e-07	Germ cell	KY2019:KY.Chr8.482
5.54e-11	0.685374	0.7	0.166	7.47e-07	Germ cell	KY2019:KY.Chr5.677
2.54e-10	1.2808	0.95	0.55	3.42e-06	Germ cell	KY2019:KY.Chr1.1793
5.76e-10	0.722862	0.75	0.227	7.77e-06	Germ cell	KY2019:KY.Chr1.1582
9.3e-10	0.499539	0.5	0.093	1.25e-05	Germ cell	KY2019:KY.Chr7.863
3.01e-09	0.823381	0.75	0.251	4.06e-05	Germ cell	KY2019:KY.Chr10.282
4.79e-09	0.556639	0.5	0.106	6.46e-05	Germ cell	KY2019:KY.Chr3.730
7.62e-09	1.22602	0.85	0.445	0.000102713	Germ cell	KY2019:KY.Chr3.930
9.97e-09	0.688493	0.6	0.155	0.000134471	Germ cell	KY2019:KY.Chr5.562
1.79e-08	1.18368	0.85	0.472	0.000241809	Germ cell	KY2019:KY.Chr3.292
1.94e-08	0.806659	1	0.755	0.000261719	Germ cell	KY2019:KY.Chr12.1061
2.2e-08	0.844852	0.7	0.26	0.000296638	Germ cell	KY2019:KY.Chr14.934
2.73e-08	0.690089	0.45	0.093	0.000368736	Germ cell	KY2019:KY.Chr4.421
3.64e-08	0.665961	0.65	0.198	0.000490213	Germ cell	KY2019:KY.Chr14.142
3.65e-08	0.834943	0.75	0.288	0.000491822	Germ cell	KY2019:KY.Chr9.238
9.64e-08	0.960646	0.55	0.163	0.00129929	Germ cell	KY2019:KY.Chr9.276
2.24e-07	0.807369	0.85	0.454	0.00302708	Germ cell	KY2019:KY.Chr7.73
3.48e-07	0.871882	0.9	0.538	0.0046871	Germ cell	KY2019:KY.Chr1.2539
4.84e-07	0.736116	0.75	0.328	0.00652066	Germ cell	KY2019:KY.Chr2.2136
5.98e-07	0.332283	0.35	0.059	0.00806761	Germ cell	ENSCSAVG00000012483
7.26e-07	0.676934	0.9	0.603	0.00979102	Germ cell	KY2019:KY.UAContig2.2
7.4e-07	0.414649	0.55	0.153	0.00997317	Germ cell	KY2019:KY.Chr4.704
9.16e-07	0.613562	0.65	0.228	0.0123529	Germ cell	KY2019:KY.Chr2.1551
2.44e-06	0.614581	0.95	0.684	0.0329076	Germ cell	KY2019:KY.Chr14.24
4.13e-06	0.579012	0.95	0.678	0.0557394	Germ cell	KY2019:KY.Chr8.429

## Sheet: Figure S8
Figure S8
Marker gene list
p_val	avg_logFC	pct.1	pct.2	p_val_adj	cluster	gene
1.49869e-85	0.53497	0.558	0.032	2.66736e-81	Epidermis(a)	KY2019:KY.Chr5.1093
1.05409e-60	0.752595	0.685	0.139	1.87607e-56	Epidermis(a)	ENSENSCSAVG00000002057
1.65576e-55	0.471157	0.541	0.078	2.94692e-51	Epidermis(a)	ENSENSCSAVG00000011420
5.59038e-55	0.791262	0.757	0.21	9.94977e-51	Epidermis(a)	KY2019:KY.Chr11.437
5.86124e-55	0.486696	0.586	0.104	1.04318e-50	Epidermis(a)	ENSENSCSAVG00000000279
8.3723e-48	0.432586	0.475	0.068	1.4901e-43	Epidermis(a)	ENSENSCSAVG00000005894
3.89236e-47	0.552916	0.53	0.096	6.92763e-43	Epidermis(a)	KY2019:KY.Chr7.872
8.91106e-45	0.762427	0.768	0.315	1.58599e-40	Epidermis(a)	KY2019:KY.Chr9.390
4.73895e-40	0.492402	0.691	0.236	8.43438e-36	Epidermis(a)	ENSENSCSAVG00000002128
6.29489e-38	0.617052	0.796	0.412	1.12036e-33	Epidermis(a)	ENSENSCSAVG00000010988
7.17029e-38	0.323161	0.586	0.147	1.27617e-33	Epidermis(a)	KY2019:KY.Chr5.943
6.4031e-37	0.683386	0.713	0.259	1.13962e-32	Epidermis(a)	KY2019:KY.Chr1.1897
2.16371e-36	0.458137	0.608	0.202	3.85098e-32	Epidermis(a)	KY2019:KY.Chr3.1346
8.65858e-35	0.667667	0.685	0.235	1.54105e-30	Epidermis(a)	KY2019:KY.Chr11.80
2.09162e-33	0.666264	0.923	0.732	3.72267e-29	Epidermis(a)	ENSENSCSAVG00000003152
2.77863e-33	0.488285	0.696	0.272	4.9454e-29	Epidermis(a)	KY2019:KY.Chr7.1173
8.79998e-33	0.49866	0.735	0.284	1.56622e-28	Epidermis(a)	KY2019:KY.Chr9.467
2.79358e-31	0.573115	0.768	0.475	4.97201e-27	Epidermis(a)	KY2019:KY.Chr13.409
7.71368e-31	0.402632	0.696	0.246	1.37288e-26	Epidermis(a)	ENSENSCSAVG00000001425
1.04732e-30	0.422594	0.613	0.224	1.86402e-26	Epidermis(a)	KY2019:KY.Chr11.1199
1.9244e-30	0.540435	0.641	0.247	3.42505e-26	Epidermis(a)	KY2019:KY.Chr1.2235
3.14198e-29	0.578164	0.801	0.341	5.5921e-25	Epidermis(a)	ENSENSCSAVG00000011519
2.20823e-28	0.5269	0.63	0.238	3.93021e-24	Epidermis(a)	KY2019:KY.Chr9.379
4.22252e-28	0.386988	0.475	0.133	7.51523e-24	Epidermis(a)	ENSENSCSAVG00000003823
5.84123e-27	0.317997	0.337	0.063	1.03962e-22	Epidermis(a)	KY2019:KY.Chr11.1086
1.10484e-26	0.540124	0.674	0.314	1.96639e-22	Epidermis(a)	KY2019:KY.Chr11.363
1.25487e-26	0.536116	0.762	0.447	2.23342e-22	Epidermis(a)	ENSENSCSAVG00000007052
1.74763e-26	0.439668	0.68	0.294	3.11044e-22	Epidermis(a)	ENSENSCSAVG00000007974
1.80794e-26	0.45491	0.84	0.639	3.21777e-22	Epidermis(a)	KY2019:KY.Chr4.850
3.38323e-26	0.462474	0.961	0.899	6.02146e-22	Epidermis(a)	KY2019:KY.Chr4.684
4.50529e-25	0.452346	0.724	0.325	8.01852e-21	Epidermis(a)	ENSENSCSAVG00000007674
6.21335e-24	0.342939	0.652	0.256	1.10585e-19	Epidermis(a)	ENSENSCSAVG00000001516
6.79352e-24	0.394255	0.696	0.368	1.20911e-19	Epidermis(a)	ENSENSCSAVG00000008873
1.07432e-22	0.376805	0.696	0.333	1.91207e-18	Epidermis(a)	KY2019:KY.Chr6.541
3.129e-22	0.40222	0.58	0.264	5.569e-18	Epidermis(a)	KY2019:KY.Chr5.935
7.12091e-22	0.408427	0.696	0.371	1.26738e-17	Epidermis(a)	ENSENSCSAVG00000004738
2.20415e-21	0.32164	0.552	0.245	3.92295e-17	Epidermis(a)	KY2019:KY.Chr9.1098
7.32783e-21	0.397482	0.972	0.907	1.30421e-16	Epidermis(a)	KY2019:KY.Chr3.809
7.92243e-21	0.30387	0.541	0.211	1.41003e-16	Epidermis(a)	ENSENSCSAVG00000009404
2.25535e-20	0.382297	0.486	0.183	4.01408e-16	Epidermis(a)	ENSENSCSAVG00000007564
2.62905e-19	0.365841	0.691	0.343	4.67919e-15	Epidermis(a)	ENSENSCSAVG00000002003
3.39082e-19	0.404974	0.79	0.484	6.03498e-15	Epidermis(a)	KY2019:KY.Chr14.233
1.25815e-18	0.376814	0.729	0.428	2.23925e-14	Epidermis(a)	ENSENSCSAVG00000001302
6.97107e-18	0.334065	0.591	0.307	1.24071e-13	Epidermis(a)	ENSENSCSAVG00000008491
2.97203e-17	0.392668	0.669	0.364	5.28962e-13	Epidermis(a)	ENSENSCSAVG00000007297
4.22221e-16	0.344438	0.663	0.428	7.5147e-12	Epidermis(a)	KY2019:KY.Chr11.745
1.41727e-14	0.314184	0.552	0.291	2.52246e-10	Epidermis(a)	KY2019:KY.Chr1.2531
1.75808e-14	0.357414	0.834	0.766	3.12903e-10	Epidermis(a)	KY2019:KY.Chr8.1072
3.06188e-14	0.305688	0.646	0.385	5.44954e-10	Epidermis(a)	ENSENSCSAVG00000004269
7.0082e-14	0.301927	0.801	0.638	1.24732e-09	Epidermis(a)	KY2019:KY.Chr14.65
1.32993e-13	0.325271	0.331	0.117	2.36701e-09	Epidermis(a)	ENSENSCSAVG00000002048
2.21835e-13	0.352482	0.724	0.501	3.94822e-09	Epidermis(a)	KY2019:KY.Chr5.393
1.2437e-12	0.309168	0.89	0.825	2.21354e-08	Epidermis(a)	ENSENSCSAVG00000003324
3.94861e-11	0.30054	0.79	0.682	7.02774e-07	Epidermis(a)	KY2019:KY.Chr10.708
0.00166446	0.357078	0.945	0.923	1	Epidermis(a)	KY2019:KY.UAContig33.19
3.31818e-99	0.421809	0.643	0.03	5.9057e-95	Epidermis(b)	ENSENSCSAVG00000002624
4.64806e-87	0.637958	0.748	0.08	8.27262e-83	Epidermis(b)	KY2019:KY.Chr3.553
2.38514e-69	0.561236	0.713	0.113	4.24508e-65	Epidermis(b)	KY2019:KY.Chr9.472
1.52163e-64	0.346284	0.392	0.012	2.70819e-60	Epidermis(b)	KY2019:KY.Chr12.726
8.49714e-61	0.656545	0.867	0.208	1.51232e-56	Epidermis(b)	ENSENSCSAVG00000001688
3.14139e-60	0.707555	0.867	0.237	5.59105e-56	Epidermis(b)	ENSENSCSAVG00000001516
1.17266e-59	0.423583	0.72	0.119	2.08711e-55	Epidermis(b)	KY2019:KY.Chr8.673
9.69909e-54	0.620924	0.72	0.154	1.72624e-49	Epidermis(b)	ENSENSCSAVG00000007057
1.05682e-51	0.894028	0.93	0.34	1.88093e-47	Epidermis(b)	ENSENSCSAVG00000011519
3.00867e-50	0.424732	0.699	0.155	5.35483e-46	Epidermis(b)	ENSENSCSAVG00000005299
4.58879e-50	0.494964	0.685	0.153	8.16714e-46	Epidermis(b)	ENSENSCSAVG00000000644
3.55963e-49	0.87612	0.832	0.231	6.33542e-45	Epidermis(b)	KY2019:KY.Chr11.80
7.18417e-48	0.437499	0.713	0.178	1.27864e-43	Epidermis(b)	ENSENSCSAVG00000000088
5.44415e-45	0.332947	0.49	0.068	9.6895e-41	Epidermis(b)	ENSENSCSAVG00000009214
9.42013e-45	0.591854	0.853	0.282	1.6766e-40	Epidermis(b)	ENSENSCSAVG00000007974
9.32141e-44	0.600388	0.853	0.322	1.65903e-39	Epidermis(b)	KY2019:KY.Chr6.541
3.30128e-42	0.49494	0.79	0.254	5.87561e-38	Epidermis(b)	KY2019:KY.Chr11.347
9.34749e-42	0.631334	0.79	0.228	1.66367e-37	Epidermis(b)	KY2019:KY.Chr11.437
1.99405e-41	0.546	0.783	0.253	3.54901e-37	Epidermis(b)	ENSENSCSAVG00000005021
4.39275e-41	0.480724	0.762	0.24	7.81822e-37	Epidermis(b)	ENSENSCSAVG00000006794
2.10303e-40	0.64108	0.965	0.814	3.74297e-36	Epidermis(b)	KY2019:KY.Chr1.1207
7.10463e-40	0.662245	0.811	0.263	1.26448e-35	Epidermis(b)	KY2019:KY.Chr1.1897
2.02337e-39	0.514365	0.783	0.251	3.6012e-35	Epidermis(b)	ENSENSCSAVG00000001425
2.71479e-39	0.527112	0.818	0.274	4.83178e-35	Epidermis(b)	KY2019:KY.Chr12.342
2.88776e-36	0.360512	0.692	0.2	5.13963e-32	Epidermis(b)	ENSENSCSAVG00000009404
6.12591e-36	0.493058	0.818	0.326	1.09029e-31	Epidermis(b)	ENSENSCSAVG00000003241
7.8437e-36	0.393709	0.664	0.2	1.39602e-31	Epidermis(b)	KY2019:KY.Chr2.414
2.23881e-35	0.555488	0.825	0.461	3.98464e-31	Epidermis(b)	KY2019:KY.Chr4.491
1.55556e-34	0.585677	0.902	0.478	2.76858e-30	Epidermis(b)	KY2019:KY.Chr14.233
3.80647e-34	0.63375	0.839	0.324	6.77475e-30	Epidermis(b)	ENSENSCSAVG00000007674
7.0263e-34	0.42188	0.797	0.274	1.25054e-29	Epidermis(b)	KY2019:KY.Chr7.1173
8.29436e-34	0.46193	0.867	0.329	1.47623e-29	Epidermis(b)	ENSENSCSAVG00000002003
4.28009e-33	0.38409	0.748	0.267	7.6177e-29	Epidermis(b)	KY2019:KY.Chr4.254
1.08218e-32	0.358503	0.965	0.523	1.92606e-28	Epidermis(b)	KY2019:KY.Chr7.359
1.13316e-32	0.458876	0.734	0.272	2.0168e-28	Epidermis(b)	KY2019:KY.Chr1.2531
2.89908e-32	0.361974	0.49	0.1	5.15979e-28	Epidermis(b)	ENSENSCSAVG00000002048
4.69151e-31	0.499402	0.853	0.42	8.34994e-27	Epidermis(b)	ENSENSCSAVG00000001302
1.30259e-30	0.350282	0.629	0.185	2.31835e-26	Epidermis(b)	ENSENSCSAVG00000006926
1.849e-30	0.483435	0.993	0.907	3.29085e-26	Epidermis(b)	KY2019:KY.Chr3.809
5.17914e-30	0.60517	0.818	0.469	9.21784e-26	Epidermis(b)	KY2019:KY.Chr14.1187
1.42829e-29	0.473712	0.783	0.296	2.54207e-25	Epidermis(b)	KY2019:KY.Chr9.467
1.76252e-29	0.531803	0.853	0.552	3.13694e-25	Epidermis(b)	KY2019:KY.Chr11.628
7.38599e-29	0.426987	0.832	0.363	1.31456e-24	Epidermis(b)	ENSENSCSAVG00000004738
1.5147e-28	0.56124	0.951	0.66	2.69587e-24	Epidermis(b)	ENSENSCSAVG00000010866
1.66822e-27	0.50157	0.923	0.602	2.9691e-23	Epidermis(b)	ENSENSCSAVG00000008056
2.68685e-27	0.582957	0.972	0.732	4.78205e-23	Epidermis(b)	ENSENSCSAVG00000003152
4.44416e-27	0.314274	0.601	0.177	7.90971e-23	Epidermis(b)	ENSENSCSAVG00000007564
4.7867e-27	0.488352	0.895	0.495	8.51936e-23	Epidermis(b)	ENSENSCSAVG00000000929
1.41331e-26	0.504996	0.769	0.335	2.51542e-22	Epidermis(b)	KY2019:KY.Chr9.390
1.50579e-26	0.458693	0.832	0.488	2.68001e-22	Epidermis(b)	KY2019:KY.Chr3.17
1.70647e-26	0.35855	0.804	0.364	3.03717e-22	Epidermis(b)	ENSENSCSAVG00000008873
2.88362e-26	0.49123	0.748	0.318	5.13227e-22	Epidermis(b)	KY2019:KY.Chr11.363
7.35753e-26	0.486534	0.664	0.243	1.30949e-21	Epidermis(b)	KY2019:KY.Chr7.1157
1.39734e-25	0.477509	0.678	0.247	2.48699e-21	Epidermis(b)	KY2019:KY.Chr9.379
3.39207e-25	0.302519	0.441	0.108	6.0372e-21	Epidermis(b)	ENSENSCSAVG00000005725
1.42402e-24	0.306958	0.469	0.125	2.53446e-20	Epidermis(b)	ENSENSCSAVG00000001755
1.70488e-24	0.391872	0.783	0.374	3.03435e-20	Epidermis(b)	ENSENSCSAVG00000004269
2.79333e-24	0.371757	0.727	0.339	4.97157e-20	Epidermis(b)	KY2019:KY.Chr4.1001
4.30644e-24	0.47008	0.895	0.63	7.6646e-20	Epidermis(b)	KY2019:KY.Chr14.65
9.09767e-24	0.461476	0.888	0.546	1.6192e-19	Epidermis(b)	KY2019:KY.Chr1.559
9.69594e-24	0.353911	0.776	0.377	1.72568e-19	Epidermis(b)	ENSENSCSAVG00000000290
2.02875e-23	0.345852	0.804	0.384	3.61078e-19	Epidermis(b)	KY2019:KY.Chr9.790
2.39904e-23	0.443257	0.965	0.901	4.2698e-19	Epidermis(b)	KY2019:KY.Chr4.684
2.77329e-23	0.395429	0.79	0.357	4.93589e-19	Epidermis(b)	ENSENSCSAVG00000007297
3.99558e-22	0.384999	0.979	0.895	7.11133e-18	Epidermis(b)	KY2019:KY.Chr7.632
4.16724e-22	0.435976	0.86	0.488	7.41686e-18	Epidermis(b)	KY2019:KY.Chr5.393
1.42472e-21	0.341355	0.671	0.26	2.53571e-17	Epidermis(b)	KY2019:KY.Chr1.2235
2.01681e-21	0.42568	0.832	0.449	3.58952e-17	Epidermis(b)	ENSENSCSAVG00000007052
4.69855e-21	0.409554	0.951	0.813	8.36248e-17	Epidermis(b)	KY2019:KY.Chr13.435
1.04338e-20	0.349213	0.993	0.942	1.85701e-16	Epidermis(b)	KY2019:KY.Chr11.160
1.63429e-20	0.427694	0.79	0.448	2.90872e-16	Epidermis(b)	ENSENSCSAVG00000011130
1.81622e-20	0.359714	0.552	0.185	3.23251e-16	Epidermis(b)	ENSENSCSAVG00000002057
2.34989e-20	0.391508	0.937	0.752	4.18233e-16	Epidermis(b)	KY2019:KY.Chr8.1072
3.33742e-20	0.377331	0.909	0.698	5.93994e-16	Epidermis(b)	KY2019:KY.Chr4.450
1.61794e-19	0.305248	1	0.987	2.87961e-15	Epidermis(b)	KY2019:KY.Chr9.987
2.94857e-19	0.559223	0.867	0.619	5.24787e-15	Epidermis(b)	ENSENSCSAVG00000009090
8.37853e-19	0.369227	0.895	0.601	1.49121e-14	Epidermis(b)	KY2019:KY.Chr8.672
9.91994e-19	0.445495	0.986	0.83	1.76555e-14	Epidermis(b)	KY2019:KY.Chr3.256
5.28924e-17	0.421767	0.916	0.747	9.41379e-13	Epidermis(b)	KY2019:KY.Chr1.813
1.89476e-16	0.359416	0.874	0.643	3.37229e-12	Epidermis(b)	KY2019:KY.Chr4.850
1.9455e-16	0.303314	0.972	0.888	3.46259e-12	Epidermis(b)	KY2019:KY.Chr3.818
2.74543e-16	0.350508	0.909	0.636	4.88632e-12	Epidermis(b)	KY2019:KY.Chr4.57
4.22263e-16	0.343465	0.818	0.53	7.51543e-12	Epidermis(b)	ENSENSCSAVG00000001553
4.13389e-15	0.438572	0.51	0.222	7.3575e-11	Epidermis(b)	KY2019:KY.Chr7.1153
1.11951e-14	0.352121	0.874	0.698	1.99251e-10	Epidermis(b)	KY2019:KY.Chr9.1050
2.85235e-14	0.341659	0.86	0.638	5.0766e-10	Epidermis(b)	KY2019:KY.Chr6.508
4.7e-13	0.345088	0.958	0.872	8.36507e-09	Epidermis(b)	KY2019:KY.Chr11.839
1.50998e-05	0.41098	0.469	0.342	0.268745	Epidermis(b)	ENSENSCSAVG00000004484
2.89965e-125	0.799199	0.725	0.021	5.16079e-121	Muscle	ENSENSCSAVG00000011647
5.69648e-94	0.670675	0.58	0.022	1.01386e-89	Muscle	KY2019:KY.Chr11.470
1.84482e-88	0.528878	0.543	0.02	3.28341e-84	Muscle	ENSENSCSAVG00000011653
1.79171e-87	0.550555	0.543	0.022	3.18889e-83	Muscle	ENSENSCSAVG00000011654
9.7102e-86	0.622524	0.514	0.017	1.72822e-81	Muscle	ENSENSCSAVG00000009769
1.67437e-73	0.507671	0.428	0.01	2.98005e-69	Muscle	KY2019:KY.Chr4.295
2.44673e-72	0.38901	0.449	0.015	4.35469e-68	Muscle	KY2019:KY.Chr11.469
4.26724e-67	0.648685	0.58	0.062	7.59484e-63	Muscle	ENSENSCSAVG00000001132
6.56698e-67	0.401032	0.377	0.007	1.16879e-62	Muscle	ENSENSCSAVG00000003997
1.48976e-65	0.443603	0.348	0.003	2.65148e-61	Muscle	ENSENSCSAVG00000010831
9.5852e-65	0.323222	0.413	0.016	1.70597e-60	Muscle	KY2019:KY.Chr9.955
1.48379e-56	0.386346	0.312	0.005	2.64086e-52	Muscle	ENSENSCSAVG00000009769
2.72886e-55	0.500842	0.572	0.078	4.85682e-51	Muscle	ENSENSCSAVG00000009819
3.47003e-54	0.372848	0.312	0.007	6.17595e-50	Muscle	KY2019:KY.Chr11.572
4.95648e-54	0.501351	0.587	0.089	8.82154e-50	Muscle	KY2019:KY.Chr3.1382
8.50293e-54	0.313405	0.406	0.027	1.51335e-49	Muscle	KY2019:KY.Chr9.807
4.38269e-52	0.354359	0.283	0.003	7.80031e-48	Muscle	KY2019:KY.Chr4.230
6.72225e-52	0.398138	0.471	0.049	1.19643e-47	Muscle	KY2019:KY.Chr11.460
7.32629e-52	0.830318	0.565	0.09	1.30393e-47	Muscle	KY2019:KY.Chr12.790
1.38523e-51	0.581777	0.319	0.01	2.46543e-47	Muscle	KY2019:KY.Chr8.907
8.19391e-50	0.580001	0.297	0.008	1.45835e-45	Muscle	KY2019:KY.Chr6.594
2.38954e-49	0.481154	0.283	0.006	4.25291e-45	Muscle	KY2019:KY.Chr7.313
7.72601e-46	0.393893	0.312	0.015	1.37508e-41	Muscle	KY2019:KY.Chr1.1309
2.43348e-45	1.00582	0.681	0.177	4.33111e-41	Muscle	KY2019:KY.Chr4.1167
2.51637e-44	0.509224	0.471	0.065	4.47863e-40	Muscle	ENSENSCSAVG00000005074
4.5526e-44	0.339233	0.297	0.014	8.10271e-40	Muscle	KY2019:KY.Chr2.2303
1.53724e-43	0.40009	0.413	0.046	2.73597e-39	Muscle	KY2019:KY.Chr4.1004
1.48546e-37	0.381709	0.268	0.015	2.64381e-33	Muscle	KY2019:KY.Chr11.476
1.29545e-36	1.01184	0.652	0.221	2.30565e-32	Muscle	KY2019:KY.Chr9.1127
1.33096e-30	0.561639	0.833	0.352	2.36885e-26	Muscle	KY2019:KY.Chr14.240
4.48347e-30	0.706016	0.732	0.286	7.97968e-26	Muscle	KY2019:KY.Chr4.867
2.11276e-26	0.35101	0.377	0.075	3.7603e-22	Muscle	ENSENSCSAVG00000011659
1.36857e-24	0.368515	1	0.993	2.43579e-20	Muscle	KY2019:KY.Chr2.823
5.36242e-23	0.363628	0.478	0.15	9.54403e-19	Muscle	ENSENSCSAVG00000005222
1.16404e-22	0.518186	0.659	0.316	2.07175e-18	Muscle	ENSCSAVG00000012509
1.18903e-22	0.422689	0.558	0.203	2.11624e-18	Muscle	KY2019:KY.Chr9.384
7.38329e-22	0.402876	0.949	0.85	1.31408e-17	Muscle	KY2019:KY.Chr5.816
1.18169e-21	0.300871	1	0.992	2.10316e-17	Muscle	KY2019:KY.Chr7.962
4.51203e-21	0.37847	0.862	0.657	8.0305e-17	Muscle	KY2019:KY.Chr8.1143
3.17124e-20	0.347273	0.993	0.972	5.64417e-16	Muscle	KY2019:KY.Chr5.505
3.37096e-19	0.362522	0.964	0.951	5.99963e-15	Muscle	KY2019:KY.Chr3.228
6.16145e-18	0.360284	0.978	0.928	1.09662e-13	Muscle	KY2019:KY.Chr1.1822
1.71273e-16	0.390245	0.558	0.267	3.04832e-12	Muscle	KY2019:KY.Chr11.1078
1.11348e-15	0.336436	1	0.983	1.98178e-11	Muscle	KY2019:KY.Chr5.522
3.90444e-15	0.573276	0.674	0.451	6.94912e-11	Muscle	KY2019:KY.Chr2.773
1.73807e-13	0.496077	0.428	0.194	3.09342e-09	Muscle	KY2019:KY.Chr5.1031
1.43878e-11	0.300878	0.413	0.191	2.56074e-07	Muscle	KY2019:KY.Chr3.326
6.00926e-11	0.325201	0.645	0.446	1.06953e-06	Muscle	KY2019:KY.Chr10.961
6.88676e-06	0.300331	0.558	0.414	0.122571	Muscle	ENSENSCSAVG00000006357
1.20448e-07	0.346714	0.832	0.828	0.00214373	Nerve cord(A)	KY2019:KY.Chr1.2029
4.48324e-05	0.32656	0.561	0.494	0.797927	Nerve cord(A)	KY2019:KY.Chr1.2165
0.000210443	0.358634	0.636	0.698	1	Nerve cord(A)	KY2019:KY.Chr13.47
0.000254063	0.316643	0.822	0.875	1	Nerve cord(A)	KY2019:KY.Chr2.2271
0.0052593	0.300456	0.71	0.822	1	Nerve cord(A)	KY2019:KY.Chr10.239
0.00775959	0.31354	0.673	0.702	1	Nerve cord(A)	KY2019:KY.Chr3.193
2.15993e-160	0.64827	0.796	0.006	3.84425e-156	Endoderm(A/B)	ENSENSCSAVG00000005749
2.10921e-154	0.590948	0.755	0.003	3.75397e-150	Endoderm(A/B)	KY2019:KY.Chr10.964
2.93098e-137	0.661489	0.755	0.013	5.21656e-133	Endoderm(A/B)	KY2019:KY.Chr12.93
1.87362e-119	0.571785	0.684	0.014	3.33466e-115	Endoderm(A/B)	KY2019:KY.Chr10.763
3.33292e-96	0.560923	0.561	0.013	5.93193e-92	Endoderm(A/B)	KY2019:KY.Chr9.1064
9.48482e-96	0.468844	0.633	0.024	1.68811e-91	Endoderm(A/B)	ENSENSCSAVG00000010093
1.39554e-86	0.809916	0.867	0.093	2.48379e-82	Endoderm(A/B)	ENSENSCSAVG00000002241
2.58167e-84	0.38324	0.49	0.01	4.59486e-80	Endoderm(A/B)	ENSENSCSAVG00000009903
2.7227e-80	0.462712	0.612	0.033	4.84587e-76	Endoderm(A/B)	ENSENSCSAVG00000001126
3.32058e-75	0.618312	0.735	0.07	5.90996e-71	Endoderm(A/B)	KY2019:KY.Chr2.1305
6.23908e-72	1.10229	0.878	0.143	1.11043e-67	Endoderm(A/B)	ENSENSCSAVG00000002246
5.30794e-66	0.672467	0.806	0.121	9.44707e-62	Endoderm(A/B)	ENSENSCSAVG00000000590
7.39663e-63	1.44126	0.969	0.31	1.31645e-58	Endoderm(A/B)	ENSENSCSAVG00000000423
6.19344e-61	0.912486	0.908	0.217	1.10231e-56	Endoderm(A/B)	KY2019:KY.Chr5.1020
1.38668e-60	0.851633	0.765	0.127	2.46801e-56	Endoderm(A/B)	KY2019:KY.Chr6.644
6.9662e-60	0.489558	0.704	0.087	1.23984e-55	Endoderm(A/B)	ENSENSCSAVG00000005847
1.06155e-58	0.552809	0.673	0.082	1.88935e-54	Endoderm(A/B)	ENSENSCSAVG00000005332
3.69637e-52	0.847373	0.867	0.233	6.5788e-48	Endoderm(A/B)	ENSENSCSAVG00000010045
9.07043e-52	0.572032	0.806	0.15	1.61435e-47	Endoderm(A/B)	ENSENSCSAVG00000010250
2.8837e-50	0.352115	0.633	0.083	5.13241e-46	Endoderm(A/B)	ENSENSCSAVG00000008481
1.1602e-49	0.516854	0.735	0.128	2.06493e-45	Endoderm(A/B)	KY2019:KY.Chr11.1198
1.91305e-49	0.80382	0.898	0.265	3.40484e-45	Endoderm(A/B)	ENSENSCSAVG00000009682
4.74404e-47	0.319828	0.541	0.06	8.44345e-43	Endoderm(A/B)	ENSENSCSAVG00000006954
7.83975e-47	0.353766	0.48	0.046	1.39532e-42	Endoderm(A/B)	ENSENSCSAVG00000011057
8.10852e-47	0.429381	0.439	0.035	1.44315e-42	Endoderm(A/B)	KY2019:KY.Chr14.1115
1.57863e-45	0.906578	0.908	0.367	2.80964e-41	Endoderm(A/B)	KY2019:KY.Chr13.326
4.80278e-42	0.802066	0.888	0.289	8.54798e-38	Endoderm(A/B)	KY2019:KY.Chr4.867
1.28353e-41	0.466701	0.684	0.137	2.28443e-37	Endoderm(A/B)	KY2019:KY.Chr9.393
1.17929e-39	0.82692	0.929	0.415	2.0989e-35	Endoderm(A/B)	ENSENSCSAVG00000009625
1.59631e-39	0.306229	0.551	0.08	2.84112e-35	Endoderm(A/B)	ENSENSCSAVG00000002577
1.38713e-38	0.891119	0.98	0.595	2.46882e-34	Endoderm(A/B)	KY2019:KY.Chr3.405
1.87704e-38	0.42133	0.714	0.146	3.34076e-34	Endoderm(A/B)	ENSENSCSAVG00000008768
5.8008e-37	0.569152	0.684	0.166	1.03243e-32	Endoderm(A/B)	ENSENSCSAVG00000007817
1.04851e-36	0.600778	0.867	0.275	1.86614e-32	Endoderm(A/B)	KY2019:KY.Chr11.1167
8.84143e-32	0.604984	0.857	0.35	1.5736e-27	Endoderm(A/B)	ENSENSCSAVG00000005707
2.76802e-31	0.328237	0.52	0.093	4.92652e-27	Endoderm(A/B)	KY2019:KY.Chr8.757
7.41259e-31	0.550714	0.704	0.192	1.31929e-26	Endoderm(A/B)	ENSENSCSAVG00000004468
1.8299e-30	0.588007	0.796	0.29	3.25686e-26	Endoderm(A/B)	KY2019:KY.Chr13.240
2.20376e-30	0.578812	0.776	0.273	3.92225e-26	Endoderm(A/B)	ENSENSCSAVG00000005319
2.84963e-29	0.469039	0.745	0.225	5.07178e-25	Endoderm(A/B)	KY2019:KY.Chr7.425
1.15347e-28	0.51784	0.827	0.341	2.05295e-24	Endoderm(A/B)	ENSENSCSAVG00000011040
4.25839e-28	0.46241	0.643	0.175	7.57908e-24	Endoderm(A/B)	ENSENSCSAVG00000003862
1.01039e-26	0.422098	0.694	0.213	1.79829e-22	Endoderm(A/B)	KY2019:KY.Chr9.961
4.38213e-26	0.591163	0.918	0.613	7.79931e-22	Endoderm(A/B)	KY2019:KY.Chr8.672
2.84163e-24	0.526122	0.929	0.485	5.05754e-20	Endoderm(A/B)	KY2019:KY.Chr8.613
2.45879e-23	0.497123	0.867	0.44	4.37616e-19	Endoderm(A/B)	KY2019:KY.Chr2.773
5.75658e-22	0.467535	0.867	0.369	1.02456e-17	Endoderm(A/B)	KY2019:KY.Chr14.240
5.90273e-22	0.613218	1	0.836	1.05057e-17	Endoderm(A/B)	KY2019:KY.Chr3.256
4.12334e-21	0.433634	0.847	0.392	7.33872e-17	Endoderm(A/B)	ENSENSCSAVG00000002305
4.24918e-21	0.351908	0.714	0.263	7.56269e-17	Endoderm(A/B)	KY2019:KY.Chr8.1009
2.79982e-20	0.414599	0.888	0.433	4.98311e-16	Endoderm(A/B)	KY2019:KY.Chr1.28
1.63696e-19	0.399441	0.673	0.257	2.91347e-15	Endoderm(A/B)	KY2019:KY.Chr14.351
2.01826e-18	0.435089	0.918	0.706	3.59209e-14	Endoderm(A/B)	KY2019:KY.Chr13.449
2.22389e-18	0.321141	0.561	0.18	3.95807e-14	Endoderm(A/B)	ENSENSCSAVG00000007533
8.71968e-18	0.392889	0.837	0.518	1.55193e-13	Endoderm(A/B)	ENSENSCSAVG00000010662
9.96773e-18	0.34171	0.49	0.15	1.77406e-13	Endoderm(A/B)	ENSENSCSAVG00000000017
2.17879e-17	0.437876	0.867	0.645	3.87781e-13	Endoderm(A/B)	KY2019:KY.Chr4.1089
1.26574e-15	0.690223	0.673	0.351	2.25276e-11	Endoderm(A/B)	ENSENSCSAVG00000004193
4.76039e-15	0.380392	0.949	0.864	8.47255e-11	Endoderm(A/B)	KY2019:KY.Chr1.1986
7.42482e-15	0.340343	0.633	0.288	1.32147e-10	Endoderm(A/B)	KY2019:KY.Chr9.720
2.15879e-14	0.316107	0.755	0.368	3.84221e-10	Endoderm(A/B)	KY2019:KY.Chr1.1305
2.55282e-14	0.380372	0.745	0.4	4.54351e-10	Endoderm(A/B)	ENSENSCSAVG00000000290
4.90246e-13	0.308454	0.673	0.317	8.7254e-09	Endoderm(A/B)	KY2019:KY.Chr4.13
6.07426e-13	0.320514	0.867	0.679	1.0811e-08	Endoderm(A/B)	KY2019:KY.Chr5.753
5.13609e-12	0.317417	0.867	0.565	9.14122e-08	Endoderm(A/B)	KY2019:KY.Chr6.533
9.47424e-12	0.305291	0.867	0.722	1.68623e-07	Endoderm(A/B)	ENSENSCSAVG00000009218
1.0983e-11	0.342522	0.847	0.639	1.95476e-07	Endoderm(A/B)	KY2019:KY.Chr9.382
5.08532e-11	0.339519	0.867	0.632	9.05086e-07	Endoderm(A/B)	KY2019:KY.Chr5.780
2.50523e-10	0.375752	0.765	0.499	4.45881e-06	Endoderm(A/B)	KY2019:KY.Chr2.771
2.47462e-09	0.402905	0.796	0.525	4.40432e-05	Endoderm(A/B)	ENSENSCSAVG00000000929
2.81832e-09	0.32943	0.929	0.768	5.01604e-05	Endoderm(A/B)	KY2019:KY.Chr3.1437
1.13345e-08	0.304845	0.673	0.403	0.000201732	Endoderm(A/B)	KY2019:KY.Chr5.101
3.17117e-08	0.308218	0.878	0.676	0.000564404	Endoderm(A/B)	KY2019:KY.Chr9.86
5.09814e-151	0.984487	0.916	0.031	9.07367e-147	Neural(a)	KY2019:KY.Chr5.698
2.51932e-54	0.87136	0.926	0.237	4.48389e-50	Neural(a)	ENSENSCSAVG00000001688
4.91313e-47	0.572808	0.747	0.148	8.74438e-43	Neural(a)	KY2019:KY.Chr8.673
3.44859e-35	0.32509	0.453	0.064	6.1378e-31	Neural(a)	KY2019:KY.Chr2.199
1.00056e-34	0.619893	0.853	0.3	1.7808e-30	Neural(a)	KY2019:KY.Chr4.13
3.04239e-29	0.450202	0.705	0.216	5.41484e-25	Neural(a)	KY2019:KY.Chr5.870
4.9436e-28	0.509456	0.568	0.144	8.79861e-24	Neural(a)	ENSENSCSAVG00000011720
2.17979e-25	0.366132	0.684	0.211	3.87959e-21	Neural(a)	KY2019:KY.Chr11.1139
1.46142e-23	0.568485	0.832	0.426	2.60104e-19	Neural(a)	KY2019:KY.Chr1.2459
3.71525e-22	0.382362	0.768	0.302	6.61241e-18	Neural(a)	ENSENSCSAVG00000010230
5.05137e-22	0.478037	0.958	0.804	8.99042e-18	Neural(a)	KY2019:KY.Chr5.309
6.9655e-22	0.33959	0.663	0.223	1.23972e-17	Neural(a)	ENSENSCSAVG00000002295
2.7076e-21	0.3168	0.526	0.144	4.81898e-17	Neural(a)	ENSENSCSAVG00000007538
4.7503e-21	0.539838	0.832	0.326	8.45458e-17	Neural(a)	ENSENSCSAVG00000000423
5.50113e-21	0.309639	0.379	0.074	9.79091e-17	Neural(a)	KY2019:KY.Chr12.977
5.75157e-21	0.593725	0.947	0.6	1.02366e-16	Neural(a)	KY2019:KY.Chr3.405
5.77285e-21	0.539615	0.958	0.822	1.02745e-16	Neural(a)	KY2019:KY.Chr1.1207
1.05101e-20	0.495338	0.832	0.401	1.8706e-16	Neural(a)	ENSENSCSAVG00000004666
4.42428e-20	0.415133	0.526	0.157	7.87434e-16	Neural(a)	ENSENSCSAVG00000007523
8.09064e-20	0.409331	0.853	0.359	1.43997e-15	Neural(a)	ENSENSCSAVG00000002003
1.21784e-19	0.39868	0.884	0.346	2.16751e-15	Neural(a)	ENSENSCSAVG00000007674
3.3249e-19	0.603347	0.905	0.488	5.91765e-15	Neural(a)	KY2019:KY.Chr8.613
1.98689e-18	0.333486	0.768	0.348	3.53626e-14	Neural(a)	ENSENSCSAVG00000011040
1.09319e-17	0.522145	0.968	0.667	1.94566e-13	Neural(a)	KY2019:KY.Chr9.86
3.82567e-17	0.317542	0.758	0.309	6.80893e-13	Neural(a)	KY2019:KY.Chr12.342
4.36481e-17	0.471188	0.789	0.38	7.76849e-13	Neural(a)	ENSENSCSAVG00000007297
6.91419e-17	0.314166	0.505	0.163	1.23059e-12	Neural(a)	ENSENSCSAVG00000008681
1.04553e-16	0.417546	1	0.837	1.86084e-12	Neural(a)	KY2019:KY.Chr3.1545
1.06135e-16	0.301789	0.579	0.208	1.889e-12	Neural(a)	ENSENSCSAVG00000000479
2.71176e-16	0.520131	0.937	0.625	4.82638e-12	Neural(a)	ENSENSCSAVG00000009090
7.94451e-16	0.348746	0.758	0.369	1.41396e-11	Neural(a)	KY2019:KY.Chr1.1305
1.96401e-15	0.424127	0.968	0.791	3.49555e-11	Neural(a)	KY2019:KY.Chr2.2149
2.57335e-15	0.417487	0.8	0.405	4.58004e-11	Neural(a)	KY2019:KY.Chr7.1017
3.58298e-15	0.361533	0.874	0.377	6.37698e-11	Neural(a)	ENSENSCSAVG00000011519
6.50537e-15	0.377603	0.905	0.515	1.15783e-10	Neural(a)	ENSENSCSAVG00000000929
8.84084e-15	0.337334	0.884	0.481	1.57349e-10	Neural(a)	KY2019:KY.Chr14.1187
1.02679e-14	0.37448	0.842	0.461	1.82748e-10	Neural(a)	ENSENSCSAVG00000011130
3.2043e-14	0.355897	0.916	0.703	5.70302e-10	Neural(a)	KY2019:KY.Chr9.1050
1.74547e-12	0.325774	0.863	0.567	3.10659e-08	Neural(a)	KY2019:KY.Chr11.628
4.26485e-12	0.413537	0.663	0.329	7.59059e-08	Neural(a)	ENSENSCSAVG00000004484
1.05264e-11	0.345898	0.884	0.673	1.87349e-07	Neural(a)	KY2019:KY.Chr2.545
1.8856e-10	0.417581	0.916	0.637	3.35599e-06	Neural(a)	KY2019:KY.UAContig44.7
2.70737e-10	0.318294	0.989	0.871	4.81858e-06	Neural(a)	ENSENSCSAVG00000008648
6.50145e-10	0.357007	0.789	0.525	1.15713e-05	Neural(a)	KY2019:KY.Chr11.687
2.1266e-09	0.300048	0.579	0.297	3.78493e-05	Neural(a)	KY2019:KY.Chr12.374
4.98154e-95	1.59321	0.9	0.065	8.86614e-91	Notochord(A)	KY2019:KY.Chr12.6
1.82712e-88	0.786181	0.75	0.039	3.25191e-84	Notochord(A)	KY2019:KY.Chr1.1059
1.95348e-87	1.3335	0.867	0.068	3.4768e-83	Notochord(A)	ENSENSCSAVG00000002247
1.09303e-86	0.65004	0.6	0.018	1.94538e-82	Notochord(A)	ENSENSCSAVG00000004265
6.80724e-71	0.667274	0.7	0.049	1.21155e-66	Notochord(A)	KY2019:KY.Chr1.1891
1.79519e-58	0.981506	0.817	0.108	3.19507e-54	Notochord(A)	ENSENSCSAVG00000011122
6.64066e-50	0.438935	0.467	0.027	1.18191e-45	Notochord(A)	ENSENSCSAVG00000011612
2.15299e-49	0.585654	0.7	0.073	3.83189e-45	Notochord(A)	KY2019:KY.Chr10.622
2.27421e-47	0.89896	0.867	0.159	4.04764e-43	Notochord(A)	ENSENSCSAVG00000008768
6.63686e-42	0.547905	0.567	0.063	1.18123e-37	Notochord(A)	ENSENSCSAVG00000009704
2.62009e-41	1.30807	0.95	0.294	4.66324e-37	Notochord(A)	KY2019:KY.Chr11.1167
1.39612e-40	0.974028	0.817	0.176	2.48481e-36	Notochord(A)	ENSENSCSAVG00000010250
3.04237e-40	0.397091	0.45	0.035	5.41481e-36	Notochord(A)	ENSENSCSAVG00000010625
3.30792e-40	1.32574	0.95	0.332	5.88743e-36	Notochord(A)	KY2019:KY.Chr6.371
1.24673e-39	0.364979	0.483	0.045	2.21893e-35	Notochord(A)	ENSENSCSAVG00000003911
1.66678e-37	0.345512	0.383	0.025	2.96654e-33	Notochord(A)	ENSENSCSAVG00000006265
1.41699e-35	0.583789	0.667	0.106	2.52196e-31	Notochord(A)	ENSENSCSAVG00000005332
9.09327e-35	0.321549	0.433	0.039	1.61842e-30	Notochord(A)	ENSENSCSAVG00000008754
1.0099e-34	0.908262	0.733	0.161	1.79741e-30	Notochord(A)	ENSENSCSAVG00000007478
2.49888e-34	1.0421	0.8	0.226	4.44751e-30	Notochord(A)	KY2019:KY.Chr9.961
4.15666e-34	0.967115	0.817	0.226	7.39802e-30	Notochord(A)	KY2019:KY.Chr13.148
7.62534e-34	0.878343	0.567	0.085	1.35716e-29	Notochord(A)	ENSENSCSAVG00000009979
1.95023e-33	0.38326	0.417	0.038	3.47102e-29	Notochord(A)	ENSENSCSAVG00000003551
2.87545e-31	0.480405	0.533	0.08	5.11773e-27	Notochord(A)	ENSENSCSAVG00000003086
9.36672e-31	0.953732	0.85	0.301	1.66709e-26	Notochord(A)	KY2019:KY.Chr12.558
1.57889e-29	0.484399	0.533	0.084	2.81012e-25	Notochord(A)	ENSENSCSAVG00000004839
2.20698e-29	0.35864	0.4	0.041	3.92798e-25	Notochord(A)	KY2019:KY.Chr5.378
7.78705e-27	0.588949	0.583	0.106	1.38594e-22	Notochord(A)	KY2019:KY.Chr2.1305
7.93253e-27	0.778653	0.75	0.21	1.41183e-22	Notochord(A)	ENSENSCSAVG00000004468
1.23403e-26	0.681482	0.65	0.138	2.19632e-22	Notochord(A)	ENSENSCSAVG00000002241
1.53107e-25	0.339169	0.483	0.074	2.725e-21	Notochord(A)	KY2019:KY.Chr12.889
1.54048e-25	0.427612	0.467	0.073	2.74175e-21	Notochord(A)	ENSENSCSAVG00000011716
2.79743e-25	0.890431	0.9	0.575	4.97887e-21	Notochord(A)	KY2019:KY.Chr6.533
3.24584e-24	0.63918	0.667	0.187	5.77695e-20	Notochord(A)	KY2019:KY.Chr1.1703
6.05626e-24	0.309743	0.3	0.028	1.07789e-19	Notochord(A)	ENSENSCSAVG00000001520
1.05595e-22	0.602105	0.55	0.116	1.87938e-18	Notochord(A)	ENSENSCSAVG00000004929
5.3776e-22	0.737045	0.8	0.31	9.57106e-18	Notochord(A)	ENSENSCSAVG00000010941
1.21885e-21	0.605945	0.75	0.255	2.1693e-17	Notochord(A)	KY2019:KY.Chr3.1212
1.27693e-20	0.816291	0.9	0.527	2.27268e-16	Notochord(A)	ENSENSCSAVG00000010662
1.50082e-20	0.392013	0.517	0.113	2.67115e-16	Notochord(A)	ENSENSCSAVG00000008481
3.05899e-20	0.624728	0.5	0.111	5.4444e-16	Notochord(A)	KY2019:KY.Chr8.757
1.34223e-19	0.645273	0.717	0.265	2.38889e-15	Notochord(A)	ENSENSCSAVG00000006064
4.485e-19	0.846774	0.883	0.505	7.9824e-15	Notochord(A)	KY2019:KY.Chr8.613
7.25519e-19	0.563915	0.95	0.822	1.29128e-14	Notochord(A)	KY2019:KY.Chr10.182
2.72736e-18	0.452605	0.433	0.09	4.85415e-14	Notochord(A)	ENSENSCSAVG00000006199
4.90014e-18	0.77301	0.817	0.47	8.72127e-14	Notochord(A)	ENSENSCSAVG00000006844
5.67017e-18	0.341843	0.533	0.137	1.00918e-13	Notochord(A)	KY2019:KY.Chr12.66
6.2898e-18	0.380848	0.55	0.149	1.11946e-13	Notochord(A)	ENSENSCSAVG00000011742
9.79816e-18	0.720711	0.733	0.341	1.74388e-13	Notochord(A)	KY2019:KY.Chr1.1330
1.46897e-17	0.893622	0.9	0.649	2.61448e-13	Notochord(A)	KY2019:KY.UAContig44.7
3.06127e-17	0.502376	0.717	0.268	5.44846e-13	Notochord(A)	ENSENSCSAVG00000007085
4.33139e-17	0.77373	0.85	0.626	7.709e-13	Notochord(A)	KY2019:KY.Chr1.1595
7.57519e-17	0.366149	0.517	0.122	1.34823e-12	Notochord(A)	ENSENSCSAVG00000009819
8.39269e-17	0.591782	0.8	0.401	1.49373e-12	Notochord(A)	ENSENSCSAVG00000010950
3.49257e-16	0.657208	0.833	0.442	6.21608e-12	Notochord(A)	ENSENSCSAVG00000009625
5.77951e-16	0.751152	0.417	0.101	1.02864e-11	Notochord(A)	ENSENSCSAVG00000001642
6.30152e-16	0.583802	0.717	0.318	1.12155e-11	Notochord(A)	KY2019:KY.UAContig3.153
1.12566e-15	0.626102	0.95	0.613	2.00345e-11	Notochord(A)	KY2019:KY.Chr3.405
2.50587e-15	0.536226	0.65	0.252	4.45995e-11	Notochord(A)	KY2019:KY.Chr7.425
3.21679e-15	0.473441	0.983	0.949	5.72524e-11	Notochord(A)	KY2019:KY.Chr3.1250
5.69053e-15	0.347893	0.4	0.088	1.0128e-10	Notochord(A)	ENSENSCSAVG00000006954
1.02926e-14	0.730467	0.8	0.484	1.83188e-10	Notochord(A)	ENSENSCSAVG00000005744
1.22842e-13	0.4423	0.517	0.178	2.18635e-09	Notochord(A)	ENSENSCSAVG00000007287
1.57135e-13	0.467955	0.517	0.176	2.79668e-09	Notochord(A)	KY2019:KY.Chr3.955
2.96382e-13	0.404268	0.517	0.168	5.27501e-09	Notochord(A)	ENSENSCSAVG00000001510
7.72182e-13	0.310015	0.433	0.117	1.37433e-08	Notochord(A)	ENSENSCSAVG00000008065
8.61987e-13	0.565397	0.683	0.343	1.53416e-08	Notochord(A)	KY2019:KY.Chr1.1807
1.21248e-12	0.400526	0.517	0.174	2.15798e-08	Notochord(A)	KY2019:KY.Chr3.1493
1.46352e-12	0.754928	0.667	0.316	2.60476e-08	Notochord(A)	KY2019:KY.Chr9.616
4.91242e-12	0.52881	0.967	0.877	8.74312e-08	Notochord(A)	ENSENSCSAVG00000008648
7.58815e-12	0.411728	0.467	0.153	1.35054e-07	Notochord(A)	KY2019:KY.UAContig6.25
8.94148e-12	0.506579	0.767	0.453	1.5914e-07	Notochord(A)	KY2019:KY.Chr2.2137
9.96399e-12	0.353986	0.6	0.234	1.77339e-07	Notochord(A)	KY2019:KY.Chr11.1139
2.23303e-11	0.389746	0.35	0.089	3.97434e-07	Notochord(A)	KY2019:KY.Chr3.1552
2.6853e-11	0.487723	0.933	0.817	4.77929e-07	Notochord(A)	KY2019:KY.Chr13.155
4.05959e-11	0.416327	0.65	0.333	7.22525e-07	Notochord(A)	KY2019:KY.Chr5.836
5.86045e-11	0.418267	0.95	0.912	1.04304e-06	Notochord(A)	KY2019:KY.Chr5.1045
8.7132e-11	0.323037	0.333	0.087	1.55078e-06	Notochord(A)	KY2019:KY.Chr4.357
1.145e-10	0.498955	0.8	0.651	2.03786e-06	Notochord(A)	KY2019:KY.Chr9.382
2.47149e-10	0.462643	0.6	0.292	4.39876e-06	Notochord(A)	KY2019:KY.Chr3.1211
2.60598e-10	0.481575	0.833	0.656	4.63813e-06	Notochord(A)	KY2019:KY.Chr4.1089
2.71247e-10	0.363323	0.483	0.179	4.82766e-06	Notochord(A)	KY2019:KY.Chr11.227
6.78144e-10	0.443703	0.783	0.552	1.20696e-05	Notochord(A)	KY2019:KY.Chr5.722
8.07207e-10	0.413598	0.517	0.213	1.43667e-05	Notochord(A)	ENSENSCSAVG00000005655
8.44591e-10	0.396265	0.917	0.858	1.5032e-05	Notochord(A)	KY2019:KY.Chr1.2436
1.25545e-09	0.412023	0.767	0.396	2.23445e-05	Notochord(A)	KY2019:KY.Chr14.240
1.35013e-09	0.494318	0.633	0.321	2.40295e-05	Notochord(A)	KY2019:KY.Chr13.240
1.4969e-09	0.460343	0.867	0.764	2.66419e-05	Notochord(A)	KY2019:KY.Chr3.206
1.67769e-09	0.47827	0.767	0.487	2.98595e-05	Notochord(A)	KY2019:KY.Chr3.575
3.48753e-09	0.503366	0.75	0.552	6.20711e-05	Notochord(A)	KY2019:KY.Chr8.453
6.03264e-09	0.521795	0.783	0.458	0.000107369	Notochord(A)	KY2019:KY.Chr1.28
7.21337e-09	0.356084	0.55	0.247	0.000128384	Notochord(A)	ENSENSCSAVG00000006053
7.55875e-09	0.870379	0.583	0.317	0.000134531	Notochord(A)	KY2019:KY.Chr8.92
1.67931e-08	0.549988	0.633	0.346	0.000298883	Notochord(A)	KY2019:KY.Chr8.91
2.45628e-08	0.369824	0.517	0.244	0.000437168	Notochord(A)	ENSENSCSAVG00000004757
6.79877e-08	0.55735	0.5	0.237	0.00121004	Notochord(A)	KY2019:KY.Chr3.580
7.31784e-08	0.338065	0.533	0.263	0.00130243	Notochord(A)	ENSENSCSAVG00000001133
1.05805e-07	0.395333	0.9	0.801	0.00188312	Notochord(A)	KY2019:KY.Chr2.2149
1.12153e-07	0.349223	0.7	0.38	0.00199609	Notochord(A)	ENSENSCSAVG00000005707
1.13131e-07	0.302902	0.433	0.184	0.00201351	Notochord(A)	KY2019:KY.Chr13.398
1.2182e-07	0.482495	0.783	0.574	0.00216816	Notochord(A)	KY2019:KY.Chr2.933
1.49778e-07	0.319442	0.483	0.219	0.00266574	Notochord(A)	ENSENSCSAVG00000004827
2.93853e-07	0.339345	0.883	0.875	0.00522999	Notochord(A)	KY2019:KY.Chr11.1059
5.93026e-07	0.337154	0.567	0.345	0.0105547	Notochord(A)	KY2019:KY.Chr1.214
1.77658e-06	0.321033	0.983	0.924	0.0316196	Notochord(A)	KY2019:KY.Chr4.943
2.73296e-06	0.30991	0.767	0.558	0.0486412	Notochord(A)	ENSENSCSAVG00000001553
5.91353e-06	0.30454	0.783	0.646	0.105249	Notochord(A)	KY2019:KY.Chr2.1353
2.21011e-05	0.334073	0.817	0.666	0.393355	Notochord(A)	KY2019:KY.Chr4.57
2.8843e-05	0.312707	0.617	0.45	0.513347	Notochord(A)	ENSENSCSAVG00000002561
3.37904e-05	0.338596	0.7	0.511	0.601401	Notochord(A)	KY2019:KY.Chr12.573
6.45266e-05	0.354499	0.817	0.79	1	Notochord(A)	KY2019:KY.Chr2.853
7.42984e-05	0.377353	0.817	0.731	1	Notochord(A)	ENSENSCSAVG00000009218
7.6175e-05	0.315456	0.55	0.308	1	Notochord(A)	ENSENSCSAVG00000005319
0.000110373	0.317122	0.85	0.782	1	Notochord(A)	KY2019:KY.Chr14.441
0.000197337	0.349016	0.717	0.667	1	Notochord(A)	KY2019:KY.Chr6.508
0.000208672	0.352306	0.8	0.689	1	Notochord(A)	KY2019:KY.Chr9.86
0.000423869	0.339409	0.633	0.484	1	Notochord(A)	ENSENSCSAVG00000002810
0.000964942	0.437809	0.383	0.204	1	Notochord(A)	ENSENSCSAVG00000002246
0.00783388	0.367555	0.45	0.349	1	Notochord(A)	KY2019:KY.Chr2.1336
2.88849e-74	0.936492	0.896	0.071	5.14094e-70	Notochord(B)	KY2019:KY.Chr10.622
3.02717e-56	0.69707	0.854	0.078	5.38776e-52	Notochord(B)	KY2019:KY.Chr12.6
4.97247e-55	0.610207	0.854	0.079	8.85e-51	Notochord(B)	ENSENSCSAVG00000002247
8.4318e-29	0.516996	0.792	0.157	1.50069e-24	Notochord(B)	ENSENSCSAVG00000000590
6.43208e-28	0.47381	0.729	0.136	1.14478e-23	Notochord(B)	ENSENSCSAVG00000002442
9.86933e-25	0.386163	0.688	0.133	1.75654e-20	Notochord(B)	KY2019:KY.Chr6.30
7.90094e-23	0.467626	0.708	0.162	1.40621e-18	Notochord(B)	ENSENSCSAVG00000002459
1.79511e-21	0.482903	0.75	0.194	3.19494e-17	Notochord(B)	KY2019:KY.Chr6.28
1.66931e-20	0.503636	0.729	0.2	2.97103e-16	Notochord(B)	KY2019:KY.Chr6.31
2.53856e-20	0.518629	0.708	0.188	4.51814e-16	Notochord(B)	KY2019:KY.Chr6.26
1.82639e-19	0.642087	0.833	0.268	3.25061e-15	Notochord(B)	ENSENSCSAVG00000010045
4.06556e-19	0.587957	0.896	0.305	7.23589e-15	Notochord(B)	KY2019:KY.Chr11.1167
1.21551e-18	0.404144	0.729	0.198	2.16337e-14	Notochord(B)	KY2019:KY.Chr6.27
1.84894e-18	0.345468	0.667	0.164	3.29074e-14	Notochord(B)	KY2019:KY.Chr11.1198
6.05938e-16	0.615807	0.875	0.41	1.07845e-11	Notochord(B)	KY2019:KY.Chr6.491
2.32146e-15	0.670792	0.979	0.681	4.13174e-11	Notochord(B)	KY2019:KY.Chr9.86
3.52399e-14	0.434553	0.833	0.314	6.27199e-10	Notochord(B)	ENSENSCSAVG00000010941
3.63441e-13	0.425179	0.75	0.275	6.46851e-09	Notochord(B)	KY2019:KY.Chr14.351
3.98965e-13	0.369464	0.625	0.18	7.10077e-09	Notochord(B)	ENSENSCSAVG00000008768
6.97706e-13	0.337742	0.583	0.179	1.24178e-08	Notochord(B)	ENSENSCSAVG00000010585
2.27936e-12	0.556568	0.812	0.423	4.05681e-08	Notochord(B)	ENSENSCSAVG00000004666
2.5364e-12	0.365955	0.5	0.142	4.51428e-08	Notochord(B)	KY2019:KY.Chr6.29
3.74672e-12	0.537858	0.979	0.615	6.66841e-08	Notochord(B)	KY2019:KY.Chr3.405
9.55229e-12	0.466684	0.854	0.483	1.70012e-07	Notochord(B)	KY2019:KY.Chr1.2165
2.90362e-10	0.454306	0.792	0.401	5.16787e-06	Notochord(B)	KY2019:KY.Chr13.326
5.42589e-10	0.416938	0.854	0.445	9.657e-06	Notochord(B)	ENSENSCSAVG00000009625
4.39133e-09	0.364081	0.938	0.848	7.81569e-05	Notochord(B)	KY2019:KY.Chr3.1545
1.53146e-08	0.402688	0.875	0.61	0.00027257	Notochord(B)	KY2019:KY.Chr4.1002
1.90331e-08	0.332073	0.917	0.717	0.000338752	Notochord(B)	KY2019:KY.Chr13.449
2.06177e-08	0.348846	0.896	0.509	0.000366954	Notochord(B)	KY2019:KY.Chr8.613
2.26862e-08	0.357632	0.833	0.474	0.00040377	Notochord(B)	ENSENSCSAVG00000006844
0.000827278	0.307691	0.562	0.353	1	Notochord(B)	KY2019:KY.Chr13.471
0.00147856	0.309719	0.521	0.324	1	Notochord(B)	KY2019:KY.Chr8.92
4.2669e-124	0.867629	0.767	0.011	7.59423e-120	Neural(b)	KY2019:KY.Chr2.1417
5.47367e-40	0.41675	0.605	0.054	9.74204e-36	Neural(b)	KY2019:KY.Chr11.146
2.70252e-19	0.355749	0.279	0.024	4.80995e-15	Neural(b)	ENSENSCSAVG00000002586
1.96822e-18	0.607767	0.581	0.138	3.50303e-14	Neural(b)	KY2019:KY.Chr11.266
1.76117e-13	0.318877	0.372	0.068	3.13453e-09	Neural(b)	ENSENSCSAVG00000010443
2.08204e-13	0.858484	0.698	0.266	3.70561e-09	Neural(b)	KY2019:KY.UAContig31.10
4.44371e-10	0.327359	0.767	0.309	7.90892e-06	Neural(b)	ENSENSCSAVG00000005021
7.15806e-09	0.330546	0.744	0.351	0.000127399	Neural(b)	ENSENSCSAVG00000002100
8.72539e-09	0.462164	0.884	0.55	0.000155294	Neural(b)	ENSENSCSAVG00000008470
1.49211e-08	0.315879	0.465	0.144	0.000265566	Neural(b)	ENSENSCSAVG00000006066
3.31585e-08	0.393766	0.86	0.51	0.000590155	Neural(b)	KY2019:KY.Chr2.771
1.0084e-07	0.32519	0.837	0.4	0.00179475	Neural(b)	ENSENSCSAVG00000007297
4.83925e-07	0.304045	0.326	0.094	0.00861289	Neural(b)	ENSENSCSAVG00000008526
8.06141e-07	0.361337	0.814	0.585	0.0143477	Neural(b)	KY2019:KY.Chr5.854
2.93646e-06	0.378214	0.884	0.654	0.0522631	Neural(b)	KY2019:KY.Chr11.942
2.98499e-06	0.333633	0.907	0.581	0.0531269	Neural(b)	KY2019:KY.Chr1.559
5.06292e-05	0.534455	0.767	0.591	0.901099	Neural(b)	KY2019:KY.Chr7.483
2.00116e-81	0.401107	0.576	0.01	3.56167e-77	Heart	ENSENSCSAVG00000004607
1.19295e-60	0.838326	0.636	0.028	2.12321e-56	Heart	ENSENSCSAVG00000007736
8.71457e-52	0.363277	0.515	0.02	1.55102e-47	Heart	KY2019:KY.Chr4.860
1.95343e-45	0.599674	0.515	0.025	3.47672e-41	Heart	ENSENSCSAVG00000003849
6.22831e-36	1.0308	0.939	0.168	1.10851e-31	Heart	KY2019:KY.Chr4.730
1.12019e-35	0.55978	0.545	0.04	1.99372e-31	Heart	KY2019:KY.Chr6.317
2.0945e-35	0.668674	0.788	0.091	3.72779e-31	Heart	ENSENSCSAVG00000009979
1.9668e-33	0.37075	0.394	0.021	3.50051e-29	Heart	ENSENSCSAVG00000003172
9.57734e-30	0.328599	0.394	0.024	1.70458e-25	Heart	ENSENSCSAVG00000009911
1.16638e-29	0.761927	0.848	0.159	2.07593e-25	Heart	KY2019:KY.Chr12.992
1.02824e-28	1.07635	0.97	0.222	1.83006e-24	Heart	KY2019:KY.Chr4.1167
3.60087e-28	0.436617	0.424	0.031	6.40882e-24	Heart	ENSENSCSAVG00000002225
7.05222e-22	0.768953	0.788	0.184	1.25515e-17	Heart	KY2019:KY.Chr14.999
1.12697e-21	0.355171	0.545	0.073	2.00579e-17	Heart	ENSENSCSAVG00000003150
1.28705e-21	1.28483	1	0.423	2.29069e-17	Heart	KY2019:KY.Chr7.1017
5.64856e-20	0.321877	0.455	0.056	1.00533e-15	Heart	KY2019:KY.Chr6.281
1.08329e-19	0.3938	0.485	0.065	1.92804e-15	Heart	ENSENSCSAVG00000005102
1.25046e-19	0.376398	0.545	0.084	2.22556e-15	Heart	ENSENSCSAVG00000005949
4.12495e-15	0.806958	0.909	0.401	7.34159e-11	Heart	KY2019:KY.Chr14.240
4.2624e-15	0.358667	0.515	0.101	7.58623e-11	Heart	KY2019:KY.Chr6.335
7.59613e-15	0.378254	0.606	0.136	1.35196e-10	Heart	KY2019:KY.Chr8.601
1.64007e-14	0.64421	0.909	0.382	2.91899e-10	Heart	ENSENSCSAVG00000005707
6.61399e-14	0.571213	0.879	0.316	1.17716e-09	Heart	KY2019:KY.Chr12.558
4.17586e-13	0.815302	0.848	0.489	7.4322e-09	Heart	KY2019:KY.Chr1.2165
5.63849e-13	0.725048	0.818	0.323	1.00354e-08	Heart	ENSENSCSAVG00000010941
2.60086e-12	0.375013	0.636	0.183	4.62901e-08	Heart	KY2019:KY.Chr11.227
4.4712e-12	0.492965	0.606	0.166	7.95784e-08	Heart	ENSENSCSAVG00000007538
8.02314e-12	0.579405	1	0.739	1.42796e-07	Heart	KY2019:KY.Chr2.1149
9.39815e-12	0.346988	0.485	0.106	1.67268e-07	Heart	ENSENSCSAVG00000004498
3.78153e-11	0.498039	0.848	0.411	6.73037e-07	Heart	ENSENSCSAVG00000010950
4.46926e-11	0.611609	0.758	0.307	7.95438e-07	Heart	KY2019:KY.Chr9.720
8.94752e-11	0.554011	0.939	0.488	1.59248e-06	Heart	ENSENSCSAVG00000005744
9.14224e-11	0.539901	0.727	0.283	1.62714e-06	Heart	KY2019:KY.Chr14.351
1.65503e-10	0.302417	0.364	0.068	2.94562e-06	Heart	KY2019:KY.Chr11.146
2.13534e-10	0.352877	0.606	0.207	3.80049e-06	Heart	ENSENSCSAVG00000006366
3.09583e-10	0.33877	0.485	0.125	5.50995e-06	Heart	ENSENSCSAVG00000007184
1.04526e-08	0.308614	0.576	0.214	0.000186036	Heart	KY2019:KY.Chr14.247
2.11941e-08	0.53081	0.788	0.406	0.000377212	Heart	ENSENSCSAVG00000003407
2.44148e-08	0.364831	0.697	0.294	0.000434535	Heart	KY2019:KY.Chr5.758
2.59184e-08	0.415337	0.939	0.765	0.000461296	Heart	KY2019:KY.Chr3.206
7.47083e-08	0.504687	0.818	0.486	0.00132966	Heart	ENSENSCSAVG00000011130
9.3249e-08	0.429727	0.879	0.507	0.00165965	Heart	KY2019:KY.Chr14.1187
1.34793e-07	0.420886	0.97	0.692	0.00239905	Heart	ENSENSCSAVG00000010866
2.37671e-07	0.390357	0.818	0.552	0.00423006	Heart	KY2019:KY.Chr6.59
3.16532e-07	0.443186	0.758	0.466	0.00563364	Heart	KY2019:KY.Chr4.32
5.22699e-07	0.451264	0.939	0.638	0.00930299	Heart	ENSENSCSAVG00000008056
1.78856e-06	0.365182	0.848	0.615	0.0318328	Heart	KY2019:KY.Chr4.1002
3.1438e-06	0.436561	0.879	0.668	0.0559533	Heart	KY2019:KY.Chr4.57
3.50685e-06	0.409823	0.606	0.284	0.0624149	Heart	KY2019:KY.Chr11.1199
3.59539e-06	0.45894	0.909	0.646	0.0639907	Heart	ENSENSCSAVG00000009090
4.00657e-06	0.416625	0.818	0.634	0.071309	Heart	KY2019:KY.Chr1.1595
5.03207e-06	0.378362	0.788	0.483	0.0895607	Heart	ENSENSCSAVG00000002810
5.45153e-06	0.455491	0.939	0.653	0.0970264	Heart	KY2019:KY.Chr1.1478
5.57445e-06	0.377043	0.636	0.332	0.0992141	Heart	KY2019:KY.UAContig3.153
6.36393e-06	0.305687	0.788	0.449	0.113265	Heart	ENSENSCSAVG00000002561
8.35363e-06	0.313468	0.909	0.748	0.148678	Heart	KY2019:KY.Chr1.143
8.40193e-06	0.380198	1	0.847	0.149538	Heart	KY2019:KY.Chr3.256
8.4146e-06	0.338655	0.939	0.813	0.149763	Heart	KY2019:KY.Chr12.760
2.79328e-05	0.323314	0.727	0.424	0.497149	Heart	ENSENSCSAVG00000000290
3.01539e-05	0.364762	0.727	0.483	0.536679	Heart	ENSENSCSAVG00000006844
4.63984e-05	0.379072	0.424	0.183	0.825798	Heart	ENSENSCSAVG00000000279
4.92634e-05	0.345523	0.879	0.585	0.876789	Heart	KY2019:KY.Chr1.559
5.33927e-05	0.361249	0.727	0.515	0.950283	Heart	KY2019:KY.Chr12.573
5.4169e-05	0.326552	0.818	0.639	0.9641	Heart	KY2019:KY.Chr9.868
5.81343e-05	0.300846	0.636	0.354	1	Heart	KY2019:KY.Chr4.1320
0.000109601	0.518916	0.455	0.231	1	Heart	KY2019:KY.Chr13.12
0.000114168	0.306765	0.364	0.143	1	Heart	KY2019:KY.Chr13.7
0.000284709	0.330008	0.818	0.708	1	Heart	KY2019:KY.Chr5.632
0.000899543	0.316821	0.788	0.618	1	Heart	ENSENSCSAVG00000000347
1.17439e-116	0.889698	0.931	0.021	2.09017e-112	Mesenchyme(A/B)	KY2019:KY.Chr1.2070
6.39022e-107	0.906326	0.828	0.017	1.13733e-102	Mesenchyme(A/B)	ENSENSCSAVG00000009397
6.41661e-54	0.361596	0.276	0.001	1.14203e-49	Mesenchyme(A/B)	KY2019:KY.Chr1.2035
1.44103e-53	0.509272	0.655	0.032	2.56474e-49	Mesenchyme(A/B)	KY2019:KY.Chr1.1536
6.29146e-42	0.666581	0.724	0.055	1.11975e-37	Mesenchyme(A/B)	KY2019:KY.Chr14.1115
9.99904e-39	0.36258	0.517	0.028	1.77963e-34	Mesenchyme(A/B)	KY2019:KY.Chr5.496
5.30695e-38	0.371852	0.414	0.016	9.44531e-34	Mesenchyme(A/B)	ENSENSCSAVG00000001551
1.1671e-24	0.741277	0.862	0.171	2.07721e-20	Mesenchyme(A/B)	KY2019:KY.Chr9.393
6.53017e-24	0.730353	0.897	0.197	1.16224e-19	Mesenchyme(A/B)	ENSENSCSAVG00000007533
1.37153e-20	0.30866	0.517	0.063	2.44106e-16	Mesenchyme(A/B)	KY2019:KY.Chr6.512
3.31141e-20	0.557323	0.759	0.14	5.89365e-16	Mesenchyme(A/B)	ENSENSCSAVG00000006066
5.10617e-17	0.452772	0.69	0.132	9.08797e-13	Mesenchyme(A/B)	ENSENSCSAVG00000005847
7.47351e-15	0.601916	0.759	0.205	1.33014e-10	Mesenchyme(A/B)	ENSENSCSAVG00000003862
8.10377e-15	0.783906	0.655	0.17	1.44231e-10	Mesenchyme(A/B)	ENSENSCSAVG00000007529
3.47981e-14	0.303407	0.586	0.117	6.19337e-10	Mesenchyme(A/B)	ENSENSCSAVG00000001514
7.56807e-14	0.454533	0.793	0.212	1.34697e-09	Mesenchyme(A/B)	ENSENSCSAVG00000000644
6.74418e-12	0.543613	0.862	0.324	1.20033e-07	Mesenchyme(A/B)	KY2019:KY.Chr13.240
7.1299e-12	0.648651	0.828	0.312	1.26898e-07	Mesenchyme(A/B)	ENSENSCSAVG00000009682
1.31605e-11	0.410913	0.69	0.189	2.34231e-07	Mesenchyme(A/B)	KY2019:KY.Chr14.999
1.61184e-10	0.496407	0.828	0.322	2.86876e-06	Mesenchyme(A/B)	KY2019:KY.Chr9.149
2.15507e-08	0.372585	0.793	0.308	0.000383559	Mesenchyme(A/B)	ENSENSCSAVG00000005319
1.20157e-07	0.456534	0.897	0.604	0.00213855	Mesenchyme(A/B)	KY2019:KY.Chr4.757
1.66359e-07	0.480208	0.793	0.334	0.00296086	Mesenchyme(A/B)	KY2019:KY.Chr4.867
8.00338e-07	0.436028	0.793	0.347	0.0142444	Mesenchyme(A/B)	ENSENSCSAVG00000004484
3.31445e-06	0.324622	0.793	0.357	0.0589906	Mesenchyme(A/B)	KY2019:KY.Chr6.371
3.41855e-06	0.33092	0.793	0.454	0.0608434	Mesenchyme(A/B)	KY2019:KY.Chr12.937
4.36806e-06	0.353766	0.966	0.654	0.0777428	Mesenchyme(A/B)	KY2019:KY.Chr1.1478
5.60209e-06	0.390312	0.931	0.731	0.0997061	Mesenchyme(A/B)	ENSENSCSAVG00000009218
7.61198e-06	0.337503	0.621	0.314	0.135478	Mesenchyme(A/B)	KY2019:KY.Chr13.267
3.81146e-05	0.382719	0.966	0.869	0.678364	Mesenchyme(A/B)	KY2019:KY.Chr1.1986
4.7059e-05	0.384086	1	0.848	0.837556	Mesenchyme(A/B)	KY2019:KY.Chr3.256
7.85897e-05	0.304528	0.655	0.33	1	Mesenchyme(A/B)	KY2019:KY.Chr2.18
8.29693e-05	0.343428	1	0.76	1	Mesenchyme(A/B)	ENSENSCSAVG00000003152
0.000138109	0.300474	0.931	0.718	1	Mesenchyme(A/B)	KY2019:KY.Chr3.1135
0.000279099	0.308749	0.966	0.859	1	Mesenchyme(A/B)	KY2019:KY.Chr4.959
5.15705e-69	1.24366	0.926	0.053	9.17852e-65	Germ line	KY2019:KY.Chr12.602
2.00458e-44	4.68809	0.963	0.12	3.56775e-40	Germ line	KY2019:KY.Chr1.1698
3.32428e-44	2.81596	1	0.135	5.91655e-40	Germ line	KY2019:KY.Chr4.632
2.74568e-38	1.941	1	0.168	4.88676e-34	Germ line	KY2019:KY.Chr12.600
1.32693e-37	0.813102	0.852	0.102	2.36166e-33	Germ line	KY2019:KY.Chr11.356
1.41985e-35	3.93286	1	0.189	2.52704e-31	Germ line	KY2019:KY.Chr2.1504
1.50676e-31	1.80787	0.963	0.195	2.68173e-27	Germ line	KY2019:KY.Chr12.601
1.35349e-30	3.1348	1	0.24	2.40894e-26	Germ line	KY2019:KY.Chr4.1328
1.95184e-30	0.348728	0.704	0.075	3.47388e-26	Germ line	KY2019:KY.Chr3.1006
3.41411e-30	1.56188	0.926	0.185	6.07644e-26	Germ line	KY2019:KY.Chr1.238
3.59894e-29	0.632478	0.778	0.107	6.40539e-25	Germ line	KY2019:KY.Chr9.580
3.60082e-27	3.58112	1	0.29	6.40875e-23	Germ line	KY2019:KY.Chr14.560
7.83674e-26	1.68828	1	0.315	1.39478e-21	Germ line	KY2019:KY.Chr9.276
1.49941e-25	1.81537	1	0.322	2.66866e-21	Germ line	KY2019:KY.Chr4.1118
4.64147e-25	1.52433	0.963	0.28	8.26088e-21	Germ line	KY2019:KY.Chr1.886
5.21748e-24	0.734345	0.741	0.124	9.28608e-20	Germ line	KY2019:KY.Chr5.421
8.23823e-24	0.383866	0.704	0.099	1.46624e-19	Germ line	KY2019:KY.Chr1.584
3.06127e-23	1.48519	0.963	0.319	5.44844e-19	Germ line	KY2019:KY.Chr9.354
8.91498e-23	1.0303	0.852	0.203	1.58669e-18	Germ line	KY2019:KY.Chr1.2461
1.17252e-22	3.55972	1	0.409	2.08685e-18	Germ line	KY2019:KY.Chr13.376
3.84781e-22	0.858023	0.889	0.237	6.84834e-18	Germ line	KY2019:KY.Chr11.769
1.1366e-21	2.38824	1	0.457	2.02292e-17	Germ line	KY2019:KY.Chr5.961
1.48371e-21	3.34917	1	0.474	2.6407e-17	Germ line	KY2019:KY.Chr12.746
1.61815e-21	0.846882	0.889	0.229	2.87999e-17	Germ line	KY2019:KY.Chr9.1025
2.02012e-21	0.53939	0.778	0.151	3.59541e-17	Germ line	KY2019:KY.Chr3.730
2.19838e-21	3.49803	1	0.483	3.91267e-17	Germ line	KY2019:KY.Chr2.519
2.97357e-21	1.8848	1	0.484	5.29236e-17	Germ line	KY2019:KY.Chr2.808
7.39961e-21	0.797835	0.926	0.278	1.31698e-16	Germ line	KY2019:KY.Chr7.667
1.04879e-20	1.48331	1	0.492	1.86663e-16	Germ line	KY2019:KY.Chr4.691
1.25984e-20	0.476571	0.704	0.122	2.24226e-16	Germ line	KY2019:KY.Chr7.286
1.31561e-20	2.35791	1	0.537	2.34152e-16	Germ line	KY2019:KY.Chr1.1411
1.38685e-20	0.422024	0.778	0.143	2.46832e-16	Germ line	KY2019:KY.Chr8.465
3.14632e-20	2.17122	1	0.561	5.59981e-16	Germ line	KY2019:KY.Chr2.1554
3.40065e-20	5.97075	1	0.571	6.05247e-16	Germ line	KY2019:KY.Chr1.944
6.54928e-20	1.26483	1	0.471	1.16564e-15	Germ line	KY2019:KY.Chr10.282
6.80454e-20	0.354616	0.667	0.109	1.21107e-15	Germ line	KY2019:KY.Chr14.160
7.27974e-20	1.75716	1	0.599	1.29565e-15	Germ line	KY2019:KY.Chr4.1164
1.09771e-19	2.42947	1	0.634	1.9537e-15	Germ line	KY2019:KY.Chr5.223
1.2376e-19	3.69289	1	0.641	2.20268e-15	Germ line	KY2019:KY.Chr11.319
2.01904e-19	2.21743	1	0.677	3.59348e-15	Germ line	KY2019:KY.Chr8.1143
2.26194e-19	1.56344	1	0.656	4.02579e-15	Germ line	KY2019:KY.Chr8.853
2.353e-19	2.56735	1	0.686	4.18786e-15	Germ line	KY2019:KY.Chr4.1353
2.87338e-19	2.73621	1	0.71	5.11404e-15	Germ line	KY2019:KY.Chr13.287
4.81597e-19	1.59915	1	0.754	8.57147e-15	Germ line	KY2019:KY.Chr2.1510
5.38486e-19	2.44731	1	0.574	9.58398e-15	Germ line	KY2019:KY.Chr7.359
6.57447e-19	3.51079	1	0.842	1.17012e-14	Germ line	KY2019:KY.Chr11.694
7.08715e-19	2.93192	1	0.897	1.26137e-14	Germ line	KY2019:KY.Chr4.229
7.48341e-19	1.73659	1	0.955	1.3319e-14	Germ line	KY2019:KY.Chr9.1124
7.60854e-19	1.98998	1	0.859	1.35417e-14	Germ line	KY2019:KY.Chr5.816
2.33559e-18	1.13298	0.963	0.419	4.15689e-14	Germ line	KY2019:KY.Chr7.1030
3.7131e-18	0.676301	0.963	0.322	6.60857e-14	Germ line	KY2019:KY.Chr5.730
4.30619e-18	1.42385	1	0.774	7.66416e-14	Germ line	KY2019:KY.Chr8.482
5.6106e-18	1.13009	1	0.706	9.98575e-14	Germ line	KY2019:KY.Chr3.512
8.03922e-18	1.36623	1	0.763	1.43082e-13	Germ line	KY2019:KY.Chr11.402
1.1254e-17	1.05705	1	0.93	2.00299e-13	Germ line	KY2019:KY.Chr8.607
1.71813e-17	1.2604	1	0.744	3.05793e-13	Germ line	KY2019:KY.Chr9.355
2.78483e-17	1.38005	1	0.789	4.95645e-13	Germ line	KY2019:KY.Chr7.73
3.29524e-17	1.07518	1	0.819	5.86487e-13	Germ line	KY2019:KY.Chr1.2539
4.7755e-17	0.704582	0.778	0.203	8.49943e-13	Germ line	KY2019:KY.Chr11.1163
3.39871e-16	0.949521	1	0.894	6.04902e-12	Germ line	KY2019:KY.UAContig2.2
3.45245e-16	0.617235	0.778	0.221	6.14468e-12	Germ line	KY2019:KY.Chr4.421
5.7565e-16	1.42185	0.963	0.764	1.02454e-11	Germ line	KY2019:KY.Chr3.930
6.158e-16	1.37732	0.963	0.819	1.096e-11	Germ line	KY2019:KY.Chr1.1793
6.57298e-16	0.313461	0.519	0.077	1.16986e-11	Germ line	KY2019:KY.UAContig4.52
1.10141e-15	0.597201	0.926	0.336	1.9603e-11	Germ line	KY2019:KY.Chr14.142
1.33017e-15	0.357467	0.593	0.108	2.36743e-11	Germ line	KY2019:KY.UAContig4.61
1.36128e-15	0.819716	1	0.792	2.42281e-11	Germ line	KY2019:KY.Chr3.292
1.68112e-15	0.436949	0.667	0.15	2.99206e-11	Germ line	KY2019:KY.Chr1.1934
2.48152e-15	0.389683	0.63	0.127	4.41661e-11	Germ line	KY2019:KY.Chr2.2254
2.78894e-15	1.15142	0.963	0.919	4.96375e-11	Germ line	KY2019:KY.Chr12.1061
5.73192e-15	1.09398	0.926	0.643	1.02017e-10	Germ line	KY2019:KY.Chr14.934
1.47749e-14	0.530004	0.852	0.287	2.62964e-10	Germ line	KY2019:KY.Chr5.392
1.79952e-14	1.00264	0.963	0.762	3.20279e-10	Germ line	KY2019:KY.Chr8.412
2.27858e-14	0.945037	0.963	0.747	4.05542e-10	Germ line	KY2019:KY.Chr9.932
6.03179e-13	0.467382	0.778	0.255	1.07354e-08	Germ line	KY2019:KY.Chr14.514
7.88009e-13	0.771965	0.963	0.676	1.4025e-08	Germ line	KY2019:KY.Chr4.1194
9.71821e-13	0.346775	0.593	0.142	1.72965e-08	Germ line	KY2019:KY.Chr2.863
1.30493e-12	0.688762	1	0.898	2.32251e-08	Germ line	KY2019:KY.Chr14.24
2.21705e-12	0.743636	0.926	0.634	3.9459e-08	Germ line	KY2019:KY.Chr1.1242
2.61174e-12	0.387128	0.704	0.207	4.64837e-08	Germ line	KY2019:KY.Chr7.863
2.98293e-12	0.390264	0.519	0.111	5.30903e-08	Germ line	KY2019:KY.Chr2.1326
4.07622e-12	0.626992	0.778	0.317	7.25486e-08	Germ line	KY2019:KY.Chr8.967
1.79762e-11	0.604547	0.926	0.594	3.19941e-07	Germ line	KY2019:KY.Chr12.326
3.0017e-11	0.607233	0.778	0.335	5.34242e-07	Germ line	KY2019:KY.Chr4.704
8.21681e-11	0.394415	0.778	0.308	1.46243e-06	Germ line	KY2019:KY.Chr14.13
1.81275e-10	0.330839	0.778	0.273	3.22634e-06	Germ line	KY2019:KY.Chr1.19
1.89383e-10	0.590513	1	0.817	3.37065e-06	Germ line	KY2019:KY.Chr7.125
2.85642e-10	0.38983	0.63	0.179	5.08386e-06	Germ line	KY2019:KY.Chr14.573
6.01005e-10	0.829648	0.889	0.65	1.06967e-05	Germ line	KY2019:KY.Chr3.1530
7.67898e-10	0.41231	0.667	0.243	1.36671e-05	Germ line	KY2019:KY.Chr4.734
1.74788e-09	0.441796	0.741	0.316	3.11088e-05	Germ line	KY2019:KY.Chr5.562
1.821e-09	0.541407	0.889	0.618	3.24101e-05	Germ line	KY2019:KY.Chr3.822
2.09977e-09	0.383012	0.63	0.188	3.73717e-05	Germ line	KY2019:KY.Chr12.716
2.12977e-09	0.616226	1	0.945	3.79057e-05	Germ line	KY2019:KY.Chr3.1696
6.34525e-09	0.553631	0.963	0.77	0.000112933	Germ line	KY2019:KY.Chr9.280
6.49556e-09	0.556432	0.926	0.789	0.000115608	Germ line	KY2019:KY.Chr9.16
1.56394e-08	0.532986	0.778	0.446	0.00027835	Germ line	KY2019:KY.Chr5.172
1.83897e-08	0.461364	0.778	0.427	0.0003273	Germ line	KY2019:KY.Chr3.1288
1.97637e-08	0.40633	1	0.918	0.000351754	Germ line	KY2019:KY.Chr1.1258
6.43443e-08	0.402269	0.963	0.648	0.0011452	Germ line	KY2019:KY.Chr5.426
9.46457e-08	0.513278	0.889	0.674	0.0016845	Germ line	KY2019:KY.Chr4.911
1.08531e-07	0.476049	1	0.866	0.00193163	Germ line	KY2019:KY.Chr12.739
1.17945e-07	0.32078	0.815	0.443	0.00209918	Germ line	KY2019:KY.Chr14.1106
2.122e-07	0.333555	0.778	0.371	0.00377673	Germ line	KY2019:KY.Chr5.806
2.52053e-07	0.461091	0.852	0.522	0.00448603	Germ line	KY2019:KY.Chr1.1582
3.47565e-07	0.319808	0.963	0.945	0.00618595	Germ line	KY2019:KY.Chr4.76
4.06644e-07	0.375475	0.926	0.627	0.00723745	Germ line	KY2019:KY.Chr14.278
5.76827e-07	0.443659	0.889	0.713	0.0102664	Germ line	KY2019:KY.Chr2.2105
6.3585e-07	0.309756	0.852	0.474	0.0113169	Germ line	KY2019:KY.Chr11.1246
7.74066e-07	0.43538	0.926	0.715	0.0137768	Germ line	KY2019:KY.Chr4.1317
8.70341e-07	0.464519	0.889	0.674	0.0154903	Germ line	KY2019:KY.Chr3.356
1.32453e-06	0.398643	0.963	0.847	0.023574	Germ line	KY2019:KY.Chr5.834
1.4908e-06	0.339707	1	0.824	0.0265333	Germ line	KY2019:KY.Chr9.716
2.16497e-06	0.37013	0.852	0.617	0.0385321	Germ line	KY2019:KY.Chr11.174
2.22661e-06	0.334686	1	0.779	0.0396293	Germ line	KY2019:KY.Chr1.1556
3.94828e-06	0.383349	0.704	0.365	0.0702714	Germ line	KY2019:KY.Chr5.677
1.03879e-05	0.361881	0.963	0.863	0.184885	Germ line	KY2019:KY.Chr4.962
2.52534e-05	0.321076	0.852	0.57	0.449459	Germ line	KY2019:KY.Chr1.1301
2.83558e-05	0.373777	0.852	0.572	0.504676	Germ line	KY2019:KY.Chr7.720
3.62187e-05	0.341831	0.852	0.773	0.64462	Germ line	KY2019:KY.Chr14.587
3.77874e-05	0.35213	0.889	0.745	0.67254	Germ line	KY2019:KY.Chr2.1022
4.08657e-05	0.383306	0.926	0.811	0.727328	Germ line	KY2019:KY.Chr10.748
0.000100584	0.326083	0.741	0.504	1	Germ line	KY2019:KY.Chr2.2136
0.000104238	0.34344	0.778	0.521	1	Germ line	KY2019:KY.Chr9.269
0.000405088	0.347902	0.778	0.634	1	Germ line	KY2019:KY.Chr8.804
0.00041231	0.301412	0.815	0.624	1	Germ line	KY2019:KY.Chr8.1204
0.000929685	0.327803	0.889	0.621	1	Germ line	KY2019:KY.Chr13.193
0.00241131	0.349291	0.926	0.785	1	Germ line	KY2019:KY.Chr7.805

## Sheet: Figure S9
Figure S9
Marker gene list
p_val	avg_logFC	pct.1	pct.2	p_val_adj	cluster	gene
0	1.65449	0.846	0.226	0	Epidermis(a)	KY2019:KY.Chr11.1086
0	1.37093	0.99	0.371	0	Epidermis(a)	KY2019:KY.Chr14.629
0	1.36111	0.849	0.235	0	Epidermis(a)	KY2019:KY.Chr9.390
0	1.30463	0.726	0.133	0	Epidermis(a)	KY2019:KY.Chr7.63
0	1.2858	0.877	0.249	0	Epidermis(a)	ENSCSAVG00000002693
0	1.27324	0.988	0.45	0	Epidermis(a)	KY2019:KY.Chr7.872
0	1.22131	0.982	0.441	0	Epidermis(a)	ENSCSAVG00000002057
0	1.20189	0.895	0.302	0	Epidermis(a)	ENSCSAVG00000004774
0	1.18243	0.991	0.569	0	Epidermis(a)	KY2019:KY.Chr1.1655
0	1.09566	0.992	0.475	0	Epidermis(a)	ENSCSAVG00000001302
0	1.06393	0.571	0.069	0	Epidermis(a)	KY2019:KY.Chr7.711
0	1.00887	0.974	0.439	0	Epidermis(a)	ENSCSAVG00000003085
0	1.0072	0.606	0.118	0	Epidermis(a)	KY2019:KY.Chr8.306
0	0.99412	0.997	0.559	0	Epidermis(a)	KY2019:KY.Chr11.80
0	0.964082	0.994	0.496	0	Epidermis(a)	ENSCSAVG00000002048
0	0.957079	0.46	0.051	0	Epidermis(a)	KY2019:KY.Chr10.1157
0	0.946131	0.884	0.334	0	Epidermis(a)	ENSCSAVG00000005391
0	0.937939	0.992	0.483	0	Epidermis(a)	KY2019:KY.Chr1.2380
0	0.91397	0.982	0.637	0	Epidermis(a)	KY2019:KY.Chr5.780
0	0.770838	0.449	0.05	0	Epidermis(a)	KY2019:KY.Chr1.1182
1.96395e-292	0.879208	0.987	0.543	4.7066e-288	Epidermis(a)	KY2019:KY.Chr5.393
8.29485e-285	0.800036	0.397	0.043	1.98786e-280	Epidermis(a)	KY2019:KY.Chr4.42
3.08125e-282	0.890417	0.77	0.25	7.38423e-278	Epidermis(a)	KY2019:KY.Chr4.4
4.12147e-281	0.903988	0.917	0.443	9.87711e-277	Epidermis(a)	ENSCSAVG00000006012
5.32981e-279	0.874044	0.997	0.573	1.27729e-274	Epidermis(a)	ENSCSAVG00000011519
1.15482e-272	0.516906	0.27	0.009	2.76753e-268	Epidermis(a)	ENSCSAVG00000001698
7.88762e-270	0.868029	0.907	0.401	1.89027e-265	Epidermis(a)	KY2019:KY.Chr11.437
2.24644e-267	0.80974	0.995	0.592	5.3836e-263	Epidermis(a)	KY2019:KY.Chr1.1897
5.04859e-266	0.829979	0.996	0.647	1.20989e-261	Epidermis(a)	ENSCSAVG00000007297
1.42019e-263	0.850991	0.91	0.417	3.40349e-259	Epidermis(a)	ENSCSAVG00000001425
1.48856e-259	0.857942	0.911	0.438	3.56732e-255	Epidermis(a)	KY2019:KY.Chr9.1057
3.31358e-258	0.840771	0.808	0.327	7.941e-254	Epidermis(a)	KY2019:KY.Chr1.2235
2.54733e-257	0.814469	0.546	0.122	6.10468e-253	Epidermis(a)	KY2019:KY.Chr5.148
1.97255e-245	0.714029	0.981	0.54	4.72721e-241	Epidermis(a)	KY2019:KY.Chr8.757
4.17184e-240	0.803019	0.85	0.347	9.99781e-236	Epidermis(a)	KY2019:KY.Chr7.527
6.46894e-239	0.691873	0.348	0.04	1.55028e-234	Epidermis(a)	KY2019:KY.Chr5.966
7.80384e-232	0.795159	0.688	0.228	1.87019e-227	Epidermis(a)	ENSCSAVG00000009638
1.4425e-229	0.729292	0.899	0.409	3.45696e-225	Epidermis(a)	KY2019:KY.Chr11.363
1.77253e-217	0.712877	0.942	0.664	4.24787e-213	Epidermis(a)	KY2019:KY.Chr8.1072
2.75792e-214	0.743194	0.97	0.644	6.60937e-210	Epidermis(a)	KY2019:KY.Chr1.813
1.38218e-211	0.654253	0.997	0.953	3.3124e-207	Epidermis(a)	KY2019:KY.Chr11.687
1.62336e-210	0.71922	0.626	0.194	3.89037e-206	Epidermis(a)	KY2019:KY.Chr1.2385
1.12454e-200	0.716787	0.827	0.38	2.69496e-196	Epidermis(a)	ENSCSAVG00000010040
4.38797e-197	0.600458	0.354	0.058	1.05158e-192	Epidermis(a)	KY2019:KY.Chr2.2124
8.7073e-195	0.729884	0.688	0.261	2.0867e-190	Epidermis(a)	KY2019:KY.Chr10.176
2.76795e-194	0.640503	0.957	0.674	6.63338e-190	Epidermis(a)	ENSCSAVG00000005525
3.48121e-192	0.684019	0.54	0.153	8.34272e-188	Epidermis(a)	ENSCSAVG00000002334
9.71122e-190	0.683663	0.932	0.504	2.32729e-185	Epidermis(a)	ENSCSAVG00000000479
1.1724e-189	0.612237	0.977	0.747	2.80967e-185	Epidermis(a)	ENSCSAVG00000003152
2.00056e-186	0.721758	0.58	0.191	4.79434e-182	Epidermis(a)	ENSCSAVG00000010754
2.30994e-182	0.678752	0.568	0.182	5.53578e-178	Epidermis(a)	KY2019:KY.Chr1.2243
7.5656e-181	0.605123	0.959	0.652	1.8131e-176	Epidermis(a)	ENSCSAVG00000006926
4.62291e-179	0.673721	0.791	0.354	1.10788e-174	Epidermis(a)	ENSCSAVG00000003823
2.54278e-176	0.514854	0.308	0.046	6.09378e-172	Epidermis(a)	ENSCSAVG00000003098
4.61802e-175	0.663959	0.781	0.366	1.10671e-170	Epidermis(a)	KY2019:KY.Chr9.1098
4.55377e-171	0.859552	0.822	0.48	1.09131e-166	Epidermis(a)	ENSCSAVG00000007933
2.70289e-170	0.694609	0.795	0.456	6.47749e-166	Epidermis(a)	ENSCSAVG00000008491
8.74386e-170	0.68526	0.806	0.377	2.09547e-165	Epidermis(a)	ENSCSAVG00000002586
2.6609e-168	0.423052	1	0.955	6.37684e-164	Epidermis(a)	KY2019:KY.Chr3.256
7.79763e-168	0.641217	0.606	0.22	1.8687e-163	Epidermis(a)	ENSCSAVG00000007159
3.22755e-166	0.639166	0.731	0.322	7.73483e-162	Epidermis(a)	KY2019:KY.Chr6.541
1.04604e-162	0.680447	0.56	0.203	2.50683e-158	Epidermis(a)	ENSCSAVG00000007956
2.44511e-162	0.591527	0.9	0.466	5.85969e-158	Epidermis(a)	KY2019:KY.Chr9.467
8.98273e-162	0.568745	0.992	0.565	2.15271e-157	Epidermis(a)	KY2019:KY.Chr12.342
3.19822e-161	0.813589	0.834	0.524	7.66453e-157	Epidermis(a)	ENSCSAVG00000001594
1.90584e-154	0.6214	0.688	0.301	4.56735e-150	Epidermis(a)	KY2019:KY.Chr9.711
8.84333e-154	0.575697	0.597	0.211	2.1193e-149	Epidermis(a)	KY2019:KY.Chr11.333
3.05832e-151	0.604342	0.578	0.216	7.32926e-147	Epidermis(a)	KY2019:KY.Chr5.214
3.34363e-150	0.56351	0.927	0.633	8.01301e-146	Epidermis(a)	KY2019:KY.Chr1.577
6.59609e-150	0.59416	0.718	0.324	1.58075e-145	Epidermis(a)	KY2019:KY.Chr7.1173
1.73332e-145	0.513141	0.989	0.793	4.15391e-141	Epidermis(a)	KY2019:KY.Chr4.32
5.35682e-141	0.839069	0.689	0.358	1.28376e-136	Epidermis(a)	ENSCSAVG00000000529
1.5982e-140	0.477849	0.257	0.04	3.83009e-136	Epidermis(a)	ENSCSAVG00000008421
6.22822e-140	0.564421	0.726	0.336	1.49259e-135	Epidermis(a)	ENSCSAVG00000006663
7.55057e-139	0.500208	0.972	0.553	1.80949e-134	Epidermis(a)	ENSCSAVG00000002003
3.15309e-137	0.558278	0.568	0.218	7.55637e-133	Epidermis(a)	KY2019:KY.Chr11.264
4.4554e-137	0.596561	0.67	0.317	1.06774e-132	Epidermis(a)	ENSCSAVG00000008562
1.17115e-136	0.642199	0.508	0.188	2.80666e-132	Epidermis(a)	ENSCSAVG00000002305
1.86432e-136	0.609466	0.749	0.41	4.46784e-132	Epidermis(a)	ENSCSAVG00000009989
2.94089e-135	0.595912	0.619	0.277	7.04785e-131	Epidermis(a)	KY2019:KY.Chr1.1051
1.46181e-134	0.479106	0.904	0.553	3.50323e-130	Epidermis(a)	KY2019:KY.Chr1.1411
1.01049e-133	0.568531	0.51	0.185	2.42163e-129	Epidermis(a)	KY2019:KY.Chr2.1429
2.10406e-132	0.5091	0.411	0.121	5.04239e-128	Epidermis(a)	KY2019:KY.Chr5.940
5.32037e-130	0.555044	0.495	0.181	1.27503e-125	Epidermis(a)	ENSCSAVG00000002906
1.51373e-125	0.513574	0.791	0.407	3.62766e-121	Epidermis(a)	KY2019:KY.Chr6.692
1.98945e-125	0.562001	0.55	0.217	4.76771e-121	Epidermis(a)	KY2019:KY.Chr14.14
4.88082e-124	0.539924	0.55	0.222	1.16969e-119	Epidermis(a)	KY2019:KY.Chr3.1654
2.6133e-123	0.579947	0.751	0.441	6.26278e-119	Epidermis(a)	KY2019:KY.Chr4.738
8.20659e-121	0.325018	1	0.979	1.96671e-116	Epidermis(a)	KY2019:KY.Chr11.160
1.45165e-118	0.484372	0.389	0.118	3.47888e-114	Epidermis(a)	ENSCSAVG00000007985
7.20785e-118	0.535617	0.697	0.34	1.72736e-113	Epidermis(a)	KY2019:KY.Chr12.208
1.84801e-116	0.378203	0.988	0.939	4.42875e-112	Epidermis(a)	KY2019:KY.Chr1.1032
1.6153e-115	0.551186	0.43	0.148	3.87106e-111	Epidermis(a)	KY2019:KY.Chr5.306
1.99907e-115	0.585049	0.737	0.43	4.79076e-111	Epidermis(a)	KY2019:KY.Chr11.1362
3.71658e-114	0.493851	0.887	0.584	8.90677e-110	Epidermis(a)	ENSCSAVG00000007052
3.78273e-113	0.434002	0.954	0.819	9.06531e-109	Epidermis(a)	KY2019:KY.Chr2.2188
3.60588e-111	0.433376	0.32	0.081	8.6415e-107	Epidermis(a)	ENSCSAVG00000007948
5.29068e-111	0.483021	0.361	0.108	1.26791e-106	Epidermis(a)	ENSCSAVG00000001940
1.0878e-108	0.554499	0.614	0.32	2.60692e-104	Epidermis(a)	KY2019:KY.Chr2.1149
1.2596e-107	0.431041	0.319	0.086	3.01862e-103	Epidermis(a)	ENSCSAVG00000000612
2.02567e-106	0.509186	0.712	0.382	4.85452e-102	Epidermis(a)	ENSCSAVG00000004030
2.87999e-103	0.448639	0.343	0.104	6.9019e-99	Epidermis(a)	KY2019:KY.Chr2.2224
5.41104e-102	0.491071	0.461	0.179	1.29676e-97	Epidermis(a)	KY2019:KY.Chr4.458
8.70554e-101	0.464903	0.299	0.081	2.08628e-96	Epidermis(a)	KY2019:KY.Chr13.373
1.11563e-98	0.514995	0.663	0.385	2.67361e-94	Epidermis(a)	KY2019:KY.Chr4.850
1.51658e-97	0.472572	0.381	0.131	3.63448e-93	Epidermis(a)	ENSCSAVG00000001755
1.11879e-95	0.511702	0.539	0.253	2.68119e-91	Epidermis(a)	ENSCSAVG00000001989
1.32867e-94	0.376426	0.267	0.068	3.18417e-90	Epidermis(a)	KY2019:KY.Chr14.1186
1.72524e-93	0.467663	0.816	0.535	4.13454e-89	Epidermis(a)	KY2019:KY.Chr7.1160
8.27125e-93	0.509186	0.485	0.214	1.98221e-88	Epidermis(a)	KY2019:KY.Chr3.1679
7.76092e-90	0.448874	0.842	0.637	1.8599e-85	Epidermis(a)	KY2019:KY.Chr3.809
3.92847e-89	0.474958	0.536	0.262	9.41457e-85	Epidermis(a)	KY2019:KY.Chr12.875
7.30866e-89	0.418983	0.382	0.141	1.75152e-84	Epidermis(a)	KY2019:KY.Chr14.1024
2.03547e-88	0.436902	0.399	0.152	4.87801e-84	Epidermis(a)	ENSCSAVG00000008526
1.40859e-87	0.473594	0.464	0.207	3.37569e-83	Epidermis(a)	KY2019:KY.Chr3.244
3.4417e-87	0.419216	0.325	0.105	8.24803e-83	Epidermis(a)	KY2019:KY.Chr12.618
2.00089e-86	0.401073	0.911	0.737	4.79512e-82	Epidermis(a)	ENSCSAVG00000008495
2.20071e-86	0.406312	0.275	0.079	5.27399e-82	Epidermis(a)	KY2019:KY.Chr1.2234
3.82928e-86	0.454726	0.46	0.205	9.17687e-82	Epidermis(a)	ENSCSAVG00000005463
4.34748e-86	0.455102	0.55	0.266	1.04187e-81	Epidermis(a)	ENSCSAVG00000007699
5.38173e-83	0.398486	0.29	0.089	1.28973e-78	Epidermis(a)	ENSCSAVG00000002911
1.73589e-81	0.444655	0.515	0.248	4.16007e-77	Epidermis(a)	ENSCSAVG00000007674
1.79595e-80	0.458812	0.377	0.15	4.30399e-76	Epidermis(a)	ENSCSAVG00000003262
1.86558e-80	0.4095	0.431	0.178	4.47087e-76	Epidermis(a)	ENSCSAVG00000011636
2.34194e-80	0.436762	0.425	0.184	5.61247e-76	Epidermis(a)	KY2019:KY.Chr9.102
3.46368e-78	0.413105	0.377	0.15	8.30071e-74	Epidermis(a)	KY2019:KY.Chr3.1040
1.86117e-77	0.412132	0.272	0.083	4.46029e-73	Epidermis(a)	ENSCSAVG00000003492
3.62484e-76	0.341661	0.881	0.678	8.68693e-72	Epidermis(a)	KY2019:KY.Chr5.816
1.99345e-75	0.381362	0.279	0.089	4.77731e-71	Epidermis(a)	KY2019:KY.Chr2.2207
3.05871e-72	0.503227	0.278	0.091	7.33019e-68	Epidermis(a)	ENSCSAVG00000003237
1.01104e-71	0.423957	0.59	0.35	2.42297e-67	Epidermis(a)	KY2019:KY.Chr7.603
1.28254e-71	0.417066	0.744	0.537	3.07361e-67	Epidermis(a)	KY2019:KY.Chr10.1420
2.4639e-71	0.421048	0.379	0.16	5.90475e-67	Epidermis(a)	KY2019:KY.Chr14.1021
4.01578e-71	0.390013	0.279	0.094	9.62382e-67	Epidermis(a)	ENSCSAVG00000003998
1.23497e-70	0.427137	0.353	0.143	2.9596e-66	Epidermis(a)	ENSCSAVG00000010131
1.31276e-69	0.425564	0.448	0.22	3.14603e-65	Epidermis(a)	KY2019:KY.Chr10.683
3.58863e-69	0.402494	0.887	0.733	8.60015e-65	Epidermis(a)	KY2019:KY.Chr7.784
6.69687e-69	0.378796	0.448	0.205	1.6049e-64	Epidermis(a)	ENSCSAVG00000002127
6.24966e-68	0.435934	0.626	0.397	1.49773e-63	Epidermis(a)	KY2019:KY.Chr9.1050
1.24032e-67	0.349685	0.269	0.09	2.97243e-63	Epidermis(a)	ENSCSAVG00000004585
1.25496e-67	0.42434	0.52	0.291	3.00751e-63	Epidermis(a)	KY2019:KY.Chr9.832
3.79552e-67	0.382618	0.445	0.209	9.09596e-63	Epidermis(a)	KY2019:KY.Chr5.943
1.50093e-66	0.402595	0.444	0.21	3.59699e-62	Epidermis(a)	ENSCSAVG00000000258
2.74137e-66	0.363499	0.359	0.147	6.5697e-62	Epidermis(a)	KY2019:KY.Chr9.805
2.74214e-66	0.347414	0.256	0.084	6.57155e-62	Epidermis(a)	KY2019:KY.Chr11.1084
1.1643e-63	0.365836	0.348	0.146	2.79025e-59	Epidermis(a)	ENSCSAVG00000007841
1.21849e-62	0.369306	0.384	0.178	2.92012e-58	Epidermis(a)	KY2019:KY.Chr10.933
1.36093e-60	0.365517	0.414	0.192	3.26146e-56	Epidermis(a)	ENSCSAVG00000007675
3.13739e-60	0.374828	0.683	0.431	7.51876e-56	Epidermis(a)	ENSCSAVG00000002674
3.35769e-60	0.402799	0.473	0.254	8.04672e-56	Epidermis(a)	KY2019:KY.Chr3.1394
3.39478e-59	0.344725	0.315	0.129	8.13558e-55	Epidermis(a)	KY2019:KY.Chr5.215
1.01657e-58	0.358063	0.451	0.226	2.4362e-54	Epidermis(a)	KY2019:KY.Chr7.359
6.47145e-58	0.368911	0.774	0.603	1.55088e-53	Epidermis(a)	KY2019:KY.Chr4.450
1.27299e-57	0.305117	0.926	0.802	3.05072e-53	Epidermis(a)	KY2019:KY.Chr12.864
2.56496e-57	0.388058	0.462	0.24	6.14692e-53	Epidermis(a)	KY2019:KY.Chr1.28
1.01705e-55	0.414619	0.508	0.284	2.43737e-51	Epidermis(a)	KY2019:KY.Chr1.2547
2.15252e-55	0.341601	0.781	0.58	5.1585e-51	Epidermis(a)	KY2019:KY.Chr4.684
2.20063e-55	0.304317	0.254	0.092	5.27382e-51	Epidermis(a)	KY2019:KY.Chr4.77
2.89917e-54	0.329426	0.64	0.407	6.94785e-50	Epidermis(a)	KY2019:KY.Chr1.1557
7.12278e-54	0.379147	0.55	0.329	1.70697e-49	Epidermis(a)	ENSCSAVG00000007156
2.2941e-53	0.345801	0.44	0.223	5.4978e-49	Epidermis(a)	ENSCSAVG00000006254
8.84104e-53	0.457929	0.344	0.162	2.11876e-48	Epidermis(a)	ENSCSAVG00000005050
2.08399e-52	0.350136	0.355	0.165	4.99428e-48	Epidermis(a)	ENSCSAVG00000002597
4.7507e-52	0.439527	0.326	0.148	1.1385e-47	Epidermis(a)	ENSCSAVG00000001267
4.85349e-52	0.355096	0.592	0.385	1.16314e-47	Epidermis(a)	KY2019:KY.Chr9.559
7.62069e-52	0.473748	0.46	0.259	1.8263e-47	Epidermis(a)	ENSCSAVG00000000968
2.16223e-50	0.365275	0.562	0.359	5.18179e-46	Epidermis(a)	KY2019:KY.Chr12.760
3.26156e-50	0.330891	0.444	0.24	7.81632e-46	Epidermis(a)	ENSCSAVG00000004539
4.36648e-49	0.571663	0.498	0.315	1.04643e-44	Epidermis(a)	ENSCSAVG00000000967
1.26917e-47	0.324005	0.384	0.191	3.04157e-43	Epidermis(a)	ENSCSAVG00000007605
3.95798e-47	0.302285	0.255	0.103	9.48531e-43	Epidermis(a)	KY2019:KY.Chr4.339
5.72817e-47	0.32837	0.394	0.202	1.37276e-42	Epidermis(a)	ENSCSAVG00000001516
6.78966e-47	0.323213	0.381	0.197	1.62714e-42	Epidermis(a)	KY2019:KY.Chr5.604
5.4693e-46	0.330688	0.593	0.397	1.31072e-41	Epidermis(a)	KY2019:KY.Chr1.167
1.35844e-45	0.338601	0.518	0.321	3.25551e-41	Epidermis(a)	ENSCSAVG00000004703
4.41432e-44	0.302275	0.708	0.537	1.05789e-39	Epidermis(a)	KY2019:KY.Chr1.1073
1.59921e-43	0.339253	0.568	0.382	3.83251e-39	Epidermis(a)	KY2019:KY.Chr5.443
7.1894e-43	0.357014	0.59	0.418	1.72294e-38	Epidermis(a)	KY2019:KY.Chr12.125
9.84361e-43	0.307816	0.319	0.156	2.35902e-38	Epidermis(a)	ENSCSAVG00000006644
2.28079e-39	0.309797	0.368	0.2	5.46592e-35	Epidermis(a)	ENSCSAVG00000011318
1.91539e-38	0.308251	0.382	0.215	4.59023e-34	Epidermis(a)	KY2019:KY.Chr11.745
2.27124e-38	0.322003	0.693	0.545	5.44303e-34	Epidermis(a)	KY2019:KY.Chr9.166
1.80878e-37	0.309928	0.447	0.275	4.33474e-33	Epidermis(a)	KY2019:KY.Chr1.1775
2.69011e-37	0.408096	0.305	0.156	6.44686e-33	Epidermis(a)	ENSCSAVG00000003292
1.72167e-36	0.301805	0.261	0.122	4.12598e-32	Epidermis(a)	ENSCSAVG00000005426
6.44964e-36	0.310734	0.401	0.237	1.54566e-31	Epidermis(a)	KY2019:KY.Chr14.233
3.51427e-35	0.328197	0.5	0.337	8.42195e-31	Epidermis(a)	KY2019:KY.Chr1.2100
1.68532e-34	0.319202	0.58	0.424	4.03887e-30	Epidermis(a)	KY2019:KY.Chr13.435
1.5522e-33	0.349291	0.251	0.123	3.71985e-29	Epidermis(a)	KY2019:KY.Chr11.909
0	1.51366	0.748	0.044	0	Epidermis(b)	KY2019:KY.Chr12.726
0	1.02091	0.996	0.572	0	Epidermis(b)	KY2019:KY.Chr12.342
0	0.999263	0.94	0.346	0	Epidermis(b)	ENSCSAVG00000001688
2.07878e-307	0.992529	0.984	0.584	4.9818e-303	Epidermis(b)	ENSCSAVG00000011519
6.81626e-304	0.943651	0.963	0.608	1.63352e-299	Epidermis(b)	KY2019:KY.Chr5.292
7.65697e-301	0.924	0.985	0.558	1.83499e-296	Epidermis(b)	ENSCSAVG00000002003
1.17886e-294	0.924217	0.992	0.601	2.82514e-290	Epidermis(b)	KY2019:KY.Chr1.1897
1.05703e-290	0.915859	0.963	0.581	2.53316e-286	Epidermis(b)	KY2019:KY.Chr11.628
2.44619e-275	0.947976	0.971	0.51	5.86229e-271	Epidermis(b)	ENSCSAVG00000002048
2.49114e-267	0.912949	0.993	0.569	5.97001e-263	Epidermis(b)	KY2019:KY.Chr11.80
1.32257e-262	0.886969	0.502	0.091	3.16953e-258	Epidermis(b)	ENSCSAVG00000007083
5.31943e-262	0.917676	0.982	0.495	1.2748e-257	Epidermis(b)	KY2019:KY.Chr1.2380
2.11695e-258	0.857064	0.984	0.656	5.07326e-254	Epidermis(b)	ENSCSAVG00000007297
1.39418e-252	0.906289	0.869	0.353	3.34116e-248	Epidermis(b)	KY2019:KY.Chr7.527
4.63514e-252	0.822104	0.686	0.2	1.11081e-247	Epidermis(b)	KY2019:KY.Chr11.333
3.78877e-249	0.832472	0.924	0.574	9.07978e-245	Epidermis(b)	ENSCSAVG00000010866
5.25218e-246	0.891091	0.978	0.648	1.25869e-241	Epidermis(b)	KY2019:KY.Chr1.813
3.77559e-220	0.76045	0.58	0.155	9.04821e-216	Epidermis(b)	ENSCSAVG00000007605
8.48783e-216	0.732997	0.862	0.39	2.03411e-211	Epidermis(b)	KY2019:KY.Chr1.1207
1.30365e-215	0.764609	0.899	0.412	3.12419e-211	Epidermis(b)	KY2019:KY.Chr11.437
2.04835e-215	0.959141	0.816	0.42	4.90886e-211	Epidermis(b)	KY2019:KY.Chr11.1362
3.31396e-215	0.806675	0.938	0.456	7.9419e-211	Epidermis(b)	ENSCSAVG00000003085
2.3691e-205	0.544264	0.28	0.025	5.67754e-201	Epidermis(b)	KY2019:KY.Chr9.472
2.0863e-204	0.904954	0.716	0.311	4.99983e-200	Epidermis(b)	KY2019:KY.Chr12.108
5.13275e-200	0.726255	0.841	0.353	1.23006e-195	Epidermis(b)	ENSCSAVG00000005391
5.10517e-198	0.71312	0.937	0.46	1.22345e-193	Epidermis(b)	ENSCSAVG00000002057
8.06572e-198	0.731267	0.604	0.188	1.93295e-193	Epidermis(b)	KY2019:KY.Chr3.602
1.49581e-196	0.781722	0.791	0.382	3.58471e-192	Epidermis(b)	KY2019:KY.Chr1.1478
2.27213e-194	0.839149	0.75	0.358	5.44515e-190	Epidermis(b)	KY2019:KY.Chr12.374
3.22768e-192	0.769934	0.6	0.191	7.73513e-188	Epidermis(b)	KY2019:KY.Chr4.854
1.45029e-191	0.698588	0.973	0.555	3.47562e-187	Epidermis(b)	KY2019:KY.Chr5.393
1.40918e-189	0.703345	0.851	0.402	3.3771e-185	Epidermis(b)	KY2019:KY.Chr6.692
3.66297e-189	0.696538	0.594	0.189	8.77831e-185	Epidermis(b)	ENSCSAVG00000005290
3.58215e-187	0.683856	0.947	0.469	8.58462e-183	Epidermis(b)	KY2019:KY.Chr7.872
5.82059e-187	0.631996	0.941	0.67	1.3949e-182	Epidermis(b)	KY2019:KY.Chr5.816
1.48023e-183	0.538115	0.984	0.938	3.54738e-179	Epidermis(b)	ENSCSAVG00000006357
1.19336e-179	0.667269	0.955	0.659	2.8599e-175	Epidermis(b)	ENSCSAVG00000006926
8.03886e-178	0.645589	0.92	0.556	1.92651e-173	Epidermis(b)	KY2019:KY.Chr1.1411
2.43517e-176	0.693123	0.796	0.334	5.83588e-172	Epidermis(b)	ENSCSAVG00000004774
2.32982e-175	0.712939	0.868	0.435	5.58341e-171	Epidermis(b)	ENSCSAVG00000001425
7.35986e-172	0.674793	0.66	0.246	1.76379e-167	Epidermis(b)	ENSCSAVG00000002343
6.35669e-171	0.69615	0.583	0.198	1.52338e-166	Epidermis(b)	ENSCSAVG00000006254
1.96058e-168	0.674309	0.75	0.326	4.69853e-164	Epidermis(b)	KY2019:KY.Chr6.541
9.13896e-167	0.68236	0.607	0.213	2.19015e-162	Epidermis(b)	ENSCSAVG00000005222
1.17349e-166	0.667651	0.79	0.373	2.81228e-162	Epidermis(b)	ENSCSAVG00000004030
2.25347e-163	0.608508	0.963	0.491	5.40044e-159	Epidermis(b)	ENSCSAVG00000001302
8.28551e-163	0.687209	0.408	0.096	1.98562e-158	Epidermis(b)	ENSCSAVG00000009731
1.44894e-157	0.658422	0.864	0.456	3.47238e-153	Epidermis(b)	KY2019:KY.Chr9.1057
6.06832e-157	0.630488	0.935	0.684	1.45427e-152	Epidermis(b)	ENSCSAVG00000005525
9.06347e-157	0.707043	0.726	0.341	2.17206e-152	Epidermis(b)	KY2019:KY.Chr12.208
8.01596e-156	0.68429	0.591	0.21	1.92102e-151	Epidermis(b)	KY2019:KY.Chr1.2385
1.20911e-154	0.68759	0.686	0.3	2.89764e-150	Epidermis(b)	KY2019:KY.Chr2.773
9.87817e-152	0.63147	0.847	0.429	2.3673e-147	Epidermis(b)	KY2019:KY.Chr11.363
7.87173e-149	0.597327	0.803	0.393	1.88646e-144	Epidermis(b)	ENSCSAVG00000010040
1.75522e-147	0.615325	0.518	0.177	4.20638e-143	Epidermis(b)	KY2019:KY.Chr4.491
6.44404e-145	0.584927	0.622	0.25	1.54431e-140	Epidermis(b)	KY2019:KY.Chr12.893
8.45985e-144	0.630203	0.888	0.631	2.0274e-139	Epidermis(b)	KY2019:KY.Chr3.809
2.93989e-142	0.580824	0.867	0.462	7.04545e-138	Epidermis(b)	ENSCSAVG00000006012
7.19796e-141	0.625989	0.688	0.308	1.72499e-136	Epidermis(b)	KY2019:KY.Chr9.711
4.3135e-140	0.676981	0.498	0.17	1.03373e-135	Epidermis(b)	ENSCSAVG00000011636
2.70421e-138	0.582707	0.718	0.332	6.48063e-134	Epidermis(b)	KY2019:KY.Chr7.1173
1.14189e-137	0.655965	0.71	0.367	2.73653e-133	Epidermis(b)	ENSCSAVG00000006794
3.63033e-136	0.571428	0.927	0.639	8.70008e-132	Epidermis(b)	KY2019:KY.Chr1.577
2.51259e-135	0.641777	0.758	0.369	6.02142e-131	Epidermis(b)	ENSCSAVG00000003823
1.33251e-126	0.616657	0.712	0.347	3.19337e-122	Epidermis(b)	ENSCSAVG00000006663
5.21712e-125	0.560041	0.754	0.38	1.25028e-120	Epidermis(b)	KY2019:KY.Chr9.1098
2.09337e-122	0.506869	0.907	0.517	5.01676e-118	Epidermis(b)	ENSCSAVG00000000479
2.47238e-122	0.641369	0.483	0.173	5.92506e-118	Epidermis(b)	ENSCSAVG00000006789
1.05771e-120	0.508851	0.962	0.755	2.5348e-116	Epidermis(b)	ENSCSAVG00000003152
3.68466e-120	0.587077	0.724	0.397	8.83029e-116	Epidermis(b)	KY2019:KY.Chr9.692
7.05685e-118	0.53456	0.879	0.591	1.69117e-113	Epidermis(b)	ENSCSAVG00000007052
7.61811e-118	0.576296	0.515	0.196	1.82568e-113	Epidermis(b)	ENSCSAVG00000002127
7.80009e-117	0.399475	0.983	0.913	1.86929e-112	Epidermis(b)	ENSCSAVG00000009090
1.8106e-115	0.472479	0.954	0.8	4.3391e-111	Epidermis(b)	ENSCSAVG00000000929
8.08325e-115	0.550331	0.514	0.2	1.93715e-110	Epidermis(b)	KY2019:KY.Chr5.943
2.10718e-113	0.543687	0.491	0.186	5.04987e-109	Epidermis(b)	ENSCSAVG00000001516
2.62224e-112	0.535393	0.406	0.13	6.2842e-108	Epidermis(b)	KY2019:KY.Chr11.1154
1.52476e-106	0.324613	1	0.979	3.65408e-102	Epidermis(b)	KY2019:KY.Chr11.160
2.27564e-103	0.477787	0.402	0.134	5.45357e-99	Epidermis(b)	ENSCSAVG00000001993
1.12327e-102	0.548733	0.653	0.329	2.69191e-98	Epidermis(b)	KY2019:KY.Chr7.1202
5.18599e-102	0.35365	0.993	0.942	1.24282e-97	Epidermis(b)	KY2019:KY.Chr9.987
6.59892e-102	0.523426	0.47	0.175	1.58143e-97	Epidermis(b)	ENSCSAVG00000002334
1.45252e-100	0.584895	0.624	0.319	3.48097e-96	Epidermis(b)	ENSCSAVG00000007156
1.77528e-100	0.50962	0.326	0.093	4.25445e-96	Epidermis(b)	ENSCSAVG00000011211
1.4441e-99	0.459717	0.934	0.654	3.4608e-95	Epidermis(b)	KY2019:KY.Chr5.780
1.94332e-98	0.425997	0.981	0.799	4.65717e-94	Epidermis(b)	KY2019:KY.Chr4.32
2.17115e-98	0.470435	0.388	0.13	5.20317e-94	Epidermis(b)	KY2019:KY.Chr14.995
7.19205e-98	0.401849	0.759	0.426	1.72357e-93	Epidermis(b)	KY2019:KY.Chr1.205
2.33816e-97	0.354694	0.987	0.964	5.60341e-93	Epidermis(b)	ENSCSAVG00000008648
3.92402e-97	0.436814	0.27	0.066	9.40392e-93	Epidermis(b)	KY2019:KY.Chr5.413
7.52815e-97	0.640732	0.578	0.274	1.80412e-92	Epidermis(b)	KY2019:KY.Chr1.2547
4.38453e-96	0.520871	0.532	0.232	1.05075e-91	Epidermis(b)	KY2019:KY.Chr11.264
1.45507e-95	0.399965	0.957	0.886	3.48707e-91	Epidermis(b)	KY2019:KY.Chr14.637
3.86564e-94	0.477789	0.608	0.286	9.264e-90	Epidermis(b)	KY2019:KY.Chr10.176
6.47545e-94	0.38068	0.934	0.588	1.55184e-89	Epidermis(b)	KY2019:KY.Chr1.1655
8.05487e-94	0.444902	0.381	0.129	1.93035e-89	Epidermis(b)	KY2019:KY.Chr7.1184
3.36575e-93	0.312418	0.859	0.41	8.06601e-89	Epidermis(b)	KY2019:KY.Chr14.629
3.59128e-93	0.447743	0.884	0.659	8.6065e-89	Epidermis(b)	KY2019:KY.Chr7.416
3.85909e-93	0.485775	0.627	0.291	9.24832e-89	Epidermis(b)	KY2019:KY.Chr9.390
2.7355e-91	0.479461	0.429	0.167	6.55563e-87	Epidermis(b)	KY2019:KY.Chr1.984
6.03133e-89	0.459708	0.495	0.204	1.44541e-84	Epidermis(b)	KY2019:KY.Chr1.2243
8.06851e-89	0.456308	0.504	0.219	1.93362e-84	Epidermis(b)	KY2019:KY.Chr14.233
4.06945e-88	0.384355	0.993	0.954	9.75244e-84	Epidermis(b)	KY2019:KY.Chr11.687
1.3233e-87	0.338737	0.978	0.924	3.17129e-83	Epidermis(b)	KY2019:KY.Chr2.2149
6.08123e-87	0.469741	0.541	0.258	1.45737e-82	Epidermis(b)	ENSCSAVG00000001989
8.6483e-87	0.493208	0.635	0.36	2.07256e-82	Epidermis(b)	KY2019:KY.Chr3.1502
1.24817e-86	0.483757	0.513	0.236	2.99124e-82	Epidermis(b)	KY2019:KY.Chr3.1654
1.10438e-82	0.474453	0.462	0.2	2.64664e-78	Epidermis(b)	KY2019:KY.Chr8.839
2.39174e-82	0.41672	0.835	0.488	5.73181e-78	Epidermis(b)	KY2019:KY.Chr9.467
3.99518e-82	0.453331	0.715	0.433	9.57445e-78	Epidermis(b)	ENSCSAVG00000007890
3.06273e-80	0.39109	0.932	0.762	7.33982e-76	Epidermis(b)	KY2019:KY.Chr3.818
8.3501e-80	0.429647	0.523	0.244	2.0011e-75	Epidermis(b)	ENSCSAVG00000007159
1.40334e-79	0.405361	0.897	0.684	3.3631e-75	Epidermis(b)	ENSCSAVG00000008481
2.32478e-79	0.376552	0.318	0.101	5.57134e-75	Epidermis(b)	KY2019:KY.Chr3.553
4.12412e-79	0.448936	0.445	0.189	9.88344e-75	Epidermis(b)	ENSCSAVG00000009214
1.97173e-78	0.36243	0.94	0.801	4.72525e-74	Epidermis(b)	KY2019:KY.Chr12.864
3.12904e-78	0.534721	0.314	0.104	7.49875e-74	Epidermis(b)	ENSCSAVG00000002046
4.93078e-77	0.419267	0.678	0.363	1.18166e-72	Epidermis(b)	KY2019:KY.Chr1.2235
2.58473e-75	0.354755	0.931	0.828	6.19431e-71	Epidermis(b)	KY2019:KY.Chr6.679
2.98478e-75	0.460356	0.575	0.303	7.15303e-71	Epidermis(b)	ENSCSAVG00000003860
1.4801e-74	0.437808	0.389	0.156	3.54705e-70	Epidermis(b)	ENSCSAVG00000011267
5.07737e-74	0.365175	0.294	0.094	1.21679e-69	Epidermis(b)	KY2019:KY.Chr2.1135
1.01278e-73	0.472772	0.707	0.431	2.42713e-69	Epidermis(b)	ENSCSAVG00000002674
7.37644e-72	0.441352	0.577	0.313	1.76776e-67	Epidermis(b)	ENSCSAVG00000004703
1.80962e-71	0.390462	0.271	0.084	4.33676e-67	Epidermis(b)	KY2019:KY.Chr7.417
2.81102e-71	0.38366	0.505	0.233	6.7366e-67	Epidermis(b)	KY2019:KY.Chr14.14
1.02434e-70	0.364365	0.884	0.681	2.45484e-66	Epidermis(b)	KY2019:KY.Chr8.1072
3.91706e-69	0.400531	0.816	0.577	9.38723e-65	Epidermis(b)	KY2019:KY.Chr4.684
1.41969e-67	0.410697	0.5	0.239	3.40229e-63	Epidermis(b)	KY2019:KY.Chr5.214
2.09286e-67	0.341669	0.26	0.081	5.01555e-63	Epidermis(b)	KY2019:KY.Chr3.758
1.09629e-66	0.376439	0.307	0.111	2.62726e-62	Epidermis(b)	KY2019:KY.Chr11.1021
1.44595e-66	0.419002	0.402	0.181	3.46522e-62	Epidermis(b)	KY2019:KY.Chr9.196
2.94399e-66	0.328964	0.276	0.09	7.05527e-62	Epidermis(b)	KY2019:KY.Chr4.77
6.61749e-66	0.404551	0.368	0.149	1.58588e-61	Epidermis(b)	KY2019:KY.Chr9.805
8.51434e-66	0.402094	0.556	0.296	2.04046e-61	Epidermis(b)	KY2019:KY.Chr1.1051
9.56694e-66	0.379739	0.359	0.146	2.29272e-61	Epidermis(b)	KY2019:KY.Chr9.382
5.48202e-64	0.370052	0.872	0.725	1.31377e-59	Epidermis(b)	KY2019:KY.Chr3.296
8.33177e-64	0.434654	0.569	0.323	1.99671e-59	Epidermis(b)	KY2019:KY.Chr14.65
4.73293e-63	0.40255	0.527	0.276	1.13425e-58	Epidermis(b)	ENSCSAVG00000007699
1.6279e-62	0.416402	0.295	0.109	3.90127e-58	Epidermis(b)	ENSCSAVG00000011532
2.55092e-62	0.391661	0.347	0.142	6.11327e-58	Epidermis(b)	KY2019:KY.Chr5.800
4.82323e-62	0.37337	0.435	0.2	1.15589e-57	Epidermis(b)	ENSCSAVG00000002906
5.59926e-62	0.345629	0.911	0.74	1.34186e-57	Epidermis(b)	ENSCSAVG00000008495
3.4661e-61	0.396976	0.741	0.533	8.3065e-57	Epidermis(b)	KY2019:KY.Chr1.1073
2.86649e-60	0.333499	0.304	0.114	6.86954e-56	Epidermis(b)	KY2019:KY.Chr12.618
4.14683e-60	0.435071	0.272	0.096	9.93789e-56	Epidermis(b)	ENSCSAVG00000003237
7.42691e-59	0.386818	0.439	0.214	1.77986e-54	Epidermis(b)	ENSCSAVG00000005463
3.78566e-57	0.36017	0.339	0.142	9.07233e-53	Epidermis(b)	KY2019:KY.Chr11.309
7.84228e-57	0.395515	0.782	0.591	1.8794e-52	Epidermis(b)	KY2019:KY.Chr11.685
1.00642e-55	0.495718	0.356	0.163	2.41187e-51	Epidermis(b)	ENSCSAVG00000005050
1.0586e-55	0.330285	0.906	0.795	2.53694e-51	Epidermis(b)	KY2019:KY.Chr7.632
2.3103e-55	0.341747	0.314	0.126	5.53664e-51	Epidermis(b)	ENSCSAVG00000010946
1.94243e-54	0.37945	0.73	0.519	4.65503e-50	Epidermis(b)	ENSCSAVG00000011130
2.15136e-54	0.373655	0.45	0.225	5.15574e-50	Epidermis(b)	ENSCSAVG00000010754
4.39628e-54	0.365806	0.517	0.271	1.05357e-49	Epidermis(b)	ENSCSAVG00000009638
1.22661e-53	0.366898	0.412	0.197	2.93958e-49	Epidermis(b)	ENSCSAVG00000007675
1.59213e-53	0.389412	0.588	0.369	3.81554e-49	Epidermis(b)	KY2019:KY.Chr2.1018
1.61472e-53	0.371322	0.528	0.305	3.86967e-49	Epidermis(b)	KY2019:KY.Chr3.121
1.51461e-52	0.339303	0.346	0.153	3.62976e-48	Epidermis(b)	ENSCSAVG00000006644
3.50579e-52	0.562023	0.398	0.202	8.40163e-48	Epidermis(b)	ENSCSAVG00000003888
2.79435e-51	0.357216	0.685	0.455	6.69665e-47	Epidermis(b)	ENSCSAVG00000001779
1.09484e-50	0.338176	0.358	0.167	2.62378e-46	Epidermis(b)	KY2019:KY.Chr2.1094
6.1503e-50	0.383603	0.586	0.353	1.47392e-45	Epidermis(b)	KY2019:KY.Chr6.477
2.55927e-49	0.351165	0.879	0.731	6.13329e-45	Epidermis(b)	KY2019:KY.Chr12.742
2.66721e-49	0.35662	0.478	0.261	6.39196e-45	Epidermis(b)	ENSCSAVG00000007674
6.346e-49	0.331741	0.335	0.151	1.52082e-44	Epidermis(b)	ENSCSAVG00000002709
1.91562e-48	0.302012	0.291	0.119	4.59079e-44	Epidermis(b)	KY2019:KY.Chr2.2224
1.94037e-48	0.33861	0.36	0.173	4.6501e-44	Epidermis(b)	ENSCSAVG00000004269
4.54583e-48	0.357533	0.621	0.419	1.08941e-43	Epidermis(b)	KY2019:KY.Chr13.435
1.28109e-47	0.627938	0.504	0.318	3.07013e-43	Epidermis(b)	ENSCSAVG00000000967
1.40738e-47	0.364677	0.443	0.241	3.37278e-43	Epidermis(b)	KY2019:KY.Chr10.580
5.05982e-47	0.329475	0.64	0.405	1.21259e-42	Epidermis(b)	KY2019:KY.Chr9.672
8.23769e-47	0.393647	0.738	0.556	1.97416e-42	Epidermis(b)	KY2019:KY.Chr7.1160
1.9009e-46	0.332785	0.746	0.504	4.5555e-42	Epidermis(b)	ENSCSAVG00000004738
1.93912e-46	0.320399	0.681	0.461	4.64709e-42	Epidermis(b)	KY2019:KY.Chr4.738
3.91694e-46	0.365365	0.676	0.494	9.38696e-42	Epidermis(b)	KY2019:KY.Chr11.839
1.52168e-45	0.326337	0.324	0.148	3.64671e-41	Epidermis(b)	ENSCSAVG00000001755
1.6335e-45	0.306781	0.322	0.147	3.91469e-41	Epidermis(b)	ENSCSAVG00000003233
2.66824e-44	0.33334	0.776	0.606	6.39443e-40	Epidermis(b)	KY2019:KY.Chr4.450
6.0244e-43	0.308642	0.277	0.119	1.44375e-38	Epidermis(b)	KY2019:KY.Chr11.34
3.55576e-42	0.31859	0.563	0.366	8.52138e-38	Epidermis(b)	KY2019:KY.Chr3.295
3.74932e-42	0.328736	0.726	0.545	8.98526e-38	Epidermis(b)	KY2019:KY.Chr10.1420
4.40255e-42	0.319476	0.327	0.156	1.05507e-37	Epidermis(b)	KY2019:KY.Chr14.1024
2.77232e-41	0.318578	0.426	0.235	6.64387e-37	Epidermis(b)	KY2019:KY.Chr7.359
7.17111e-41	0.325504	0.683	0.514	1.71856e-36	Epidermis(b)	ENSCSAVG00000008324
1.99735e-40	0.33915	0.649	0.452	4.78666e-36	Epidermis(b)	ENSCSAVG00000003241
2.15692e-39	0.312982	0.375	0.196	5.16905e-35	Epidermis(b)	ENSCSAVG00000010226
3.62777e-34	0.426091	0.431	0.268	8.69396e-30	Epidermis(b)	ENSCSAVG00000000968
3.89899e-34	0.308268	0.296	0.147	9.34392e-30	Epidermis(b)	ENSCSAVG00000010076
5.76245e-34	0.339446	0.482	0.316	1.38097e-29	Epidermis(b)	KY2019:KY.Chr12.744
8.80415e-33	0.312565	0.737	0.626	2.10991e-28	Epidermis(b)	ENSCSAVG00000004935
1.37769e-32	0.334803	0.264	0.129	3.30163e-28	Epidermis(b)	ENSCSAVG00000001764
1.17817e-30	0.303646	0.584	0.423	2.82349e-26	Epidermis(b)	KY2019:KY.Chr12.125
2.87198e-30	0.360574	0.29	0.155	6.88271e-26	Epidermis(b)	ENSCSAVG00000004566
0	2.57654	0.86	0.009	0	Notochord(A)	ENSCSAVG00000009431
0	2.49774	0.974	0.188	0	Notochord(A)	KY2019:KY.Chr11.629
0	2.35102	0.656	0.011	0	Notochord(A)	KY2019:KY.Chr1.592
0	2.24619	0.892	0.029	0	Notochord(A)	KY2019:KY.Chr12.6
0	2.11986	0.876	0.014	0	Notochord(A)	KY2019:KY.Chr6.606
0	2.10922	0.997	0.277	0	Notochord(A)	KY2019:KY.Chr7.425
0	2.10268	0.906	0.077	0	Notochord(A)	KY2019:KY.Chr6.461
0	2.05895	0.963	0.359	0	Notochord(A)	ENSCSAVG00000009979
0	1.96602	0.965	0.287	0	Notochord(A)	KY2019:KY.Chr13.398
0	1.94595	0.784	0.038	0	Notochord(A)	ENSCSAVG00000007254
0	1.92206	0.997	0.483	0	Notochord(A)	ENSCSAVG00000010662
0	1.89553	0.721	0.082	0	Notochord(A)	ENSCSAVG00000011122
0	1.82319	0.799	0.024	0	Notochord(A)	KY2019:KY.Chr10.1336
0	1.75192	0.96	0.32	0	Notochord(A)	KY2019:KY.Chr2.18
0	1.73068	0.696	0.017	0	Notochord(A)	ENSCSAVG00000005958
0	1.69565	0.848	0.105	0	Notochord(A)	KY2019:KY.Chr9.977
0	1.67529	0.908	0.218	0	Notochord(A)	ENSCSAVG00000002577
0	1.66031	0.988	0.481	0	Notochord(A)	KY2019:KY.Chr1.1595
0	1.6399	0.887	0.164	0	Notochord(A)	KY2019:KY.Chr12.992
0	1.60472	0.932	0.325	0	Notochord(A)	KY2019:KY.Chr7.1158
0	1.57991	0.714	0.019	0	Notochord(A)	ENSCSAVG00000002247
0	1.57811	0.794	0.086	0	Notochord(A)	ENSCSAVG00000008095
0	1.5675	0.553	0.018	0	Notochord(A)	ENSCSAVG00000001371
0	1.54099	0.728	0.077	0	Notochord(A)	ENSCSAVG00000000033
0	1.50472	0.705	0.081	0	Notochord(A)	KY2019:KY.Chr2.1003
0	1.50257	0.827	0.127	0	Notochord(A)	ENSCSAVG00000000017
0	1.46301	0.642	0.02	0	Notochord(A)	KY2019:KY.Chr3.1496
0	1.44863	0.677	0.046	0	Notochord(A)	KY2019:KY.Chr3.39
0	1.43652	0.634	0.004	0	Notochord(A)	ENSCSAVG00000008131
0	1.43335	0.798	0.159	0	Notochord(A)	ENSCSAVG00000004929
0	1.4093	0.707	0.099	0	Notochord(A)	KY2019:KY.Chr1.1807
0	1.38549	0.716	0.088	0	Notochord(A)	ENSCSAVG00000011498
0	1.38528	0.623	0.009	0	Notochord(A)	KY2019:KY.Chr10.220
0	1.38526	0.88	0.234	0	Notochord(A)	ENSCSAVG00000005700
0	1.38402	0.627	0.035	0	Notochord(A)	ENSCSAVG00000011698
0	1.34046	0.632	0.077	0	Notochord(A)	KY2019:KY.Chr2.1305
0	1.33419	0.728	0.087	0	Notochord(A)	KY2019:KY.Chr11.1167
0	1.25323	0.555	0.008	0	Notochord(A)	KY2019:KY.Chr12.275
0	1.24169	0.534	0.03	0	Notochord(A)	ENSCSAVG00000003911
0	1.21588	0.628	0.065	0	Notochord(A)	ENSCSAVG00000003309
0	1.19351	0.646	0.082	0	Notochord(A)	KY2019:KY.Chr2.387
0	1.181	0.391	0.011	0	Notochord(A)	KY2019:KY.Chr11.417
0	1.17799	0.471	0.005	0	Notochord(A)	ENSCSAVG00000000163
0	1.1335	0.593	0.064	0	Notochord(A)	KY2019:KY.Chr1.1332
0	1.07608	0.478	0.031	0	Notochord(A)	ENSCSAVG00000002360
0	1.07094	0.426	0.004	0	Notochord(A)	ENSCSAVG00000007773
0	0.989785	0.433	0.025	0	Notochord(A)	KY2019:KY.Chr7.394
0	0.89541	0.429	0.027	0	Notochord(A)	KY2019:KY.Chr13.46
0	0.826854	0.346	0.013	0	Notochord(A)	ENSCSAVG00000009732
0	0.804768	0.365	0.008	0	Notochord(A)	KY2019:KY.Chr2.426
0	0.751917	0.291	0.005	0	Notochord(A)	KY2019:KY.Chr1.1827
0	0.676899	0.26	0.001	0	Notochord(A)	ENSCSAVG00000004471
2.94607e-305	0.78136	0.295	0.007	7.06026e-301	Notochord(A)	KY2019:KY.Chr10.1107
3.74005e-305	1.55852	0.998	0.739	8.96303e-301	Notochord(A)	KY2019:KY.Chr5.1045
4.45718e-296	1.27626	0.679	0.125	1.06816e-291	Notochord(A)	ENSCSAVG00000006799
5.18733e-295	1.51095	0.831	0.236	1.24314e-290	Notochord(A)	KY2019:KY.Chr3.1212
2.43724e-290	1.23233	0.733	0.152	5.84085e-286	Notochord(A)	ENSCSAVG00000004341
7.90616e-288	0.929612	0.449	0.039	1.89471e-283	Notochord(A)	ENSCSAVG00000008362
2.67206e-286	0.998804	0.497	0.054	6.40359e-282	Notochord(A)	KY2019:KY.Chr14.314
4.2362e-286	0.914235	0.447	0.039	1.0152e-281	Notochord(A)	ENSCSAVG00000010338
3.1413e-284	1.47505	0.887	0.325	7.52813e-280	Notochord(A)	KY2019:KY.Chr9.1020
1.23436e-281	0.661462	0.265	0.006	2.95814e-277	Notochord(A)	KY2019:KY.Chr7.209
3.36771e-279	1.09005	0.642	0.109	8.07072e-275	Notochord(A)	KY2019:KY.Chr9.1025
1.28739e-275	1.36386	0.995	0.762	3.08522e-271	Notochord(A)	KY2019:KY.Chr7.460
7.8792e-273	0.813908	0.361	0.022	1.88825e-268	Notochord(A)	KY2019:KY.Chr4.1171
2.01684e-269	0.950396	0.506	0.062	4.83335e-265	Notochord(A)	KY2019:KY.Chr10.263
1.30498e-268	1.50877	0.983	0.683	3.12738e-264	Notochord(A)	ENSCSAVG00000010950
1.2991e-267	1.60373	0.97	0.594	3.11329e-263	Notochord(A)	KY2019:KY.Chr11.337
3.04805e-267	1.11486	0.49	0.057	7.30464e-263	Notochord(A)	ENSCSAVG00000008768
5.12827e-267	1.25044	0.564	0.085	1.22899e-262	Notochord(A)	KY2019:KY.Chr13.230
8.36894e-267	0.702377	0.262	0.007	2.00562e-262	Notochord(A)	ENSCSAVG00000003551
9.08042e-265	1.33614	0.906	0.327	2.17612e-260	Notochord(A)	KY2019:KY.Chr5.1061
3.18127e-259	1.016	0.48	0.055	7.6239e-255	Notochord(A)	ENSCSAVG00000009704
1.59892e-249	1.27712	0.818	0.244	3.83181e-245	Notochord(A)	KY2019:KY.Chr9.111
4.03982e-249	1.38247	0.897	0.372	9.68143e-245	Notochord(A)	ENSCSAVG00000010250
2.07303e-248	0.683421	0.279	0.011	4.96802e-244	Notochord(A)	KY2019:KY.Chr9.14
2.15811e-248	1.03989	0.482	0.062	5.17191e-244	Notochord(A)	KY2019:KY.Chr13.279
6.97513e-242	0.978658	0.504	0.071	1.67159e-237	Notochord(A)	KY2019:KY.Chr1.896
1.41221e-241	1.22002	0.754	0.201	3.38437e-237	Notochord(A)	KY2019:KY.Chr1.2236
1.19625e-237	1.25545	0.986	0.551	2.86681e-233	Notochord(A)	KY2019:KY.Chr13.148
1.22024e-237	1.00532	0.581	0.101	2.9243e-233	Notochord(A)	ENSCSAVG00000009285
1.35826e-234	0.734499	0.288	0.014	3.25506e-230	Notochord(A)	KY2019:KY.Chr12.564
6.3178e-234	1.02345	0.997	0.943	1.51406e-229	Notochord(A)	KY2019:KY.Chr13.155
1.19003e-226	1.10752	0.984	0.804	2.85191e-222	Notochord(A)	KY2019:KY.Chr1.2436
3.15524e-213	0.809742	1	0.984	7.56153e-209	Notochord(A)	KY2019:KY.Chr3.373
9.20139e-211	1.15994	0.637	0.145	2.20511e-206	Notochord(A)	ENSCSAVG00000002813
1.4311e-210	1.23193	0.965	0.588	3.42962e-206	Notochord(A)	KY2019:KY.Chr8.757
3.22813e-207	1.11753	0.97	0.746	7.73622e-203	Notochord(A)	KY2019:KY.Chr11.1111
2.47051e-204	0.738106	0.316	0.026	5.92059e-200	Notochord(A)	ENSCSAVG00000010395
3.60652e-204	1.10425	0.979	0.757	8.64302e-200	Notochord(A)	KY2019:KY.Chr7.825
1.62314e-201	1.0715	0.928	0.501	3.88985e-197	Notochord(A)	KY2019:KY.Chr10.961
3.70159e-196	0.973798	0.534	0.103	8.87086e-192	Notochord(A)	KY2019:KY.Chr9.961
7.23438e-195	0.93775	0.986	0.852	1.73372e-190	Notochord(A)	ENSCSAVG00000007287
2.8938e-194	1.29519	0.805	0.359	6.935e-190	Notochord(A)	KY2019:KY.Chr3.779
6.94534e-192	1.06008	0.674	0.188	1.66445e-187	Notochord(A)	ENSCSAVG00000003086
5.53595e-191	0.828002	0.318	0.029	1.32669e-186	Notochord(A)	ENSCSAVG00000011499
8.17213e-188	1.00966	0.815	0.303	1.95845e-183	Notochord(A)	ENSCSAVG00000005757
2.0112e-187	1.12567	0.705	0.238	4.81984e-183	Notochord(A)	KY2019:KY.Chr2.2225
5.03888e-185	1.0168	0.551	0.121	1.20757e-180	Notochord(A)	KY2019:KY.Chr11.1139
2.16426e-184	0.838687	0.366	0.045	5.18664e-180	Notochord(A)	ENSCSAVG00000005332
3.72507e-177	1.02735	0.942	0.704	8.92713e-173	Notochord(A)	KY2019:KY.Chr11.336
1.00905e-176	0.821523	0.373	0.05	2.41818e-172	Notochord(A)	KY2019:KY.Chr12.889
3.23006e-176	1.0394	0.761	0.277	7.74084e-172	Notochord(A)	ENSCSAVG00000006265
1.59115e-174	1.21775	0.855	0.499	3.8132e-170	Notochord(A)	KY2019:KY.Chr1.2168
2.37945e-173	1.03318	0.675	0.225	5.70235e-169	Notochord(A)	KY2019:KY.Chr13.332
1.45907e-169	0.986214	0.551	0.137	3.49666e-165	Notochord(A)	KY2019:KY.Chr11.722
1.84502e-168	1.04641	0.845	0.431	4.42158e-164	Notochord(A)	KY2019:KY.Chr6.533
8.60529e-168	1.02031	0.941	0.699	2.06226e-163	Notochord(A)	KY2019:KY.Chr2.933
1.67948e-164	0.804294	0.436	0.079	4.02488e-160	Notochord(A)	ENSCSAVG00000005824
3.18439e-162	0.67568	0.291	0.03	7.63139e-158	Notochord(A)	ENSCSAVG00000007501
4.11843e-162	1.14685	0.586	0.17	9.86982e-158	Notochord(A)	ENSCSAVG00000006721
3.0117e-161	1.15705	0.829	0.435	7.21755e-157	Notochord(A)	ENSCSAVG00000000437
6.99902e-159	0.76259	0.405	0.063	1.67731e-154	Notochord(A)	ENSCSAVG00000005741
1.53299e-157	0.904748	0.956	0.697	3.6738e-153	Notochord(A)	ENSCSAVG00000008481
8.82068e-157	0.612791	0.251	0.021	2.11388e-152	Notochord(A)	KY2019:KY.Chr7.915
1.6578e-152	0.935447	0.583	0.174	3.97292e-148	Notochord(A)	ENSCSAVG00000005410
4.19215e-152	0.573586	0.26	0.025	1.00465e-147	Notochord(A)	KY2019:KY.Chr8.834
1.14182e-150	0.54943	0.389	0.066	2.73636e-146	Notochord(A)	KY2019:KY.Chr14.560
1.64989e-149	0.952066	0.6	0.189	3.95395e-145	Notochord(A)	KY2019:KY.Chr1.2083
7.56636e-149	1.01081	0.284	0.032	1.81328e-144	Notochord(A)	KY2019:KY.Chr3.842
1.02914e-143	0.797925	0.455	0.1	2.46634e-139	Notochord(A)	KY2019:KY.Chr8.1232
4.86553e-143	0.910439	0.801	0.377	1.16602e-138	Notochord(A)	KY2019:KY.Chr8.453
1.24744e-140	0.752639	0.415	0.083	2.98948e-136	Notochord(A)	KY2019:KY.Chr1.603
2.32471e-139	0.881069	0.887	0.563	5.57116e-135	Notochord(A)	ENSCSAVG00000004204
1.56204e-136	0.892963	0.518	0.147	3.74343e-132	Notochord(A)	ENSCSAVG00000004846
3.62188e-134	0.95139	0.799	0.416	8.67984e-130	Notochord(A)	KY2019:KY.Chr1.1557
4.84933e-131	0.92279	0.63	0.24	1.16214e-126	Notochord(A)	KY2019:KY.Chr4.46
1.78479e-126	0.592679	0.271	0.036	4.27725e-122	Notochord(A)	KY2019:KY.Chr6.646
4.73635e-126	0.900499	0.812	0.475	1.13507e-121	Notochord(A)	KY2019:KY.Chr8.812
3.76861e-122	0.853431	0.646	0.264	9.03147e-118	Notochord(A)	KY2019:KY.Chr2.1353
2.77112e-116	0.692429	0.421	0.101	6.64099e-112	Notochord(A)	KY2019:KY.Chr4.1104
3.10703e-115	0.730768	0.855	0.414	7.44599e-111	Notochord(A)	ENSCSAVG00000003862
6.93508e-114	0.668875	0.309	0.055	1.66199e-109	Notochord(A)	KY2019:KY.Chr9.379
6.80132e-113	0.799155	0.866	0.611	1.62994e-108	Notochord(A)	KY2019:KY.Chr2.1171
2.67756e-112	0.533532	0.264	0.037	6.41678e-108	Notochord(A)	KY2019:KY.Chr4.557
4.32615e-111	0.714135	0.396	0.098	1.03676e-106	Notochord(A)	ENSCSAVG00000004839
6.30059e-111	0.71824	0.382	0.087	1.50994e-106	Notochord(A)	KY2019:KY.Chr5.378
1.83584e-109	0.802192	0.838	0.563	4.3996e-105	Notochord(A)	KY2019:KY.Chr2.479
1.70721e-107	0.713724	0.401	0.099	4.09132e-103	Notochord(A)	ENSCSAVG00000005029
2.57255e-107	0.717434	0.885	0.592	6.16511e-103	Notochord(A)	KY2019:KY.Chr3.206
3.64021e-107	0.796519	0.731	0.383	8.72377e-103	Notochord(A)	ENSCSAVG00000005593
1.39592e-103	0.670664	0.89	0.618	3.34532e-99	Notochord(A)	KY2019:KY.Chr4.57
4.6916e-103	0.973626	0.64	0.31	1.12434e-98	Notochord(A)	KY2019:KY.Chr9.51
2.35485e-102	0.669682	0.366	0.087	5.6434e-98	Notochord(A)	ENSCSAVG00000001866
5.19713e-97	0.738415	0.487	0.169	1.24549e-92	Notochord(A)	ENSCSAVG00000007201
6.6648e-97	0.571351	0.265	0.046	1.59722e-92	Notochord(A)	ENSCSAVG00000005496
9.10472e-97	0.76556	0.417	0.125	2.18195e-92	Notochord(A)	KY2019:KY.Chr8.1204
1.40818e-96	0.7151	0.866	0.641	3.37471e-92	Notochord(A)	KY2019:KY.Chr7.937
2.98687e-96	0.525053	0.983	0.95	7.15803e-92	Notochord(A)	KY2019:KY.Chr7.522
8.27052e-96	0.760962	0.599	0.249	1.98203e-91	Notochord(A)	ENSCSAVG00000002660
3.30252e-95	0.793276	0.581	0.264	7.91449e-91	Notochord(A)	KY2019:KY.Chr3.1660
5.09795e-90	0.404987	0.576	0.194	1.22172e-85	Notochord(A)	ENSCSAVG00000005074
7.76574e-90	0.689703	0.403	0.122	1.86106e-85	Notochord(A)	ENSCSAVG00000006953
2.83536e-87	0.777727	0.538	0.232	6.79495e-83	Notochord(A)	KY2019:KY.Chr9.1096
7.31965e-87	0.733833	0.717	0.445	1.75415e-82	Notochord(A)	KY2019:KY.Chr8.203
2.19371e-86	0.711069	0.333	0.082	5.25722e-82	Notochord(A)	KY2019:KY.Chr9.506
6.12366e-84	0.67771	0.391	0.113	1.46754e-79	Notochord(A)	KY2019:KY.Chr3.1201
1.75245e-82	0.604023	0.365	0.101	4.19976e-78	Notochord(A)	KY2019:KY.Chr9.610
2.72748e-82	0.712865	0.702	0.395	6.53641e-78	Notochord(A)	KY2019:KY.Chr9.328
1.08036e-81	0.740189	0.77	0.456	2.58909e-77	Notochord(A)	ENSCSAVG00000007085
1.88018e-81	0.514977	0.26	0.053	4.50585e-77	Notochord(A)	KY2019:KY.Chr4.539
5.8582e-81	0.604655	0.33	0.086	1.40392e-76	Notochord(A)	KY2019:KY.Chr5.841
1.53688e-80	0.790165	0.576	0.277	3.68314e-76	Notochord(A)	ENSCSAVG00000007826
7.41292e-77	0.570848	0.565	0.233	1.77651e-72	Notochord(A)	ENSCSAVG00000010941
8.52759e-76	0.600878	0.361	0.107	2.04364e-71	Notochord(A)	ENSCSAVG00000007869
3.35089e-75	0.697469	0.705	0.378	8.03042e-71	Notochord(A)	ENSCSAVG00000007054
3.60839e-75	0.829399	0.387	0.122	8.6475e-71	Notochord(A)	ENSCSAVG00000009449
1.24275e-74	0.568548	0.284	0.068	2.97825e-70	Notochord(A)	KY2019:KY.Chr1.1703
1.50846e-73	0.688251	0.56	0.281	3.61503e-69	Notochord(A)	KY2019:KY.Chr13.232
4.26847e-71	0.430547	0.871	0.501	1.02294e-66	Notochord(A)	KY2019:KY.Chr6.371
1.59931e-70	0.564121	0.258	0.059	3.83276e-66	Notochord(A)	KY2019:KY.Chr3.1440
2.26286e-70	0.503825	0.7	0.329	5.42295e-66	Notochord(A)	KY2019:KY.Chr12.558
1.85036e-69	0.747297	0.644	0.388	4.43439e-65	Notochord(A)	ENSCSAVG00000007305
5.8104e-69	0.645753	0.742	0.51	1.39246e-64	Notochord(A)	KY2019:KY.Chr5.457
8.78142e-69	0.574298	0.36	0.113	2.10447e-64	Notochord(A)	KY2019:KY.Chr2.1589
1.09041e-68	0.526514	0.272	0.066	2.61318e-64	Notochord(A)	ENSCSAVG00000010625
1.42726e-68	0.533288	0.283	0.074	3.42042e-64	Notochord(A)	ENSCSAVG00000006020
1.85665e-68	0.637562	0.628	0.356	4.44946e-64	Notochord(A)	KY2019:KY.Chr2.2017
2.02967e-68	0.558593	0.323	0.095	4.86412e-64	Notochord(A)	ENSCSAVG00000011005
2.53513e-68	0.543172	0.513	0.216	6.07545e-64	Notochord(A)	KY2019:KY.Chr4.1328
7.33058e-67	0.54159	0.368	0.112	1.75677e-62	Notochord(A)	KY2019:KY.Chr12.681
1.42063e-65	0.706622	0.719	0.507	3.40454e-61	Notochord(A)	KY2019:KY.Chr6.648
1.0648e-64	0.499084	0.284	0.076	2.5518e-60	Notochord(A)	KY2019:KY.Chr4.553
8.85044e-62	0.631411	0.482	0.222	2.12101e-57	Notochord(A)	KY2019:KY.Chr1.1763
2.51022e-60	0.487356	0.288	0.082	6.01573e-56	Notochord(A)	ENSCSAVG00000007523
4.44993e-60	0.649615	0.627	0.384	1.06643e-55	Notochord(A)	KY2019:KY.Chr4.83
2.42037e-59	0.513618	0.284	0.084	5.80041e-55	Notochord(A)	KY2019:KY.Chr2.475
2.89823e-58	0.496772	0.883	0.775	6.94561e-54	Notochord(A)	KY2019:KY.Chr9.749
9.36469e-58	0.702145	0.644	0.428	2.24425e-53	Notochord(A)	KY2019:KY.Chr14.1190
1.39757e-56	0.538266	0.447	0.193	3.34928e-52	Notochord(A)	KY2019:KY.Chr14.247
2.22095e-56	0.564755	0.661	0.422	5.3225e-52	Notochord(A)	KY2019:KY.Chr10.182
5.98337e-56	0.54044	0.761	0.518	1.43391e-51	Notochord(A)	KY2019:KY.Chr5.722
3.1e-55	0.500045	0.295	0.094	7.42914e-51	Notochord(A)	KY2019:KY.Chr8.1305
4.52825e-55	0.608389	0.487	0.241	1.08519e-50	Notochord(A)	ENSCSAVG00000009032
5.40921e-55	0.747013	0.384	0.162	1.29632e-50	Notochord(A)	KY2019:KY.Chr11.104
3.33797e-54	0.476429	0.496	0.218	7.99943e-50	Notochord(A)	ENSCSAVG00000010230
1.43193e-53	0.581737	0.705	0.474	3.43163e-49	Notochord(A)	KY2019:KY.Chr4.1089
3.1284e-52	0.613521	0.539	0.309	7.4972e-48	Notochord(A)	KY2019:KY.Chr4.319
8.19385e-51	0.601443	0.703	0.503	1.96366e-46	Notochord(A)	ENSCSAVG00000006064
1.82003e-50	0.483379	0.332	0.121	4.36171e-46	Notochord(A)	KY2019:KY.Chr1.2504
2.6193e-49	0.553616	0.473	0.245	6.27715e-45	Notochord(A)	ENSCSAVG00000000908
3.89551e-49	0.472797	0.29	0.096	9.33559e-45	Notochord(A)	KY2019:KY.Chr5.639
4.61999e-49	0.522927	0.733	0.517	1.10718e-44	Notochord(A)	KY2019:KY.Chr12.574
4.67219e-48	0.403581	0.941	0.835	1.11969e-43	Notochord(A)	KY2019:KY.Chr2.2188
5.86776e-48	0.51268	0.462	0.225	1.40621e-43	Notochord(A)	KY2019:KY.Chr11.266
7.90369e-48	0.457942	0.747	0.517	1.89412e-43	Notochord(A)	ENSCSAVG00000001553
9.29624e-48	0.541942	0.616	0.408	2.22784e-43	Notochord(A)	KY2019:KY.Chr1.143
1.0697e-47	0.4441	0.257	0.08	2.56355e-43	Notochord(A)	KY2019:KY.Chr8.967
1.15884e-47	0.556546	0.485	0.262	2.77716e-43	Notochord(A)	ENSCSAVG00000008492
1.38555e-47	0.748239	0.492	0.279	3.32046e-43	Notochord(A)	KY2019:KY.Chr5.71
1.58899e-47	0.540371	0.387	0.176	3.80802e-43	Notochord(A)	ENSCSAVG00000007210
2.02172e-47	0.595932	0.555	0.348	4.84504e-43	Notochord(A)	KY2019:KY.Chr1.1615
8.21585e-47	0.517737	0.49	0.254	1.96893e-42	Notochord(A)	KY2019:KY.Chr12.573
9.56574e-47	0.363149	0.442	0.195	2.29243e-42	Notochord(A)	KY2019:KY.Chr9.393
1.32416e-46	0.600575	0.492	0.274	3.17336e-42	Notochord(A)	KY2019:KY.Chr3.17
8.67583e-46	0.451461	0.785	0.627	2.07916e-41	Notochord(A)	KY2019:KY.Chr3.161
2.99908e-45	0.588509	0.459	0.233	7.1873e-41	Notochord(A)	ENSCSAVG00000001108
1.0838e-44	0.454619	0.871	0.775	2.59732e-40	Notochord(A)	KY2019:KY.Chr13.280
4.13063e-43	0.521929	0.588	0.362	9.89906e-39	Notochord(A)	ENSCSAVG00000008562
4.16546e-43	0.446142	0.276	0.097	9.98253e-39	Notochord(A)	KY2019:KY.Chr10.629
4.81402e-42	0.576716	0.55	0.352	1.15368e-37	Notochord(A)	ENSCSAVG00000000588
9.82817e-42	0.478499	0.668	0.484	2.35532e-37	Notochord(A)	KY2019:KY.Chr5.1064
2.31937e-41	0.615379	0.511	0.316	5.55838e-37	Notochord(A)	KY2019:KY.Chr4.1042
9.77253e-41	0.505319	0.593	0.373	2.34199e-36	Notochord(A)	ENSCSAVG00000004468
2.10928e-39	0.432067	0.295	0.115	5.05489e-35	Notochord(A)	ENSCSAVG00000010635
1.33526e-38	0.530543	0.401	0.212	3.19995e-34	Notochord(A)	KY2019:KY.Chr2.1401
5.36356e-38	0.492899	0.438	0.242	1.28538e-33	Notochord(A)	KY2019:KY.Chr3.1432
1.36329e-37	0.493732	0.557	0.368	3.26712e-33	Notochord(A)	KY2019:KY.Chr3.837
2.4296e-37	0.51523	0.658	0.494	5.82255e-33	Notochord(A)	KY2019:KY.Chr10.30
1.89538e-35	0.414142	0.845	0.796	4.54229e-31	Notochord(A)	KY2019:KY.Chr5.338
2.65018e-35	0.434973	0.356	0.168	6.35115e-31	Notochord(A)	ENSCSAVG00000006616
2.92372e-35	0.478212	0.304	0.133	7.00669e-31	Notochord(A)	ENSCSAVG00000004514
6.6416e-35	0.505716	0.461	0.279	1.59166e-30	Notochord(A)	KY2019:KY.Chr5.962
1.79748e-34	0.542246	0.349	0.174	4.30767e-30	Notochord(A)	KY2019:KY.Chr8.256
3.39199e-34	0.45178	0.286	0.121	8.12889e-30	Notochord(A)	KY2019:KY.Chr14.605
7.90231e-34	0.549972	0.414	0.203	1.89379e-29	Notochord(A)	KY2019:KY.Chr2.551
1.36436e-32	0.445681	0.415	0.229	3.26968e-28	Notochord(A)	KY2019:KY.Chr3.955
2.89612e-31	0.450972	0.398	0.224	6.94054e-27	Notochord(A)	KY2019:KY.Chr1.1124
3.35542e-31	0.462737	0.351	0.177	8.04126e-27	Notochord(A)	ENSCSAVG00000004804
4.55703e-31	0.465135	0.513	0.354	1.09209e-26	Notochord(A)	KY2019:KY.Chr4.1043
6.22676e-31	0.306506	0.96	0.922	1.49224e-26	Notochord(A)	KY2019:KY.Chr7.755
1.54412e-30	0.374958	0.818	0.716	3.70049e-26	Notochord(A)	KY2019:KY.Chr6.308
1.55817e-30	0.440322	0.574	0.399	3.73414e-26	Notochord(A)	KY2019:KY.Chr9.616
1.72633e-30	0.485818	0.508	0.337	4.13715e-26	Notochord(A)	KY2019:KY.Chr14.578
1.27859e-29	0.585244	0.887	0.883	3.06413e-25	Notochord(A)	KY2019:KY.Chr8.983
1.46088e-29	0.431137	0.449	0.283	3.501e-25	Notochord(A)	KY2019:KY.Chr2.2137
1.63332e-29	0.446526	0.283	0.128	3.91426e-25	Notochord(A)	KY2019:KY.Chr4.994
3.94361e-29	0.444465	0.546	0.376	9.45086e-25	Notochord(A)	ENSCSAVG00000007191
1.36492e-28	0.428281	0.501	0.335	3.27102e-24	Notochord(A)	KY2019:KY.Chr14.939
4.8303e-27	0.452242	0.462	0.305	1.15758e-22	Notochord(A)	ENSCSAVG00000007562
4.87131e-27	0.43686	0.501	0.344	1.16741e-22	Notochord(A)	KY2019:KY.Chr8.327
5.03039e-27	0.405167	0.267	0.123	1.20553e-22	Notochord(A)	KY2019:KY.Chr13.267
9.97779e-27	0.445879	0.382	0.225	2.39118e-22	Notochord(A)	ENSCSAVG00000002408
2.09307e-26	0.352115	0.309	0.149	5.01605e-22	Notochord(A)	ENSCSAVG00000008959
1.28262e-25	0.4394	0.543	0.416	3.0738e-21	Notochord(A)	KY2019:KY.Chr2.1279
1.13059e-24	0.39375	0.281	0.136	2.70946e-20	Notochord(A)	ENSCSAVG00000000423
1.4332e-24	0.428388	0.253	0.118	3.43466e-20	Notochord(A)	ENSCSAVG00000001652
1.79689e-24	0.401377	0.354	0.202	4.30625e-20	Notochord(A)	KY2019:KY.Chr12.578
2.4234e-24	0.3752	0.628	0.496	5.80768e-20	Notochord(A)	KY2019:KY.Chr3.580
8.66148e-24	0.381461	0.651	0.562	2.07572e-19	Notochord(A)	KY2019:KY.Chr4.1168
8.98932e-24	0.429973	0.396	0.253	2.15429e-19	Notochord(A)	ENSCSAVG00000004451
1.83028e-23	0.436974	0.361	0.215	4.38628e-19	Notochord(A)	KY2019:KY.Chr1.214
3.71044e-23	0.396674	0.257	0.126	8.89208e-19	Notochord(A)	KY2019:KY.Chr12.176
5.18675e-23	0.435266	0.473	0.337	1.24301e-18	Notochord(A)	KY2019:KY.Chr1.1250
3.24447e-22	0.373838	0.51	0.371	7.77538e-18	Notochord(A)	KY2019:KY.Chr4.1273
3.82251e-22	0.374433	0.525	0.392	9.16064e-18	Notochord(A)	KY2019:KY.Chr9.23
2.96412e-21	0.34178	0.763	0.722	7.10351e-17	Notochord(A)	KY2019:KY.Chr2.1438
3.46117e-21	0.358407	0.314	0.173	8.29468e-17	Notochord(A)	ENSCSAVG00000005744
3.97951e-21	0.353671	0.323	0.182	9.5369e-17	Notochord(A)	KY2019:KY.Chr5.770
6.53174e-21	0.35587	0.679	0.595	1.56533e-16	Notochord(A)	KY2019:KY.Chr9.353
1.06695e-20	0.415797	0.485	0.367	2.55695e-16	Notochord(A)	ENSCSAVG00000001349
2.30267e-20	0.369412	0.649	0.569	5.51835e-16	Notochord(A)	KY2019:KY.Chr2.1025
2.73111e-20	0.451226	0.415	0.292	6.5451e-16	Notochord(A)	KY2019:KY.Chr1.45
4.60729e-20	0.415917	0.405	0.278	1.10414e-15	Notochord(A)	KY2019:KY.Chr2.1278
9.36579e-20	0.361784	0.255	0.133	2.24451e-15	Notochord(A)	ENSCSAVG00000008047
1.79032e-19	0.34449	0.51	0.366	4.2905e-15	Notochord(A)	ENSCSAVG00000005673
1.80188e-19	0.378262	0.342	0.213	4.31822e-15	Notochord(A)	KY2019:KY.Chr4.1182
1.18587e-18	0.367659	0.478	0.357	2.84193e-14	Notochord(A)	ENSCSAVG00000000763
1.81781e-18	0.512747	0.459	0.341	4.35639e-14	Notochord(A)	ENSCSAVG00000001987
1.66739e-17	0.337654	0.33	0.206	3.99589e-13	Notochord(A)	ENSCSAVG00000010344
1.7979e-17	0.33742	0.382	0.264	4.30868e-13	Notochord(A)	KY2019:KY.Chr4.386
5.21642e-17	0.343605	0.3	0.181	1.25011e-12	Notochord(A)	ENSCSAVG00000010232
5.62159e-17	0.321103	0.38	0.257	1.34721e-12	Notochord(A)	ENSCSAVG00000001491
5.83092e-17	0.311002	0.586	0.499	1.39738e-12	Notochord(A)	KY2019:KY.Chr4.959
7.46593e-17	0.333194	0.382	0.263	1.78921e-12	Notochord(A)	ENSCSAVG00000010849
8.55737e-17	0.341722	0.34	0.221	2.05077e-12	Notochord(A)	ENSCSAVG00000009349
1.68067e-16	0.321989	0.353	0.228	4.02772e-12	Notochord(A)	KY2019:KY.Chr14.106
2.79789e-16	0.329314	0.264	0.153	6.70515e-12	Notochord(A)	KY2019:KY.Chr3.1095
2.80502e-16	0.3512	0.258	0.149	6.72222e-12	Notochord(A)	KY2019:KY.Chr11.1031
7.27233e-16	0.3093	0.363	0.241	1.74281e-11	Notochord(A)	KY2019:KY.Chr9.285
7.51223e-16	0.327022	0.461	0.35	1.80031e-11	Notochord(A)	KY2019:KY.Chr8.326
1.04042e-15	0.345786	0.405	0.283	2.49336e-11	Notochord(A)	KY2019:KY.Chr12.391
4.89769e-15	0.362901	0.346	0.239	1.17373e-10	Notochord(A)	KY2019:KY.Chr10.576
6.89169e-15	0.333531	0.255	0.15	1.65159e-10	Notochord(A)	KY2019:KY.Chr3.270
8.52493e-15	0.326018	0.558	0.484	2.043e-10	Notochord(A)	KY2019:KY.Chr10.1430
4.5438e-14	0.317091	0.592	0.517	1.08892e-09	Notochord(A)	ENSCSAVG00000000885
1.41528e-13	0.324425	0.257	0.158	3.39171e-09	Notochord(A)	ENSCSAVG00000003758
3.36745e-13	0.300451	0.312	0.212	8.07008e-09	Notochord(A)	KY2019:KY.Chr12.326
4.07017e-13	0.317239	0.48	0.396	9.75417e-09	Notochord(A)	KY2019:KY.Chr14.273
4.76662e-13	0.317087	0.302	0.198	1.14232e-08	Notochord(A)	ENSCSAVG00000010696
7.10941e-13	0.325225	0.384	0.288	1.70377e-08	Notochord(A)	KY2019:KY.Chr11.1034
1.65728e-12	0.328202	0.382	0.293	3.97167e-08	Notochord(A)	KY2019:KY.Chr2.1011
1.91514e-12	0.344969	0.365	0.279	4.58964e-08	Notochord(A)	KY2019:KY.Chr4.824
3.41821e-12	0.300761	0.288	0.193	8.19174e-08	Notochord(A)	ENSCSAVG00000008498
6.36295e-12	0.307724	0.373	0.284	1.52488e-07	Notochord(A)	KY2019:KY.Chr2.971
9.34625e-12	0.311471	0.375	0.288	2.23983e-07	Notochord(A)	KY2019:KY.Chr7.660
1.55525e-11	0.300903	0.276	0.186	3.72715e-07	Notochord(A)	KY2019:KY.Chr3.1603
3.79868e-10	0.374015	0.543	0.514	9.10353e-06	Notochord(A)	KY2019:KY.Chr3.120
4.157e-10	0.306318	0.351	0.276	9.96226e-06	Notochord(A)	KY2019:KY.Chr3.73
3.59458e-09	0.309675	0.394	0.332	8.6144e-05	Notochord(A)	KY2019:KY.Chr1.883
0	1.8376	0.857	0.061	0	Endoderm(A)	KY2019:KY.Chr8.673
0	0.64644	0.3	0.005	0	Endoderm(A)	KY2019:KY.Chr12.156
1.31345e-235	0.823589	0.532	0.072	3.14768e-231	Endoderm(A)	KY2019:KY.Chr3.887
5.11721e-226	1.21962	0.971	0.4	1.22634e-221	Endoderm(A)	ENSCSAVG00000001688
3.26849e-217	0.987169	0.832	0.219	7.83293e-213	Endoderm(A)	ENSCSAVG00000009682
1.12166e-214	1.29372	0.934	0.443	2.68807e-210	Endoderm(A)	KY2019:KY.Chr1.205
6.23763e-184	0.814211	0.455	0.068	1.49485e-179	Endoderm(A)	ENSCSAVG00000001133
8.122e-183	1.0258	0.946	0.428	1.94644e-178	Endoderm(A)	KY2019:KY.Chr1.1207
1.05929e-168	0.794887	0.429	0.065	2.5386e-164	Endoderm(A)	ENSCSAVG00000010093
2.29153e-155	0.896627	0.998	0.598	5.49165e-151	Endoderm(A)	ENSCSAVG00000002003
1.82139e-138	0.668986	0.567	0.134	4.36496e-134	Endoderm(A)	ENSCSAVG00000010799
1.14901e-130	0.691648	0.447	0.092	2.7536e-126	Endoderm(A)	KY2019:KY.Chr10.1268
3.64611e-130	0.520194	0.315	0.043	8.73789e-126	Endoderm(A)	ENSCSAVG00000008752
7.73438e-124	0.419485	0.267	0.031	1.85354e-119	Endoderm(A)	KY2019:KY.Chr5.698
1.80411e-120	0.804717	0.569	0.165	4.32355e-116	Endoderm(A)	ENSCSAVG00000010443
1.87565e-117	0.559544	0.395	0.076	4.495e-113	Endoderm(A)	KY2019:KY.Chr10.763
7.24148e-117	0.697386	0.776	0.311	1.73542e-112	Endoderm(A)	ENSCSAVG00000003860
4.38871e-114	0.965491	0.737	0.333	1.05175e-109	Endoderm(A)	KY2019:KY.Chr2.773
5.8483e-110	0.617547	0.53	0.146	1.40155e-105	Endoderm(A)	KY2019:KY.Chr11.1154
8.91348e-106	0.682454	0.607	0.199	2.13611e-101	Endoderm(A)	ENSCSAVG00000009214
3.62288e-104	0.703708	0.992	0.613	8.68223e-100	Endoderm(A)	KY2019:KY.Chr12.342
1.09253e-103	0.478347	0.279	0.043	2.61824e-99	Endoderm(A)	ENSCSAVG00000004394
1.26533e-102	0.741944	0.905	0.515	3.03236e-98	Endoderm(A)	KY2019:KY.Chr9.467
1.05096e-100	0.574447	0.576	0.173	2.51863e-96	Endoderm(A)	KY2019:KY.Chr4.867
1.50499e-94	0.649937	0.952	0.643	3.6067e-90	Endoderm(A)	KY2019:KY.Chr5.292
7.21754e-90	0.536551	0.335	0.071	1.72968e-85	Endoderm(A)	ENSCSAVG00000001565
7.53425e-88	0.438098	0.294	0.056	1.80558e-83	Endoderm(A)	KY2019:KY.Chr2.2299
4.5219e-87	0.671028	0.857	0.518	1.08367e-82	Endoderm(A)	ENSCSAVG00000004738
5.65519e-87	0.662093	0.868	0.527	1.35527e-82	Endoderm(A)	ENSCSAVG00000011130
7.49168e-83	0.604816	0.7	0.3	1.79538e-78	Endoderm(A)	KY2019:KY.Chr4.13
8.39857e-78	0.603999	0.735	0.353	2.01272e-73	Endoderm(A)	KY2019:KY.Chr7.1202
3.23831e-77	0.471203	0.335	0.081	7.7606e-73	Endoderm(A)	KY2019:KY.Chr2.1180
2.14026e-74	0.640717	0.563	0.215	5.12914e-70	Endoderm(A)	ENSCSAVG00000010230
2.06968e-72	0.624668	0.6	0.252	4.96e-68	Endoderm(A)	ENSCSAVG00000005222
6.42588e-71	0.501675	0.381	0.11	1.53996e-66	Endoderm(A)	KY2019:KY.Chr11.1291
3.08108e-69	0.585439	0.756	0.418	7.38381e-65	Endoderm(A)	KY2019:KY.Chr9.672
1.46156e-68	0.407462	0.992	0.919	3.50263e-64	Endoderm(A)	ENSCSAVG00000009090
2.63706e-68	0.534698	0.839	0.446	6.31972e-64	Endoderm(A)	KY2019:KY.Chr6.692
6.49141e-68	0.474068	0.971	0.813	1.55567e-63	Endoderm(A)	ENSCSAVG00000000929
3.84147e-67	0.518038	0.586	0.23	9.20609e-63	Endoderm(A)	KY2019:KY.Chr3.602
4.24006e-64	0.506589	0.836	0.519	1.01613e-59	Endoderm(A)	KY2019:KY.Chr6.59
3.8956e-63	0.443497	0.654	0.277	9.33581e-59	Endoderm(A)	ENSCSAVG00000007538
3.14206e-62	0.597986	0.716	0.364	7.52995e-58	Endoderm(A)	KY2019:KY.Chr6.477
3.63943e-56	0.358136	0.3	0.082	8.72189e-52	Endoderm(A)	KY2019:KY.Chr14.987
5.08273e-55	0.448061	0.944	0.777	1.21808e-50	Endoderm(A)	KY2019:KY.Chr3.818
6.95048e-54	0.388038	0.352	0.112	1.66568e-49	Endoderm(A)	ENSCSAVG00000001514
1.68989e-53	0.50323	0.826	0.471	4.04981e-49	Endoderm(A)	KY2019:KY.Chr11.363
1.47051e-52	0.542872	0.656	0.355	3.52407e-48	Endoderm(A)	KY2019:KY.Chr12.108
9.20219e-51	0.472365	0.886	0.738	2.20531e-46	Endoderm(A)	KY2019:KY.Chr3.296
1.0814e-50	0.478346	0.408	0.151	2.59159e-46	Endoderm(A)	KY2019:KY.Chr7.1184
2.65128e-50	0.48325	0.634	0.338	6.35379e-46	Endoderm(A)	KY2019:KY.Chr14.1060
4.652e-50	0.395366	0.356	0.119	1.11485e-45	Endoderm(A)	KY2019:KY.Chr3.553
2.55943e-49	0.479531	0.665	0.374	6.13368e-45	Endoderm(A)	ENSCSAVG00000009275
5.55136e-48	0.397158	0.973	0.891	1.33038e-43	Endoderm(A)	KY2019:KY.Chr14.637
8.35684e-47	0.480808	0.594	0.292	2.00272e-42	Endoderm(A)	ENSCSAVG00000002343
8.40087e-45	0.365895	0.476	0.203	2.01327e-40	Endoderm(A)	KY2019:KY.Chr2.519
1.3622e-43	0.401412	0.795	0.505	3.26451e-39	Endoderm(A)	ENSCSAVG00000008056
2.16208e-43	0.447429	0.499	0.232	5.18143e-39	Endoderm(A)	ENSCSAVG00000000258
4.88404e-43	0.415232	0.632	0.341	1.17046e-38	Endoderm(A)	KY2019:KY.Chr14.65
3.11536e-42	0.453298	0.884	0.557	7.46595e-38	Endoderm(A)	ENSCSAVG00000000479
7.75954e-42	0.355538	0.921	0.698	1.85957e-37	Endoderm(A)	KY2019:KY.Chr5.816
1.47135e-40	0.41341	0.511	0.238	3.52608e-36	Endoderm(A)	KY2019:KY.Chr4.854
6.03596e-39	0.417307	0.789	0.515	1.44652e-34	Endoderm(A)	ENSCSAVG00000001553
2.84577e-38	0.451485	0.634	0.379	6.81988e-34	Endoderm(A)	KY2019:KY.Chr3.295
4.47538e-38	0.345263	0.273	0.092	1.07252e-33	Endoderm(A)	ENSCSAVG00000008064
9.58221e-38	0.378152	0.675	0.372	2.29638e-33	Endoderm(A)	KY2019:KY.Chr7.1173
3.53151e-37	0.37827	0.433	0.192	8.46327e-33	Endoderm(A)	KY2019:KY.Chr1.984
1.16674e-36	0.347665	0.267	0.089	2.79609e-32	Endoderm(A)	KY2019:KY.Chr2.384
1.57774e-36	0.354587	0.381	0.157	3.78104e-32	Endoderm(A)	KY2019:KY.Chr11.309
2.97619e-36	0.366134	0.944	0.597	7.13244e-32	Endoderm(A)	KY2019:KY.Chr5.393
7.42062e-34	0.321356	0.329	0.13	1.77835e-29	Endoderm(A)	KY2019:KY.Chr11.34
5.05408e-33	0.315739	0.95	0.842	1.21121e-28	Endoderm(A)	ENSCSAVG00000000347
9.67665e-33	0.364636	0.708	0.411	2.31901e-28	Endoderm(A)	ENSCSAVG00000003823
8.3951e-31	0.33417	0.447	0.215	2.01188e-26	Endoderm(A)	ENSCSAVG00000007675
1.78769e-30	0.375783	0.485	0.256	4.2842e-26	Endoderm(A)	KY2019:KY.Chr7.448
6.01238e-29	0.310029	0.911	0.686	1.44087e-24	Endoderm(A)	KY2019:KY.Chr1.813
1.79702e-28	0.354151	0.42	0.211	4.30656e-24	Endoderm(A)	ENSCSAVG00000011040
4.61284e-28	0.335831	0.306	0.132	1.10547e-23	Endoderm(A)	KY2019:KY.Chr3.1026
1.01915e-27	0.32642	0.288	0.119	2.44239e-23	Endoderm(A)	ENSCSAVG00000011211
1.4062e-26	0.366571	0.71	0.458	3.36996e-22	Endoderm(A)	ENSCSAVG00000002674
2.60957e-26	0.304599	0.636	0.387	6.25383e-22	Endoderm(A)	ENSCSAVG00000007054
3.48965e-26	0.302721	0.321	0.144	8.36296e-22	Endoderm(A)	ENSCSAVG00000010946
6.87384e-26	0.322144	0.698	0.476	1.64732e-21	Endoderm(A)	ENSCSAVG00000001779
1.05194e-25	0.349098	0.408	0.209	2.52097e-21	Endoderm(A)	ENSCSAVG00000006789
4.73957e-25	0.419778	0.729	0.523	1.13584e-20	Endoderm(A)	KY2019:KY.Chr5.722
1.97875e-24	0.320805	0.439	0.233	4.74208e-20	Endoderm(A)	ENSCSAVG00000002127
4.01964e-24	0.328738	0.636	0.42	9.63308e-20	Endoderm(A)	KY2019:KY.Chr9.1092
1.81793e-23	0.36029	0.526	0.308	4.35667e-19	Endoderm(A)	KY2019:KY.Chr1.2547
6.05922e-23	0.361555	0.538	0.336	1.45209e-18	Endoderm(A)	KY2019:KY.Chr2.545
4.35486e-21	0.321189	0.658	0.436	1.04364e-16	Endoderm(A)	KY2019:KY.Chr7.1157
6.25081e-20	0.465345	0.383	0.222	1.49801e-15	Endoderm(A)	ENSCSAVG00000003888
2.67153e-19	0.332089	0.356	0.194	6.40232e-15	Endoderm(A)	KY2019:KY.Chr8.735
5.92442e-16	0.30659	0.468	0.305	1.41979e-11	Endoderm(A)	KY2019:KY.Chr9.917
6.7952e-16	0.330156	0.505	0.335	1.62847e-11	Endoderm(A)	ENSCSAVG00000000967
2.36224e-15	0.37652	0.433	0.284	5.66111e-11	Endoderm(A)	ENSCSAVG00000000968
0.000293124	0.451116	0.352	0.307	1	Endoderm(A)	ENSCSAVG00000006066
4.48183e-147	0.573916	0.362	0.038	1.07407e-142	Neural(b)	KY2019:KY.Chr1.174
2.54586e-139	0.569095	0.434	0.057	6.10115e-135	Neural(b)	KY2019:KY.Chr2.1417
1.25025e-120	0.917641	0.848	0.28	2.99622e-116	Neural(b)	ENSCSAVG00000006066
7.67652e-102	0.434137	0.284	0.034	1.83968e-97	Neural(b)	KY2019:KY.Chr5.745
1.09123e-94	0.854712	0.92	0.43	2.61512e-90	Neural(b)	ENSCSAVG00000002586
6.77336e-83	0.719071	0.986	0.56	1.62324e-78	Neural(b)	ENSCSAVG00000000479
2.8737e-68	0.6087	0.796	0.321	6.88681e-64	Neural(b)	KY2019:KY.Chr4.4
3.66839e-67	0.71371	0.917	0.512	8.79129e-63	Neural(b)	KY2019:KY.Chr6.371
8.3031e-66	0.679386	0.805	0.369	1.98984e-61	Neural(b)	KY2019:KY.Chr6.477
6.99394e-62	0.541773	0.557	0.179	1.6761e-57	Neural(b)	ENSCSAVG00000002597
4.95202e-60	0.504898	0.486	0.147	1.18675e-55	Neural(b)	KY2019:KY.Chr3.1317
2.94204e-59	0.386916	0.353	0.083	7.0506e-55	Neural(b)	KY2019:KY.Chr3.1318
9.43337e-59	0.599441	0.615	0.225	2.26071e-54	Neural(b)	KY2019:KY.Chr11.266
1.57231e-58	0.352562	0.267	0.05	3.76805e-54	Neural(b)	ENSCSAVG00000006812
1.74341e-58	0.437265	0.382	0.096	4.17808e-54	Neural(b)	KY2019:KY.Chr10.303
3.44772e-58	0.611903	0.695	0.31	8.26247e-54	Neural(b)	KY2019:KY.Chr7.483
1.00155e-57	0.575101	0.934	0.524	2.40022e-53	Neural(b)	KY2019:KY.Chr9.467
2.7902e-55	0.474221	0.592	0.218	6.68671e-51	Neural(b)	ENSCSAVG00000010988
2.81005e-53	0.520388	0.977	0.628	6.73428e-49	Neural(b)	KY2019:KY.Chr1.1655
1.87494e-51	0.508444	0.644	0.258	4.4933e-47	Neural(b)	KY2019:KY.Chr14.14
9.67753e-49	0.499294	0.626	0.258	2.31922e-44	Neural(b)	ENSCSAVG00000004539
2.48893e-47	0.54491	0.871	0.608	5.96472e-43	Neural(b)	KY2019:KY.Chr14.195
1.01582e-45	0.422641	0.503	0.18	2.4344e-41	Neural(b)	ENSCSAVG00000008526
3.98288e-43	0.537941	0.816	0.459	9.54496e-39	Neural(b)	ENSCSAVG00000002674
2.81055e-41	0.448091	0.971	0.548	6.73549e-37	Neural(b)	ENSCSAVG00000001302
3.70208e-41	0.405861	0.908	0.461	8.87202e-37	Neural(b)	KY2019:KY.Chr14.629
2.07615e-40	0.414714	0.968	0.78	4.9755e-36	Neural(b)	ENSCSAVG00000003152
7.29284e-40	0.327349	0.293	0.08	1.74773e-35	Neural(b)	KY2019:KY.Chr3.1324
1.42239e-39	0.525037	0.83	0.475	3.40877e-35	Neural(b)	KY2019:KY.Chr11.437
1.76245e-39	0.31914	0.322	0.093	4.22372e-35	Neural(b)	ENSCSAVG00000002528
7.22712e-39	0.580518	0.664	0.322	1.73198e-34	Neural(b)	KY2019:KY.Chr11.1086
6.83288e-38	0.426669	0.612	0.264	1.6375e-33	Neural(b)	KY2019:KY.Chr11.264
9.2315e-38	0.476845	0.787	0.435	2.21233e-33	Neural(b)	KY2019:KY.Chr7.1157
5.30385e-37	0.464553	0.42	0.156	1.27107e-32	Neural(b)	ENSCSAVG00000004683
1.50279e-35	0.462668	1	0.62	3.60143e-31	Neural(b)	KY2019:KY.Chr11.80
1.99241e-35	0.433158	0.626	0.295	4.77481e-31	Neural(b)	ENSCSAVG00000009638
3.33814e-35	0.327754	0.428	0.153	7.99984e-31	Neural(b)	ENSCSAVG00000007985
1.65387e-34	0.432245	0.75	0.389	3.96349e-30	Neural(b)	ENSCSAVG00000006663
3.93832e-34	0.441375	0.612	0.301	9.43818e-30	Neural(b)	KY2019:KY.Chr8.430
4.57681e-34	0.399426	0.583	0.265	1.09683e-29	Neural(b)	KY2019:KY.Chr5.214
4.74431e-34	0.43549	0.796	0.478	1.13697e-29	Neural(b)	KY2019:KY.Chr4.1089
6.38679e-34	0.3763	0.977	0.566	1.53059e-29	Neural(b)	ENSCSAVG00000002048
3.20109e-33	0.398023	0.937	0.714	7.67142e-29	Neural(b)	ENSCSAVG00000005525
8.73239e-33	0.373317	0.957	0.694	2.09272e-28	Neural(b)	ENSCSAVG00000006926
9.11654e-33	0.397899	0.776	0.415	2.18478e-28	Neural(b)	ENSCSAVG00000003823
1.84456e-32	0.300465	1	0.975	4.42049e-28	Neural(b)	KY2019:KY.Chr7.598
4.6782e-32	0.365261	0.463	0.192	1.12113e-27	Neural(b)	KY2019:KY.Chr8.735
7.68953e-32	0.318516	0.402	0.15	1.8428e-27	Neural(b)	KY2019:KY.Chr5.215
1.90594e-31	0.364194	0.273	0.082	4.56758e-27	Neural(b)	ENSCSAVG00000009543
5.2533e-31	0.368146	0.655	0.322	1.25895e-26	Neural(b)	KY2019:KY.Chr10.176
5.67426e-31	0.366834	0.443	0.178	1.35984e-26	Neural(b)	KY2019:KY.Chr3.1040
1.32659e-30	0.387699	0.724	0.417	3.17918e-26	Neural(b)	KY2019:KY.Chr1.167
1.39784e-30	0.427813	0.517	0.226	3.34993e-26	Neural(b)	KY2019:KY.Chr7.63
1.80227e-30	0.39284	0.92	0.624	4.31914e-26	Neural(b)	ENSCSAVG00000007052
1.06783e-29	0.373592	0.491	0.218	2.55905e-25	Neural(b)	ENSCSAVG00000007675
5.0163e-29	0.316857	0.989	0.604	1.20216e-24	Neural(b)	KY2019:KY.Chr5.393
1.42625e-28	0.303963	0.983	0.878	3.41801e-24	Neural(b)	KY2019:KY.Chr14.924
5.69665e-28	0.351899	0.425	0.18	1.3652e-23	Neural(b)	KY2019:KY.Chr3.575
1.39438e-27	0.334451	0.859	0.488	3.34162e-23	Neural(b)	ENSCSAVG00000001425
2.49202e-27	0.354645	0.5	0.231	5.97212e-23	Neural(b)	KY2019:KY.Chr2.1429
2.58524e-25	0.377618	0.767	0.495	6.19552e-21	Neural(b)	KY2019:KY.Chr1.168
1.57382e-23	0.3037	0.75	0.425	3.77165e-19	Neural(b)	KY2019:KY.Chr9.1098
7.69952e-23	0.333248	0.572	0.3	1.84519e-18	Neural(b)	KY2019:KY.Chr7.805
3.56092e-22	0.333761	0.5	0.251	8.53374e-18	Neural(b)	KY2019:KY.Chr3.1679
4.09271e-21	0.30455	0.647	0.359	9.80818e-17	Neural(b)	KY2019:KY.Chr2.1149
2.6677e-20	0.404533	0.365	0.17	6.39314e-16	Neural(b)	ENSCSAVG00000001267
5.26245e-20	0.301119	0.934	0.776	1.26115e-15	Neural(b)	KY2019:KY.Chr3.371
1.03805e-18	0.306844	0.661	0.411	2.48768e-14	Neural(b)	ENSCSAVG00000006794
4.47428e-18	0.310702	0.698	0.496	1.07226e-13	Neural(b)	KY2019:KY.Chr4.959
1.01088e-16	0.302344	0.506	0.282	2.42258e-12	Neural(b)	KY2019:KY.Chr3.1394
3.03476e-15	0.318353	0.644	0.441	7.2728e-11	Neural(b)	KY2019:KY.Chr9.692
4.73883e-15	0.319051	0.526	0.314	1.13566e-10	Neural(b)	KY2019:KY.Chr1.2547
1.21894e-38	0.741508	0.454	0.182	2.92118e-34	Germ line	ENSCSAVG00000004060
2.39965e-35	0.770121	0.375	0.135	5.75075e-31	Germ line	ENSCSAVG00000004614
1.50305e-33	0.853922	0.479	0.225	3.60207e-29	Germ line	KY2019:KY.Chr1.2388
1.08272e-32	0.649974	0.293	0.09	2.59473e-28	Germ line	KY2019:KY.Chr2.1050
2.25841e-32	0.747145	0.35	0.126	5.41228e-28	Germ line	KY2019:KY.Chr1.2113
2.53702e-31	0.789978	0.369	0.142	6.07998e-27	Germ line	KY2019:KY.Chr1.1965
4.52302e-31	0.666228	0.372	0.144	1.08394e-26	Germ line	KY2019:KY.Chr1.2580
5.89835e-31	0.559861	0.341	0.12	1.41354e-26	Germ line	KY2019:KY.Chr4.231
7.04899e-31	0.680869	0.331	0.119	1.68929e-26	Germ line	KY2019:KY.Chr8.907
9.90901e-31	0.776112	0.36	0.141	2.37469e-26	Germ line	ENSCSAVG00000006024
7.48114e-30	0.585218	0.293	0.096	1.79285e-25	Germ line	ENSCSAVG00000004176
1.63935e-29	0.530982	0.287	0.092	3.9287e-25	Germ line	ENSCSAVG00000008593
2.11884e-29	0.735493	0.334	0.125	5.07779e-25	Germ line	ENSCSAVG00000008180
3.68236e-29	0.560256	0.262	0.081	8.82477e-25	Germ line	KY2019:KY.Chr12.40
1.75801e-28	0.615705	0.328	0.12	4.21308e-24	Germ line	KY2019:KY.Chr4.230
3.70882e-27	0.585758	0.356	0.141	8.88818e-23	Germ line	ENSCSAVG00000009314
6.55271e-27	0.583533	0.29	0.103	1.57036e-22	Germ line	ENSCSAVG00000001221
1.88874e-26	0.611835	0.356	0.145	4.52637e-22	Germ line	KY2019:KY.Chr1.2387
4.8692e-26	0.552563	0.259	0.085	1.1669e-21	Germ line	ENSCSAVG00000004073
8.41195e-26	0.516233	0.375	0.156	2.01592e-21	Germ line	ENSCSAVG00000010804
2.22497e-25	0.435775	0.271	0.091	5.33215e-21	Germ line	ENSCSAVG00000010921
2.24972e-25	0.632084	0.284	0.101	5.39145e-21	Germ line	KY2019:KY.Chr1.2010
1.73667e-24	0.59559	0.284	0.104	4.16193e-20	Germ line	KY2019:KY.Chr7.868
3.78299e-24	0.517824	0.287	0.106	9.06593e-20	Germ line	KY2019:KY.Chr5.1030
1.08274e-23	0.604266	0.312	0.124	2.5948e-19	Germ line	KY2019:KY.Chr8.903
1.18753e-22	0.513828	0.252	0.088	2.84592e-18	Germ line	KY2019:KY.Chr1.2011
1.20051e-22	0.472249	0.322	0.131	2.87701e-18	Germ line	KY2019:KY.Chr11.1017
2.03147e-22	0.63396	0.29	0.113	4.86843e-18	Germ line	ENSCSAVG00000009769
3.89839e-22	0.498253	0.265	0.097	9.3425e-18	Germ line	ENSCSAVG00000011213
1.13205e-21	0.507749	0.287	0.113	2.71295e-17	Germ line	KY2019:KY.Chr8.906
6.44157e-21	0.61895	0.366	0.175	1.54372e-16	Germ line	ENSCSAVG00000010831
3.45131e-20	0.481946	0.492	0.283	8.27106e-16	Germ line	ENSCSAVG00000001132
4.17981e-19	0.519964	0.42	0.23	1.00169e-14	Germ line	KY2019:KY.Chr11.771
1.48553e-18	0.607809	0.297	0.131	3.56006e-14	Germ line	KY2019:KY.Chr2.2303
4.41553e-17	0.462257	0.252	0.104	1.05818e-12	Germ line	KY2019:KY.Chr3.1115
5.47577e-17	0.780365	0.401	0.238	1.31227e-12	Germ line	KY2019:KY.Chr4.1167
9.99258e-17	4.41259	0.306	0.161	2.39472e-12	Germ line	KY2019:KY.Chr1.944
1.52604e-15	0.508915	0.309	0.152	3.65715e-11	Germ line	KY2019:KY.Chr11.476
2.31712e-15	0.684639	0.514	0.4	5.55299e-11	Germ line	KY2019:KY.Chr7.73
8.07076e-14	0.714008	0.811	0.867	1.93416e-09	Germ line	KY2019:KY.Chr8.607
2.21914e-13	0.697955	0.293	0.158	5.31817e-09	Germ line	KY2019:KY.Chr9.1127
4.41094e-13	0.452989	0.312	0.165	1.05708e-08	Germ line	KY2019:KY.Chr3.1094
3.50095e-12	0.436591	0.268	0.139	8.39003e-08	Germ line	KY2019:KY.Chr5.1031
2.15154e-11	2.89587	0.356	0.257	5.15617e-07	Germ line	KY2019:KY.Chr11.319
5.0806e-11	0.34707	0.366	0.22	1.21756e-06	Germ line	ENSCSAVG00000005074
6.17536e-11	0.385294	0.634	0.605	1.47993e-06	Germ line	KY2019:KY.Chr3.228
6.87724e-11	1.19128	0.413	0.307	1.64813e-06	Germ line	KY2019:KY.Chr5.961
1.09486e-10	0.456882	1	1	2.62383e-06	Germ line	ENSCSAVG00000012509
2.49824e-10	0.476147	0.262	0.144	5.98703e-06	Germ line	ENSCSAVG00000011659
2.84671e-10	1.52292	0.438	0.348	6.82214e-06	Germ line	KY2019:KY.Chr13.287
6.20814e-10	0.336264	0.842	0.888	1.48778e-05	Germ line	KY2019:KY.Chr7.962
4.38971e-09	0.682786	0.3	0.196	0.000105199	Germ line	KY2019:KY.Chr3.930
9.75298e-09	0.310067	0.297	0.177	0.00023373	Germ line	KY2019:KY.Chr4.1004
3.42763e-08	1.53371	0.315	0.222	0.000821431	Germ line	KY2019:KY.Chr12.746
7.87198e-08	1.47486	0.647	0.706	0.00188652	Germ line	KY2019:KY.Chr8.482
7.97406e-08	0.321129	0.71	0.725	0.00191098	Germ line	KY2019:KY.Chr3.133
9.7557e-08	0.443419	0.423	0.357	0.00233795	Germ line	KY2019:KY.Chr3.1028
2.03401e-07	1.85715	0.489	0.489	0.0048745	Germ line	KY2019:KY.Chr11.694
1.49683e-06	0.398754	0.375	0.293	0.0358716	Germ line	ENSCSAVG00000003053
2.89481e-06	1.13833	0.593	0.655	0.0693742	Germ line	KY2019:KY.Chr9.1124
2.53839e-05	0.415781	0.41	0.345	0.608325	Germ line	ENSCSAVG00000005757
2.65047e-05	0.321032	0.274	0.203	0.635185	Germ line	KY2019:KY.Chr3.356
4.04333e-05	0.372993	0.413	0.369	0.968983	Germ line	KY2019:KY.Chr6.152
7.46514e-05	0.355648	0.407	0.368	1	Germ line	KY2019:KY.Chr5.807
0.000102339	0.481534	0.347	0.302	1	Germ line	KY2019:KY.Chr2.2136
0.000137763	0.891519	0.3	0.24	1	Germ line	KY2019:KY.Chr4.1328
0.000164658	0.796755	0.502	0.522	1	Germ line	KY2019:KY.Chr3.292
0.000280914	1.94339	0.397	0.391	1	Germ line	KY2019:KY.Chr4.1353
0.000292543	0.322445	0.568	0.61	1	Germ line	KY2019:KY.Chr8.412
0.000482489	0.310202	0.653	0.677	1	Germ line	KY2019:KY.Chr9.320
0.00140968	0.363339	0.767	0.868	1	Germ line	ENSCSAVG00000012507
0.00198025	0.300245	0.461	0.441	1	Germ line	ENSCSAVG00000012484
0.00999706	0.357017	0.931	0.996	1	Germ line	ENSCSAVG00000012483
1.67467e-287	1.24758	0.62	0.051	4.01335e-283	Neural(b)	KY2019:KY.Chr2.1417
9.49449e-217	0.598824	0.302	0.011	2.27536e-212	Neural(b)	KY2019:KY.Chr9.589
1.43537e-170	1.01599	0.576	0.08	3.43987e-166	Neural(b)	ENSCSAVG00000001897
1.15929e-154	0.931196	0.42	0.044	2.77823e-150	Neural(b)	ENSCSAVG00000006812
1.66606e-142	0.792724	0.386	0.04	3.9927e-138	Neural(b)	KY2019:KY.Chr1.1059
2.67287e-137	1.08821	0.892	0.295	6.40553e-133	Neural(b)	KY2019:KY.Chr14.240
3.71336e-120	0.616262	0.349	0.039	8.89907e-116	Neural(b)	KY2019:KY.Chr7.704
2.48788e-117	0.556556	0.251	0.019	5.9622e-113	Neural(b)	KY2019:KY.Chr1.134
2.1434e-100	0.654192	0.397	0.062	5.13666e-96	Neural(b)	KY2019:KY.Chr2.2053
7.31374e-100	0.98892	0.878	0.337	1.75274e-95	Neural(b)	KY2019:KY.Chr12.558
9.57052e-97	0.85409	0.586	0.145	2.29357e-92	Neural(b)	ENSCSAVG00000009748
2.0845e-83	0.768538	0.729	0.24	4.99551e-79	Neural(b)	ENSCSAVG00000010941
7.28169e-83	0.805522	0.376	0.07	1.74506e-78	Neural(b)	KY2019:KY.Chr13.12
1.22242e-79	0.723791	0.98	0.773	2.92953e-75	Neural(b)	KY2019:KY.Chr7.460
1.40933e-78	0.774019	0.708	0.254	3.37746e-74	Neural(b)	KY2019:KY.Chr6.151
2.20428e-78	0.58821	0.522	0.126	5.28255e-74	Neural(b)	KY2019:KY.Chr2.1328
8.47681e-78	0.926252	0.458	0.109	2.03147e-73	Neural(b)	ENSCSAVG00000007948
1.25816e-73	0.578805	0.369	0.071	3.01518e-69	Neural(b)	ENSCSAVG00000010625
5.4865e-72	0.395293	0.254	0.035	1.31484e-67	Neural(b)	ENSCSAVG00000007881
8.17117e-71	0.62281	0.444	0.102	1.95822e-66	Neural(b)	ENSCSAVG00000005949
8.8388e-71	0.573243	0.454	0.104	2.11822e-66	Neural(b)	KY2019:KY.Chr12.723
6.34694e-69	0.746931	0.698	0.266	1.52104e-64	Neural(b)	KY2019:KY.Chr13.3
7.90239e-68	0.751025	0.942	0.602	1.89381e-63	Neural(b)	KY2019:KY.Chr3.206
1.35636e-66	0.631558	0.641	0.211	3.25051e-62	Neural(b)	ENSCSAVG00000003086
1.59854e-66	0.808549	0.658	0.231	3.83089e-62	Neural(b)	KY2019:KY.Chr14.639
1.91071e-62	0.7319	0.722	0.3	4.57901e-58	Neural(b)	ENSCSAVG00000006265
2.58324e-62	0.652476	0.553	0.178	6.19074e-58	Neural(b)	ENSCSAVG00000004193
3.41665e-62	0.800016	0.797	0.396	8.18801e-58	Neural(b)	KY2019:KY.Chr8.453
1.04872e-60	0.741279	0.329	0.069	2.51325e-56	Neural(b)	ENSCSAVG00000002241
2.25685e-57	0.552335	1	1	5.40854e-53	Neural(b)	ENSCSAVG00000012509
2.35765e-57	0.72263	0.366	0.087	5.65011e-53	Neural(b)	KY2019:KY.Chr14.625
5.72863e-57	0.935781	0.569	0.201	1.37287e-52	Neural(b)	KY2019:KY.Chr3.1534
1.21536e-56	1.25282	0.539	0.206	2.9126e-52	Neural(b)	KY2019:KY.Chr2.551
2.73657e-56	0.632468	0.936	0.572	6.5582e-52	Neural(b)	KY2019:KY.Chr13.148
6.87891e-54	0.711065	0.776	0.399	1.64853e-49	Neural(b)	ENSCSAVG00000002008
8.01304e-53	0.590854	0.305	0.067	1.92032e-48	Neural(b)	KY2019:KY.Chr5.509
7.63664e-51	0.590558	0.488	0.155	1.83012e-46	Neural(b)	ENSCSAVG00000004683
7.7041e-51	0.574876	0.949	0.815	1.84629e-46	Neural(b)	ENSCSAVG00000003324
5.74755e-50	0.539249	0.464	0.142	1.3774e-45	Neural(b)	KY2019:KY.Chr9.1025
5.22286e-49	0.595594	0.478	0.158	1.25166e-44	Neural(b)	KY2019:KY.Chr1.516
7.10829e-49	0.446642	0.403	0.11	1.7035e-44	Neural(b)	ENSCSAVG00000001733
1.3566e-48	0.561813	0.427	0.124	3.25109e-44	Neural(b)	KY2019:KY.Chr3.1201
2.68911e-48	0.517241	0.997	0.993	6.44446e-44	Neural(b)	ENSCSAVG00000012483
3.33992e-46	0.531329	0.522	0.176	8.00412e-42	Neural(b)	KY2019:KY.Chr8.601
3.79204e-43	0.456114	0.99	0.859	9.08763e-39	Neural(b)	KY2019:KY.Chr8.607
1.84057e-42	0.338155	0.268	0.061	4.41092e-38	Neural(b)	ENSCSAVG00000008943
3.81463e-40	0.382295	0.851	0.392	9.14176e-36	Neural(b)	KY2019:KY.Chr4.730
9.20803e-40	0.409387	0.315	0.085	2.2067e-35	Neural(b)	KY2019:KY.Chr8.91
9.79055e-40	0.573895	0.349	0.104	2.3463e-35	Neural(b)	KY2019:KY.Chr11.1084
5.54314e-39	0.499956	0.997	0.938	1.32841e-34	Neural(b)	ENSCSAVG00000012514
8.63149e-38	0.543926	0.505	0.199	2.06854e-33	Neural(b)	ENSCSAVG00000011471
1.48844e-36	0.399	0.292	0.078	3.56704e-32	Neural(b)	ENSCSAVG00000011742
2.6202e-36	0.603662	0.353	0.11	6.2793e-32	Neural(b)	KY2019:KY.Chr12.155
3.94812e-36	0.564997	0.678	0.36	9.46168e-32	Neural(b)	KY2019:KY.Chr2.1149
1.62282e-35	0.576066	0.793	0.44	3.88909e-31	Neural(b)	ENSCSAVG00000002586
2.33441e-35	0.51296	0.464	0.18	5.59441e-31	Neural(b)	KY2019:KY.Chr3.575
8.33614e-35	0.553874	0.678	0.371	1.99776e-30	Neural(b)	KY2019:KY.Chr3.837
4.94024e-34	0.543774	0.79	0.469	1.18393e-29	Neural(b)	ENSCSAVG00000007085
5.5002e-34	0.359226	0.298	0.084	1.31812e-29	Neural(b)	KY2019:KY.Chr1.850
2.05438e-33	0.813602	0.268	0.077	4.92332e-29	Neural(b)	ENSCSAVG00000009517
1.75204e-32	0.501216	0.407	0.148	4.19876e-28	Neural(b)	KY2019:KY.Chr11.476
7.96195e-32	0.560769	0.79	0.523	1.90808e-27	Neural(b)	KY2019:KY.Chr12.574
2.71114e-31	0.357342	0.264	0.074	6.49725e-27	Neural(b)	KY2019:KY.Chr8.562
3.35686e-31	0.416125	0.959	0.846	8.04471e-27	Neural(b)	ENSCSAVG00000000347
3.59732e-30	0.473563	0.881	0.696	8.62097e-26	Neural(b)	KY2019:KY.Chr3.1250
1.04345e-29	0.387376	0.403	0.153	2.50062e-25	Neural(b)	KY2019:KY.Chr3.1317
4.22646e-29	0.485033	0.908	0.761	1.01287e-24	Neural(b)	ENSCSAVG00000012501
8.62624e-29	0.380349	0.464	0.194	2.06728e-24	Neural(b)	KY2019:KY.Chr11.942
9.8123e-29	0.360142	0.522	0.229	2.35152e-24	Neural(b)	KY2019:KY.Chr4.1328
1.01468e-28	0.420207	0.441	0.181	2.43169e-24	Neural(b)	KY2019:KY.Chr5.854
1.09613e-27	0.426331	0.359	0.134	2.62688e-23	Neural(b)	ENSCSAVG00000003343
1.46241e-27	0.432432	0.959	0.858	3.50467e-23	Neural(b)	ENSCSAVG00000012507
2.29567e-27	0.540791	0.366	0.144	5.50158e-23	Neural(b)	KY2019:KY.Chr4.1320
9.51762e-27	0.339883	0.383	0.146	2.2809e-22	Neural(b)	KY2019:KY.Chr2.1217
2.02041e-26	0.471496	0.881	0.677	4.84191e-22	Neural(b)	ENSCSAVG00000012500
2.15775e-26	0.444787	0.285	0.095	5.17104e-22	Neural(b)	KY2019:KY.Chr9.506
4.24143e-26	0.407771	0.414	0.175	1.01646e-21	Neural(b)	KY2019:KY.Chr8.92
5.80168e-26	0.480191	0.834	0.613	1.39037e-21	Neural(b)	ENSCSAVG00000012488
1.21601e-25	0.475569	0.508	0.253	2.91417e-21	Neural(b)	ENSCSAVG00000004498
4.80438e-25	0.429461	0.437	0.196	1.15137e-20	Neural(b)	KY2019:KY.Chr8.735
9.80549e-25	0.420145	0.519	0.263	2.34989e-20	Neural(b)	KY2019:KY.Chr11.1134
1.34537e-24	0.374053	0.281	0.096	3.22418e-20	Neural(b)	KY2019:KY.Chr3.1001
4.96945e-24	0.411705	0.834	0.612	1.19093e-19	Neural(b)	KY2019:KY.Chr14.195
1.00946e-23	0.509309	0.359	0.153	2.41918e-19	Neural(b)	ENSCSAVG00000005102
6.32266e-22	0.559162	0.58	0.352	1.51522e-17	Neural(b)	KY2019:KY.Chr1.559
8.59264e-22	0.394744	0.386	0.171	2.05923e-17	Neural(b)	ENSCSAVG00000011588
1.06093e-21	0.415271	0.451	0.215	2.54251e-17	Neural(b)	ENSCSAVG00000010226
1.08904e-21	0.304357	0.373	0.153	2.60988e-17	Neural(b)	ENSCSAVG00000008959
1.24984e-21	0.319563	0.315	0.123	2.99523e-17	Neural(b)	KY2019:KY.Chr11.1291
3.7131e-21	0.4427	0.759	0.537	8.89845e-17	Neural(b)	ENSCSAVG00000003739
4.44585e-21	0.342357	0.42	0.189	1.06545e-16	Neural(b)	ENSCSAVG00000002597
7.94519e-21	0.40798	0.671	0.432	1.90407e-16	Neural(b)	ENSCSAVG00000012496
1.66482e-20	0.382031	0.634	0.382	3.98973e-16	Neural(b)	ENSCSAVG00000010069
2.41796e-20	0.316293	0.339	0.143	5.79465e-16	Neural(b)	KY2019:KY.Chr12.698
4.78302e-20	0.415087	0.485	0.255	1.14625e-15	Neural(b)	KY2019:KY.Chr9.612
8.64096e-20	0.355187	0.661	0.38	2.07081e-15	Neural(b)	ENSCSAVG00000004468
2.10162e-19	0.363661	0.671	0.414	5.03653e-15	Neural(b)	KY2019:KY.Chr1.143
3.46196e-19	0.39085	0.553	0.317	8.29658e-15	Neural(b)	KY2019:KY.Chr2.198
2.15712e-18	0.41537	0.658	0.431	5.16953e-14	Neural(b)	ENSCSAVG00000012484
2.34514e-18	0.398532	0.353	0.16	5.62014e-14	Neural(b)	KY2019:KY.Chr1.2461
5.26205e-18	0.413115	0.698	0.491	1.26105e-13	Neural(b)	ENSCSAVG00000012497
1.06937e-17	0.313855	0.892	0.736	2.56275e-13	Neural(b)	KY2019:KY.Chr1.761
1.10854e-17	0.32596	0.285	0.119	2.65662e-13	Neural(b)	KY2019:KY.Chr1.1704
1.9478e-17	0.309741	0.285	0.116	4.66791e-13	Neural(b)	KY2019:KY.Chr9.610
1.95514e-17	0.327098	0.8	0.617	4.6855e-13	Neural(b)	KY2019:KY.Chr2.2306
1.32446e-16	0.35648	0.292	0.126	3.17406e-12	Neural(b)	KY2019:KY.Chr6.644
5.77302e-16	0.331038	0.658	0.447	1.3835e-11	Neural(b)	KY2019:KY.Chr2.853
7.55652e-16	0.345995	0.637	0.404	1.81092e-11	Neural(b)	KY2019:KY.Chr9.616
1.12439e-15	0.332739	0.447	0.236	2.69459e-11	Neural(b)	KY2019:KY.Chr11.266
4.82697e-15	0.310153	0.325	0.157	1.15678e-10	Neural(b)	ENSCSAVG00000011802
4.85795e-15	0.303131	0.312	0.146	1.16421e-10	Neural(b)	ENSCSAVG00000005620
5.40406e-15	0.381226	0.637	0.434	1.29508e-10	Neural(b)	KY2019:KY.Chr10.182
1.37253e-14	0.310402	0.651	0.436	3.28927e-10	Neural(b)	ENSCSAVG00000012493
2.92215e-14	0.303348	0.339	0.167	7.00293e-10	Neural(b)	ENSCSAVG00000001904
7.08261e-14	0.306431	0.624	0.402	1.69735e-09	Neural(b)	KY2019:KY.Chr4.859
5.33378e-12	0.383705	0.688	0.528	1.27824e-07	Neural(b)	KY2019:KY.Chr1.711
7.80983e-12	0.400669	0.329	0.18	1.87163e-07	Neural(b)	ENSCSAVG00000002153
2.93046e-10	0.557403	0.285	0.162	7.02286e-06	Neural(b)	ENSCSAVG00000009727
6.25729e-09	0.316838	0.593	0.45	0.000149956	Neural(b)	ENSCSAVG00000011800
6.46913e-215	1.17816	0.719	0.093	1.55033e-210	Nerve cord(A)	KY2019:KY.Chr13.132
2.27199e-189	1.16413	0.804	0.146	5.44482e-185	Nerve cord(A)	KY2019:KY.Chr1.516
1.90905e-177	1.42334	0.896	0.217	4.57503e-173	Nerve cord(A)	KY2019:KY.Chr7.1017
1.20385e-171	0.691397	0.454	0.041	2.88502e-167	Nerve cord(A)	KY2019:KY.Chr11.824
7.01072e-167	0.592054	0.346	0.023	1.68012e-162	Nerve cord(A)	ENSCSAVG00000007987
8.29687e-165	0.804724	0.581	0.073	1.98835e-160	Nerve cord(A)	KY2019:KY.Chr1.850
7.63488e-152	0.885093	0.615	0.092	1.8297e-147	Nerve cord(A)	KY2019:KY.Chr5.378
7.22915e-150	1.2973	0.865	0.241	1.73247e-145	Nerve cord(A)	KY2019:KY.Chr9.612
2.73395e-148	1.47841	0.942	0.341	6.55191e-144	Nerve cord(A)	KY2019:KY.Chr11.227
1.31033e-145	1.35999	0.973	0.349	3.1402e-141	Nerve cord(A)	ENSCSAVG00000002225
9.54484e-137	1.10539	0.946	0.281	2.28742e-132	Nerve cord(A)	ENSCSAVG00000007538
1.43074e-132	0.782546	0.569	0.088	3.42877e-128	Nerve cord(A)	KY2019:KY.Chr5.841
1.32732e-130	1.01348	0.838	0.225	3.18093e-126	Nerve cord(A)	KY2019:KY.Chr1.2236
2.0754e-130	0.84894	0.492	0.068	4.9737e-126	Nerve cord(A)	KY2019:KY.Chr6.427
1.56271e-127	1.0553	0.681	0.144	3.74505e-123	Nerve cord(A)	ENSCSAVG00000009911
2.28019e-121	1.16455	0.977	0.389	5.46449e-117	Nerve cord(A)	ENSCSAVG00000009979
4.83176e-115	1.19732	0.915	0.338	1.15793e-110	Nerve cord(A)	KY2019:KY.Chr12.558
1.52682e-111	0.579139	0.408	0.053	3.65902e-107	Nerve cord(A)	ENSCSAVG00000003172
7.84743e-109	1.13783	0.958	0.39	1.88064e-104	Nerve cord(A)	KY2019:KY.Chr4.730
2.10254e-107	0.622072	0.431	0.061	5.03874e-103	Nerve cord(A)	KY2019:KY.Chr2.504
3.7697e-103	0.847236	0.769	0.21	9.03408e-99	Nerve cord(A)	ENSCSAVG00000007907
3.31335e-100	0.798737	0.781	0.205	7.94045e-96	Nerve cord(A)	KY2019:KY.Chr12.992
4.33882e-97	0.989303	0.969	0.526	1.0398e-92	Nerve cord(A)	KY2019:KY.Chr6.59
1.27261e-94	0.993431	0.869	0.339	3.0498e-90	Nerve cord(A)	KY2019:KY.Chr9.868
2.72443e-92	1.39107	0.785	0.321	6.52911e-88	Nerve cord(A)	KY2019:KY.Chr14.285
2.79581e-92	0.532806	0.415	0.064	6.70016e-88	Nerve cord(A)	KY2019:KY.Chr5.509
1.31785e-91	0.763043	0.542	0.114	3.15822e-87	Nerve cord(A)	ENSCSAVG00000010635
3.96333e-91	0.692694	0.527	0.104	9.49812e-87	Nerve cord(A)	KY2019:KY.Chr6.281
4.51655e-90	0.915823	0.788	0.264	1.08239e-85	Nerve cord(A)	KY2019:KY.Chr13.3
1.21449e-88	0.926916	0.988	0.509	2.91052e-84	Nerve cord(A)	ENSCSAVG00000010662
1.92254e-88	0.421755	0.273	0.029	4.60737e-84	Nerve cord(A)	KY2019:KY.Chr13.465
6.56086e-88	0.840109	0.65	0.169	1.57231e-83	Nerve cord(A)	ENSCSAVG00000002813
1.10637e-85	0.555913	1	0.995	2.65142e-81	Nerve cord(A)	KY2019:KY.Chr11.636
6.74213e-84	0.707049	0.619	0.15	1.61575e-79	Nerve cord(A)	KY2019:KY.Chr1.2461
1.93816e-83	0.681141	0.669	0.172	4.6448e-79	Nerve cord(A)	KY2019:KY.Chr8.601
3.9717e-79	0.87412	0.969	0.613	9.51818e-75	Nerve cord(A)	KY2019:KY.Chr11.337
4.8306e-79	0.812518	1	0.752	1.15765e-74	Nerve cord(A)	KY2019:KY.Chr5.1045
8.36751e-78	0.777376	0.838	0.288	2.00527e-73	Nerve cord(A)	ENSCSAVG00000006066
2.27085e-76	0.571916	0.527	0.115	5.44208e-72	Nerve cord(A)	KY2019:KY.Chr2.387
3.32834e-74	1.14179	0.508	0.13	7.97638e-70	Nerve cord(A)	ENSCSAVG00000009449
2.32991e-72	0.937902	0.727	0.261	5.58364e-68	Nerve cord(A)	ENSCSAVG00000002660
4.28602e-71	0.602609	0.346	0.059	1.02715e-66	Nerve cord(A)	KY2019:KY.Chr3.888
8.68558e-68	0.513888	0.481	0.109	2.0815e-63	Nerve cord(A)	KY2019:KY.Chr5.930
5.51556e-66	0.587323	0.462	0.106	1.3218e-61	Nerve cord(A)	KY2019:KY.Chr12.723
1.25546e-65	0.800723	0.927	0.509	3.0087e-61	Nerve cord(A)	KY2019:KY.Chr1.1595
1.3585e-65	0.701372	0.554	0.154	3.25566e-61	Nerve cord(A)	KY2019:KY.Chr9.720
2.57564e-61	0.493081	0.365	0.072	6.17252e-57	Nerve cord(A)	ENSCSAVG00000002030
1.02027e-60	0.790298	0.596	0.197	2.44508e-56	Nerve cord(A)	ENSCSAVG00000011471
1.47446e-60	0.81603	0.935	0.621	3.53354e-56	Nerve cord(A)	ENSCSAVG00000010866
6.06691e-60	0.766461	0.946	0.629	1.45394e-55	Nerve cord(A)	KY2019:KY.Chr4.57
3.09707e-58	0.602993	0.512	0.142	7.42212e-54	Nerve cord(A)	KY2019:KY.Chr2.1217
3.2864e-58	0.732343	0.896	0.505	7.87586e-54	Nerve cord(A)	ENSCSAVG00000006064
7.88272e-58	0.717585	0.562	0.175	1.88909e-53	Nerve cord(A)	KY2019:KY.Chr9.110
5.10288e-57	0.735866	0.827	0.395	1.22291e-52	Nerve cord(A)	KY2019:KY.Chr8.994
2.71626e-56	0.525363	0.458	0.118	6.50951e-52	Nerve cord(A)	KY2019:KY.Chr8.1232
5.56929e-56	0.780808	0.565	0.182	1.33468e-51	Nerve cord(A)	ENSCSAVG00000010443
1.62738e-55	0.390039	0.662	0.229	3.90002e-51	Nerve cord(A)	KY2019:KY.Chr4.1167
1.14098e-54	0.556394	0.465	0.124	2.73437e-50	Nerve cord(A)	KY2019:KY.Chr3.1201
1.91883e-54	0.541968	0.469	0.127	4.59847e-50	Nerve cord(A)	ENSCSAVG00000007743
9.11578e-54	0.360571	0.454	0.111	2.1846e-49	Nerve cord(A)	KY2019:KY.Chr1.1536
1.41398e-53	0.502574	0.315	0.062	3.3886e-49	Nerve cord(A)	ENSCSAVG00000004017
2.03713e-52	0.41213	0.258	0.043	4.88199e-48	Nerve cord(A)	ENSCSAVG00000007765
2.2462e-52	0.621832	0.762	0.304	5.38301e-48	Nerve cord(A)	KY2019:KY.Chr14.240
2.68419e-52	0.635953	0.631	0.23	6.43266e-48	Nerve cord(A)	KY2019:KY.Chr3.955
5.92265e-51	0.588916	0.531	0.167	1.41936e-46	Nerve cord(A)	ENSCSAVG00000011588
1.85738e-50	0.502048	0.462	0.128	4.45122e-46	Nerve cord(A)	KY2019:KY.Chr11.1078
2.26833e-50	0.638964	0.973	0.745	5.43605e-46	Nerve cord(A)	ENSCSAVG00000003150
3.75108e-49	0.557381	0.327	0.073	8.98947e-45	Nerve cord(A)	KY2019:KY.Chr13.12
5.87406e-49	0.874284	0.481	0.157	1.40772e-44	Nerve cord(A)	ENSCSAVG00000004683
8.63979e-49	0.835066	0.842	0.515	2.07053e-44	Nerve cord(A)	ENSCSAVG00000008056
3.65566e-48	0.521564	0.412	0.11	8.76078e-44	Nerve cord(A)	ENSCSAVG00000010399
5.79287e-47	0.600847	0.65	0.245	1.38826e-42	Nerve cord(A)	ENSCSAVG00000006366
1.27221e-46	0.514471	0.588	0.21	3.04884e-42	Nerve cord(A)	KY2019:KY.Chr1.2083
1.66637e-46	0.762449	0.785	0.437	3.99346e-42	Nerve cord(A)	KY2019:KY.Chr1.1478
4.82859e-43	0.511413	0.596	0.22	1.15717e-38	Nerve cord(A)	ENSCSAVG00000005560
3.20898e-42	0.662261	0.692	0.327	7.69032e-38	Nerve cord(A)	KY2019:KY.Chr7.415
2.5651e-41	0.340889	0.258	0.053	6.14727e-37	Nerve cord(A)	ENSCSAVG00000007607
4.38338e-41	0.644421	0.846	0.468	1.05048e-36	Nerve cord(A)	ENSCSAVG00000007085
5.94635e-40	0.554777	0.746	0.37	1.42504e-35	Nerve cord(A)	KY2019:KY.Chr3.837
1.07291e-39	0.467075	0.388	0.116	2.57122e-35	Nerve cord(A)	ENSCSAVG00000006579
7.6083e-39	0.467562	0.438	0.142	1.82333e-34	Nerve cord(A)	KY2019:KY.Chr1.2165
1.45281e-38	0.711591	0.285	0.069	3.48165e-34	Nerve cord(A)	KY2019:KY.Chr1.2548
1.77625e-38	0.526248	0.931	0.604	4.25677e-34	Nerve cord(A)	KY2019:KY.Chr3.206
9.80931e-38	0.66967	0.515	0.199	2.3508e-33	Nerve cord(A)	KY2019:KY.Chr2.771
1.80198e-37	0.338219	0.315	0.08	4.31844e-33	Nerve cord(A)	ENSCSAVG00000004273
7.46747e-37	0.537218	0.458	0.163	1.78958e-32	Nerve cord(A)	ENSCSAVG00000001904
2.24687e-36	0.375783	0.335	0.092	5.38462e-32	Nerve cord(A)	KY2019:KY.Chr2.1180
4.05152e-35	0.365625	0.265	0.063	9.70947e-31	Nerve cord(A)	KY2019:KY.Chr9.24
1.97407e-34	0.408845	0.292	0.077	4.73086e-30	Nerve cord(A)	ENSCSAVG00000005646
5.13137e-34	0.348824	0.319	0.089	1.22973e-29	Nerve cord(A)	ENSCSAVG00000011320
1.73275e-33	0.389815	0.331	0.093	4.15253e-29	Nerve cord(A)	ENSCSAVG00000001897
5.95973e-32	0.415674	0.6	0.248	1.42825e-27	Nerve cord(A)	ENSCSAVG00000010941
7.85108e-32	0.382449	0.969	0.86	1.88151e-27	Nerve cord(A)	KY2019:KY.Chr8.607
2.0098e-31	0.451461	0.431	0.152	4.81648e-27	Nerve cord(A)	ENSCSAVG00000008959
2.06772e-31	0.481574	0.738	0.399	4.9553e-27	Nerve cord(A)	KY2019:KY.Chr4.859
2.70563e-31	0.441934	0.981	0.845	6.48403e-27	Nerve cord(A)	ENSCSAVG00000000347
2.76506e-31	0.322422	1	1	6.62646e-27	Nerve cord(A)	ENSCSAVG00000012509
3.09811e-31	0.448575	0.627	0.281	7.42463e-27	Nerve cord(A)	KY2019:KY.Chr9.111
4.52352e-31	0.386915	0.869	0.522	1.08406e-26	Nerve cord(A)	KY2019:KY.Chr12.574
4.98173e-30	0.372884	0.358	0.115	1.19387e-25	Nerve cord(A)	ENSCSAVG00000009456
1.0359e-29	0.331038	0.362	0.116	2.48253e-25	Nerve cord(A)	KY2019:KY.Chr1.1704
1.20893e-29	0.371805	0.315	0.095	2.89721e-25	Nerve cord(A)	KY2019:KY.Chr13.326
1.9835e-29	0.351803	0.927	0.701	4.75346e-25	Nerve cord(A)	ENSCSAVG00000010950
2.51565e-29	0.348199	0.269	0.074	6.02876e-25	Nerve cord(A)	ENSCSAVG00000000353
4.42498e-29	0.433517	0.754	0.405	1.06045e-24	Nerve cord(A)	ENSCSAVG00000010250
3.22603e-28	0.433948	0.95	0.821	7.73118e-24	Nerve cord(A)	KY2019:KY.Chr2.1532
1.74453e-27	0.397222	0.523	0.219	4.18076e-23	Nerve cord(A)	ENSCSAVG00000003086
2.1868e-27	0.447035	0.458	0.182	5.24067e-23	Nerve cord(A)	ENSCSAVG00000004804
2.56519e-27	0.442365	0.492	0.208	6.14749e-23	Nerve cord(A)	ENSCSAVG00000010998
2.6028e-27	0.316814	0.292	0.087	6.23761e-23	Nerve cord(A)	KY2019:KY.Chr4.438
1.12157e-26	0.437461	0.873	0.575	2.68783e-22	Nerve cord(A)	KY2019:KY.Chr4.757
3.33883e-26	0.432513	0.765	0.458	8.00152e-22	Nerve cord(A)	KY2019:KY.Chr10.606
3.70697e-26	0.37393	0.492	0.213	8.88376e-22	Nerve cord(A)	KY2019:KY.Chr2.519
8.09057e-26	0.356805	0.488	0.204	1.93891e-21	Nerve cord(A)	KY2019:KY.Chr14.247
1.6691e-25	0.392028	0.95	0.831	3.99999e-21	Nerve cord(A)	KY2019:KY.Chr1.693
2.53622e-25	0.578296	0.635	0.347	6.07805e-21	Nerve cord(A)	ENSCSAVG00000004764
5.80783e-25	0.412963	0.381	0.145	1.39185e-20	Nerve cord(A)	KY2019:KY.Chr6.244
1.78849e-24	0.697053	0.462	0.211	4.28611e-20	Nerve cord(A)	KY2019:KY.Chr2.551
2.14591e-24	0.448434	0.881	0.689	5.14267e-20	Nerve cord(A)	KY2019:KY.Chr7.416
2.74989e-24	0.507381	0.696	0.403	6.5901e-20	Nerve cord(A)	KY2019:KY.Chr8.453
5.46458e-24	0.400005	0.7	0.364	1.30959e-19	Nerve cord(A)	KY2019:KY.Chr5.1061
5.50615e-24	0.337394	0.323	0.109	1.31955e-19	Nerve cord(A)	ENSCSAVG00000005949
5.61844e-24	0.350763	0.254	0.076	1.34646e-19	Nerve cord(A)	KY2019:KY.Chr13.469
6.07378e-24	0.420218	0.477	0.214	1.45558e-19	Nerve cord(A)	ENSCSAVG00000011716
6.41319e-24	0.385605	0.362	0.135	1.53692e-19	Nerve cord(A)	ENSCSAVG00000003343
7.23363e-24	0.307233	0.415	0.163	1.73354e-19	Nerve cord(A)	ENSCSAVG00000006799
1.56096e-23	0.316548	0.431	0.169	3.74083e-19	Nerve cord(A)	ENSCSAVG00000004846
3.50838e-23	0.386921	0.781	0.473	8.40784e-19	Nerve cord(A)	ENSCSAVG00000003241
1.36249e-22	0.422412	0.831	0.579	3.26522e-18	Nerve cord(A)	KY2019:KY.Chr4.1046
1.8464e-22	0.423269	0.531	0.264	4.42489e-18	Nerve cord(A)	KY2019:KY.Chr11.1134
2.05532e-22	0.374155	0.958	0.86	4.92558e-18	Nerve cord(A)	ENSCSAVG00000007287
5.95436e-22	0.405721	0.542	0.272	1.42696e-17	Nerve cord(A)	KY2019:KY.Chr1.2072
1.25206e-21	0.396949	0.738	0.497	3.00057e-17	Nerve cord(A)	KY2019:KY.Chr11.1054
2.11778e-21	0.313546	0.285	0.097	5.07526e-17	Nerve cord(A)	ENSCSAVG00000009981
6.35109e-21	0.419468	0.35	0.143	1.52204e-16	Nerve cord(A)	KY2019:KY.Chr9.794
1.16431e-20	0.362014	0.646	0.35	2.79027e-16	Nerve cord(A)	KY2019:KY.Chr1.559
1.16577e-20	0.380331	0.665	0.375	2.79376e-16	Nerve cord(A)	KY2019:KY.Chr5.598
1.20716e-20	0.350038	0.65	0.35	2.89296e-16	Nerve cord(A)	ENSCSAVG00000005707
1.3337e-20	0.417703	0.642	0.365	3.19622e-16	Nerve cord(A)	ENSCSAVG00000001510
1.40756e-20	0.391154	0.762	0.458	3.37323e-16	Nerve cord(A)	ENSCSAVG00000000437
4.07711e-20	0.405171	0.585	0.308	9.77079e-16	Nerve cord(A)	ENSCSAVG00000006265
1.48449e-19	0.377366	0.254	0.088	3.55757e-15	Nerve cord(A)	KY2019:KY.Chr1.2601
1.93393e-19	0.349012	0.515	0.254	4.63467e-15	Nerve cord(A)	KY2019:KY.Chr13.332
2.04228e-19	0.375363	0.862	0.656	4.89433e-15	Nerve cord(A)	KY2019:KY.Chr1.945
4.65715e-19	0.388264	0.758	0.49	1.11609e-14	Nerve cord(A)	KY2019:KY.Chr5.1064
5.87944e-19	0.310802	0.323	0.128	1.40901e-14	Nerve cord(A)	KY2019:KY.Chr13.267
1.55736e-18	0.32549	0.762	0.44	3.73221e-14	Nerve cord(A)	ENSCSAVG00000003862
1.75249e-18	0.395969	0.627	0.365	4.19984e-14	Nerve cord(A)	KY2019:KY.Chr4.935
1.07509e-17	0.397434	0.665	0.406	2.57646e-13	Nerve cord(A)	KY2019:KY.Chr9.796
1.24688e-17	0.437558	0.385	0.173	2.98815e-13	Nerve cord(A)	ENSCSAVG00000002100
1.86774e-17	0.305139	0.427	0.2	4.47604e-13	Nerve cord(A)	KY2019:KY.Chr5.818
2.58566e-17	0.689544	0.512	0.29	6.19653e-13	Nerve cord(A)	ENSCSAVG00000011720
6.23484e-17	0.498966	0.458	0.234	1.49418e-12	Nerve cord(A)	ENSCSAVG00000010230
8.71465e-17	0.33681	0.927	0.761	2.08847e-12	Nerve cord(A)	ENSCSAVG00000012501
1.7849e-16	0.401913	0.769	0.581	4.27751e-12	Nerve cord(A)	KY2019:KY.Chr11.229
3.8628e-16	0.341583	0.5	0.264	9.25721e-12	Nerve cord(A)	ENSCSAVG00000003733
4.00637e-15	0.310196	0.581	0.342	9.60128e-11	Nerve cord(A)	KY2019:KY.Chr14.578
4.13746e-15	0.340991	0.658	0.428	9.91542e-11	Nerve cord(A)	KY2019:KY.Chr9.1092
5.49628e-15	0.304093	0.45	0.236	1.31718e-10	Nerve cord(A)	KY2019:KY.Chr1.1707
5.5479e-15	0.378296	0.562	0.327	1.32955e-10	Nerve cord(A)	ENSCSAVG00000008370
8.79619e-15	0.316348	0.842	0.72	2.10801e-10	Nerve cord(A)	KY2019:KY.Chr8.188
1.04738e-14	0.313192	0.927	0.784	2.51005e-10	Nerve cord(A)	KY2019:KY.Chr6.37
1.27458e-14	0.337366	0.788	0.619	3.05454e-10	Nerve cord(A)	KY2019:KY.Chr1.1308
1.28787e-14	0.315152	0.846	0.661	3.08638e-10	Nerve cord(A)	KY2019:KY.Chr7.932
1.38589e-14	0.328937	0.592	0.368	3.32129e-10	Nerve cord(A)	ENSCSAVG00000001349
4.02025e-14	0.392212	0.331	0.155	9.63453e-10	Nerve cord(A)	ENSCSAVG00000005102
4.43681e-14	0.371862	0.5	0.29	1.06328e-09	Nerve cord(A)	KY2019:KY.Chr5.71
2.81537e-13	0.338614	0.346	0.171	6.74703e-09	Nerve cord(A)	KY2019:KY.Chr3.1258
1.44495e-12	0.313598	0.465	0.264	3.46283e-08	Nerve cord(A)	KY2019:KY.Chr5.103
3.78965e-11	0.325311	0.662	0.469	9.0819e-07	Nerve cord(A)	KY2019:KY.Chr1.2196
4.73447e-11	0.321453	0.642	0.461	1.13462e-06	Nerve cord(A)	KY2019:KY.Chr9.1046
1.89713e-09	0.300069	0.454	0.291	4.54646e-05	Nerve cord(A)	KY2019:KY.Chr11.1365
1.68221e-06	0.307625	0.35	0.226	0.0403142	Nerve cord(A)	KY2019:KY.Chr1.2245
0	1.63808	0.806	0.026	0	Mesenchyme(B)	ENSCSAVG00000003205
0	1.00366	0.502	0.006	0	Mesenchyme(B)	ENSCSAVG00000008011
0	0.962321	0.47	0.005	0	Mesenchyme(B)	KY2019:KY.Chr2.1386
0	0.809677	0.387	0.002	0	Mesenchyme(B)	KY2019:KY.Chr1.1318
1.55487e-262	1.28248	0.779	0.09	3.72624e-258	Mesenchyme(B)	ENSCSAVG00000005949
9.37581e-233	1.36015	0.802	0.117	2.24691e-228	Mesenchyme(B)	KY2019:KY.Chr2.1328
2.42307e-222	1.3433	0.909	0.163	5.80689e-218	Mesenchyme(B)	KY2019:KY.Chr8.601
8.1198e-221	1.93868	0.719	0.101	1.94591e-216	Mesenchyme(B)	KY2019:KY.Chr1.1536
2.15625e-212	1.3146	0.85	0.141	5.16745e-208	Mesenchyme(B)	KY2019:KY.Chr1.2461
1.30673e-209	0.849805	0.498	0.04	3.13157e-205	Mesenchyme(B)	ENSCSAVG00000010045
1.44652e-208	1.29066	0.7	0.095	3.46658e-204	Mesenchyme(B)	KY2019:KY.Chr1.33
2.00484e-207	1.39954	0.64	0.078	4.80459e-203	Mesenchyme(B)	ENSCSAVG00000009233
2.62672e-203	1.38131	0.893	0.178	6.29494e-199	Mesenchyme(B)	KY2019:KY.Chr4.867
9.25696e-181	1.03447	0.684	0.097	2.21843e-176	Mesenchyme(B)	KY2019:KY.Chr12.723
1.26275e-180	1.57308	0.972	0.28	3.02617e-176	Mesenchyme(B)	ENSCSAVG00000007538
1.64317e-178	1.4559	0.929	0.241	3.93787e-174	Mesenchyme(B)	ENSCSAVG00000009682
2.75059e-170	1.24931	0.767	0.144	6.59178e-166	Mesenchyme(B)	ENSCSAVG00000010799
8.28476e-161	0.86182	0.53	0.063	1.98544e-156	Mesenchyme(B)	ENSCSAVG00000002295
3.0797e-155	0.851218	0.53	0.065	7.38049e-151	Mesenchyme(B)	ENSCSAVG00000002030
8.24011e-151	1.38638	0.775	0.165	1.97474e-146	Mesenchyme(B)	ENSCSAVG00000000017
9.68428e-143	0.831559	0.494	0.06	2.32084e-138	Mesenchyme(B)	ENSCSAVG00000006411
1.98746e-133	0.673275	0.466	0.057	4.76295e-129	Mesenchyme(B)	ENSCSAVG00000002459
3.37961e-133	1.42357	0.992	0.526	8.09923e-129	Mesenchyme(B)	KY2019:KY.Chr6.59
1.21519e-126	0.685137	0.447	0.055	2.91221e-122	Mesenchyme(B)	KY2019:KY.Chr3.888
1.38395e-125	1.27641	0.98	0.39	3.31665e-121	Mesenchyme(B)	KY2019:KY.Chr4.730
1.07593e-123	0.999378	0.838	0.22	2.57846e-119	Mesenchyme(B)	KY2019:KY.Chr7.1017
3.48381e-115	0.684435	0.379	0.043	8.34895e-111	Mesenchyme(B)	ENSCSAVG00000010996
8.37683e-114	0.818316	0.415	0.054	2.00751e-109	Mesenchyme(B)	KY2019:KY.Chr2.199
9.55899e-107	1.05596	0.953	0.351	2.29081e-102	Mesenchyme(B)	ENSCSAVG00000002225
5.0832e-105	0.9743	0.767	0.221	1.21819e-100	Mesenchyme(B)	KY2019:KY.Chr8.613
7.77528e-101	0.536249	0.277	0.025	1.86335e-96	Mesenchyme(B)	KY2019:KY.Chr2.195
2.31193e-98	0.462391	0.273	0.025	5.54054e-94	Mesenchyme(B)	ENSCSAVG00000001767
2.60394e-98	0.97483	0.743	0.214	6.24034e-94	Mesenchyme(B)	ENSCSAVG00000005560
1.06023e-95	1.04636	0.992	0.573	2.54085e-91	Mesenchyme(B)	KY2019:KY.Chr13.148
6.37706e-88	0.505224	0.308	0.038	1.52826e-83	Mesenchyme(B)	KY2019:KY.Chr5.727
1.80267e-76	0.771276	0.636	0.185	4.3201e-72	Mesenchyme(B)	KY2019:KY.Chr3.1137
3.17109e-75	0.579615	0.379	0.066	7.59952e-71	Mesenchyme(B)	KY2019:KY.Chr5.509
1.69905e-72	0.52325	0.292	0.041	4.07177e-68	Mesenchyme(B)	ENSCSAVG00000001271
7.49903e-71	0.481066	0.348	0.058	1.79714e-66	Mesenchyme(B)	ENSCSAVG00000011226
1.17179e-70	0.642297	0.708	0.209	2.80819e-66	Mesenchyme(B)	KY2019:KY.Chr12.992
3.90481e-70	0.733793	0.431	0.09	9.35787e-66	Mesenchyme(B)	ENSCSAVG00000001897
4.82244e-70	0.602166	0.478	0.109	1.1557e-65	Mesenchyme(B)	ENSCSAVG00000001733
5.69185e-70	0.828574	0.822	0.344	1.36405e-65	Mesenchyme(B)	KY2019:KY.Chr1.559
8.5927e-70	0.851556	0.826	0.395	2.05924e-65	Mesenchyme(B)	KY2019:KY.Chr4.859
1.13396e-69	0.549509	0.352	0.062	2.71754e-65	Mesenchyme(B)	ENSCSAVG00000009235
8.68939e-67	0.414852	0.257	0.034	2.08241e-62	Mesenchyme(B)	ENSCSAVG00000002442
1.56341e-65	0.707582	0.862	0.341	3.74671e-61	Mesenchyme(B)	KY2019:KY.Chr12.558
1.12454e-64	0.429081	0.253	0.034	2.69496e-60	Mesenchyme(B)	KY2019:KY.Chr12.66
8.99899e-63	0.626427	0.411	0.091	2.15661e-58	Mesenchyme(B)	ENSCSAVG00000008681
9.10669e-63	0.723314	0.933	0.426	2.18242e-58	Mesenchyme(B)	ENSCSAVG00000001688
6.82063e-61	0.740945	0.917	0.52	1.63456e-56	Mesenchyme(B)	KY2019:KY.Chr12.574
4.32827e-60	0.568365	0.36	0.074	1.03727e-55	Mesenchyme(B)	ENSCSAVG00000007817
4.59216e-60	0.668547	0.668	0.226	1.10051e-55	Mesenchyme(B)	ENSCSAVG00000010230
1.80378e-58	0.695313	0.953	0.774	4.32277e-54	Mesenchyme(B)	KY2019:KY.Chr4.657
1.8719e-58	0.881926	0.862	0.436	4.48602e-54	Mesenchyme(B)	ENSCSAVG00000003862
2.77822e-58	0.828609	0.7	0.291	6.65801e-54	Mesenchyme(B)	ENSCSAVG00000002471
1.6321e-57	0.59577	0.443	0.108	3.91133e-53	Mesenchyme(B)	KY2019:KY.Chr12.155
3.31491e-57	0.635015	0.692	0.245	7.94419e-53	Mesenchyme(B)	ENSCSAVG00000010941
1.93705e-56	0.707094	0.561	0.188	4.64215e-52	Mesenchyme(B)	KY2019:KY.Chr11.324
2.23021e-55	0.71676	0.589	0.202	5.34469e-51	Mesenchyme(B)	KY2019:KY.Chr3.1545
1.11751e-52	0.694169	0.704	0.283	2.6781e-48	Mesenchyme(B)	ENSCSAVG00000011720
1.30465e-51	0.484709	0.364	0.082	3.12658e-47	Mesenchyme(B)	ENSCSAVG00000005655
2.04941e-51	0.619535	0.96	0.846	4.9114e-47	Mesenchyme(B)	ENSCSAVG00000000347
8.00137e-51	0.704659	0.949	0.863	1.91753e-46	Mesenchyme(B)	KY2019:KY.Chr10.109
8.46085e-51	0.711046	0.798	0.399	2.02764e-46	Mesenchyme(B)	KY2019:KY.Chr9.616
2.50091e-50	0.58354	0.383	0.092	5.99344e-46	Mesenchyme(B)	KY2019:KY.Chr9.506
8.98381e-50	0.590463	0.498	0.15	2.15297e-45	Mesenchyme(B)	ENSCSAVG00000008959
6.87209e-48	0.584386	0.885	0.452	1.6469e-43	Mesenchyme(B)	KY2019:KY.Chr1.1207
2.11797e-47	0.724705	0.526	0.177	5.07572e-43	Mesenchyme(B)	KY2019:KY.Chr9.110
3.14442e-47	0.533981	0.96	0.614	7.5356e-43	Mesenchyme(B)	KY2019:KY.Chr11.337
1.15458e-46	0.680381	0.743	0.37	2.76694e-42	Mesenchyme(B)	KY2019:KY.Chr4.1321
3.04277e-46	0.540654	0.486	0.154	7.29199e-42	Mesenchyme(B)	ENSCSAVG00000008378
3.43211e-46	0.60619	0.557	0.202	8.22506e-42	Mesenchyme(B)	KY2019:KY.Chr14.247
2.14797e-45	0.627871	0.625	0.247	5.1476e-41	Mesenchyme(B)	ENSCSAVG00000006366
4.38329e-42	0.477506	0.387	0.109	1.05046e-37	Mesenchyme(B)	ENSCSAVG00000010633
9.06917e-42	0.532415	0.451	0.143	2.17343e-37	Mesenchyme(B)	ENSCSAVG00000000494
1.08234e-41	0.511766	0.976	0.9	2.59383e-37	Mesenchyme(B)	KY2019:KY.Chr3.781
2.61586e-41	0.493862	0.435	0.136	6.26891e-37	Mesenchyme(B)	KY2019:KY.Chr3.303
3.50282e-41	0.590289	0.656	0.277	8.39451e-37	Mesenchyme(B)	KY2019:KY.Chr8.672
1.42474e-39	0.557723	0.482	0.169	3.4144e-35	Mesenchyme(B)	ENSCSAVG00000011588
2.15512e-39	0.446812	0.395	0.113	5.16474e-35	Mesenchyme(B)	KY2019:KY.Chr9.610
4.22586e-39	0.566337	0.889	0.577	1.01273e-34	Mesenchyme(B)	KY2019:KY.Chr4.1046
4.7573e-39	0.61233	0.862	0.576	1.14009e-34	Mesenchyme(B)	KY2019:KY.Chr4.757
2.46977e-37	0.543104	0.66	0.28	5.9188e-33	Mesenchyme(B)	KY2019:KY.Chr9.111
4.25266e-37	0.464408	0.561	0.217	1.01915e-32	Mesenchyme(B)	KY2019:KY.Chr8.1009
1.21244e-36	0.597279	0.775	0.44	2.90561e-32	Mesenchyme(B)	KY2019:KY.Chr2.1041
2.04804e-36	0.560822	0.913	0.696	4.90812e-32	Mesenchyme(B)	KY2019:KY.Chr3.1250
3.26985e-36	0.4426	0.356	0.103	7.83621e-32	Mesenchyme(B)	KY2019:KY.Chr10.629
5.99003e-36	0.364197	0.253	0.057	1.43551e-31	Mesenchyme(B)	KY2019:KY.Chr6.512
1.17359e-35	0.495687	0.411	0.13	2.81252e-31	Mesenchyme(B)	KY2019:KY.Chr9.961
1.75827e-34	0.52832	0.51	0.203	4.21369e-30	Mesenchyme(B)	KY2019:KY.Chr1.624
5.85668e-34	0.615135	0.632	0.31	1.40355e-29	Mesenchyme(B)	KY2019:KY.Chr5.753
5.95305e-34	0.476921	0.909	0.606	1.42665e-29	Mesenchyme(B)	KY2019:KY.Chr3.206
8.321e-34	0.510837	0.731	0.363	1.99413e-29	Mesenchyme(B)	KY2019:KY.Chr5.1061
1.75682e-33	0.541489	0.696	0.362	4.21022e-29	Mesenchyme(B)	KY2019:KY.Chr4.935
1.75707e-33	0.436579	0.336	0.1	4.21083e-29	Mesenchyme(B)	KY2019:KY.Chr7.659
2.28693e-33	0.415362	0.352	0.107	5.48063e-29	Mesenchyme(B)	ENSCSAVG00000010361
4.19631e-33	0.530795	0.7	0.363	1.00565e-28	Mesenchyme(B)	ENSCSAVG00000001510
1.77656e-32	0.409331	0.526	0.212	4.25753e-28	Mesenchyme(B)	KY2019:KY.Chr2.519
3.25741e-32	0.423043	0.486	0.177	7.80639e-28	Mesenchyme(B)	ENSCSAVG00000002813
5.76154e-31	0.442503	0.984	0.745	1.38075e-26	Mesenchyme(B)	ENSCSAVG00000003150
4.22689e-30	0.55119	0.874	0.519	1.01297e-25	Mesenchyme(B)	KY2019:KY.Chr6.371
2.80716e-29	0.660776	0.51	0.21	6.72736e-25	Mesenchyme(B)	KY2019:KY.Chr2.551
4.1618e-29	0.773943	0.676	0.441	9.97374e-25	Mesenchyme(B)	KY2019:KY.Chr7.528
1.27871e-28	0.364423	0.281	0.079	3.06442e-24	Mesenchyme(B)	KY2019:KY.Chr1.1703
2.39404e-28	0.491874	0.818	0.528	5.73733e-24	Mesenchyme(B)	KY2019:KY.Chr5.722
1.30048e-27	0.444899	0.83	0.469	3.1166e-23	Mesenchyme(B)	ENSCSAVG00000007085
2.27773e-27	0.507228	0.561	0.263	5.45858e-23	Mesenchyme(B)	KY2019:KY.Chr12.573
3.66646e-27	0.49027	0.652	0.35	8.78666e-23	Mesenchyme(B)	KY2019:KY.Chr14.1060
4.10091e-27	0.696119	0.727	0.508	9.82783e-23	Mesenchyme(B)	KY2019:KY.Chr3.120
1.48905e-26	0.36772	0.265	0.077	3.56851e-22	Mesenchyme(B)	ENSCSAVG00000007057
3.92851e-26	0.424841	0.747	0.445	9.41468e-22	Mesenchyme(B)	KY2019:KY.Chr2.853
4.88821e-26	0.4435	0.858	0.661	1.17146e-21	Mesenchyme(B)	KY2019:KY.Chr7.932
5.94183e-26	0.492472	0.415	0.162	1.42396e-21	Mesenchyme(B)	ENSCSAVG00000002453
1.64282e-25	0.510523	0.68	0.407	3.93701e-21	Mesenchyme(B)	KY2019:KY.Chr1.1820
4.04637e-25	0.42254	0.846	0.617	9.69713e-21	Mesenchyme(B)	KY2019:KY.Chr2.2306
4.1184e-25	0.383376	0.395	0.149	9.86975e-21	Mesenchyme(B)	KY2019:KY.Chr11.1139
5.0384e-25	0.38768	0.632	0.31	1.20745e-20	Mesenchyme(B)	KY2019:KY.Chr14.240
2.79626e-24	0.317086	0.296	0.095	6.70124e-20	Mesenchyme(B)	KY2019:KY.Chr2.384
7.24958e-24	0.425061	0.68	0.401	1.73736e-19	Mesenchyme(B)	KY2019:KY.Chr5.344
1.71831e-23	0.331012	0.34	0.117	4.11793e-19	Mesenchyme(B)	ENSCSAVG00000005029
2.01316e-23	0.361308	0.364	0.135	4.82455e-19	Mesenchyme(B)	ENSCSAVG00000003343
3.80925e-23	0.539088	0.791	0.527	9.12887e-19	Mesenchyme(B)	ENSCSAVG00000001553
7.30748e-23	0.429338	0.423	0.183	1.75124e-18	Mesenchyme(B)	KY2019:KY.Chr12.611
1.81148e-22	0.482034	0.316	0.116	4.3412e-18	Mesenchyme(B)	ENSCSAVG00000002438
3.46014e-22	0.418183	0.387	0.164	8.29221e-18	Mesenchyme(B)	ENSCSAVG00000011705
6.50127e-22	0.344413	0.261	0.085	1.55803e-17	Mesenchyme(B)	KY2019:KY.Chr2.1195
1.38776e-20	0.326835	0.32	0.12	3.32576e-16	Mesenchyme(B)	ENSCSAVG00000001164
1.80266e-20	0.404699	0.905	0.745	4.32007e-16	Mesenchyme(B)	KY2019:KY.Chr5.1083
4.87875e-20	0.428194	0.771	0.51	1.16919e-15	Mesenchyme(B)	ENSCSAVG00000006064
6.25433e-20	0.304143	0.312	0.119	1.49885e-15	Mesenchyme(B)	KY2019:KY.Chr1.1704
1.14487e-19	0.374826	0.407	0.184	2.74368e-15	Mesenchyme(B)	KY2019:KY.Chr5.854
4.53911e-19	0.396954	0.514	0.265	1.0878e-14	Mesenchyme(B)	KY2019:KY.Chr4.46
6.36813e-19	0.441372	0.352	0.152	1.52612e-14	Mesenchyme(B)	KY2019:KY.Chr1.552
3.84846e-18	0.371875	0.711	0.46	9.22283e-14	Mesenchyme(B)	KY2019:KY.Chr10.606
5.54013e-18	0.39681	0.561	0.324	1.32769e-13	Mesenchyme(B)	ENSCSAVG00000008470
6.22229e-18	0.384268	0.858	0.633	1.49117e-13	Mesenchyme(B)	KY2019:KY.Chr4.57
1.76108e-17	0.338642	0.502	0.256	4.22044e-13	Mesenchyme(B)	KY2019:KY.Chr9.612
2.65672e-17	0.338112	0.874	0.748	6.36684e-13	Mesenchyme(B)	ENSCSAVG00000002810
1.19421e-16	0.327914	0.387	0.185	2.86192e-12	Mesenchyme(B)	KY2019:KY.Chr10.837
2.36899e-16	0.393311	0.573	0.343	5.67729e-12	Mesenchyme(B)	KY2019:KY.Chr14.578
4.73379e-16	0.333927	0.458	0.241	1.13445e-11	Mesenchyme(B)	KY2019:KY.Chr8.525
6.03141e-16	0.300301	0.719	0.46	1.44543e-11	Mesenchyme(B)	ENSCSAVG00000000437
6.41876e-16	0.419361	0.36	0.176	1.53825e-11	Mesenchyme(B)	KY2019:KY.Chr12.757
1.61934e-15	0.321402	0.292	0.125	3.88075e-11	Mesenchyme(B)	KY2019:KY.Chr1.1330
4.21307e-15	0.347702	0.474	0.264	1.00966e-10	Mesenchyme(B)	KY2019:KY.Chr5.103
6.62788e-15	0.347562	0.621	0.409	1.58837e-10	Mesenchyme(B)	KY2019:KY.Chr9.796
7.52071e-15	0.435292	0.462	0.276	1.80234e-10	Mesenchyme(B)	KY2019:KY.Chr1.2072
2.8626e-14	0.44024	0.601	0.4	6.86023e-10	Mesenchyme(B)	KY2019:KY.Chr5.798
5.62806e-14	0.34997	0.403	0.209	1.34877e-09	Mesenchyme(B)	ENSCSAVG00000010344
1.1333e-13	0.427825	0.419	0.237	2.71596e-09	Mesenchyme(B)	KY2019:KY.Chr1.1707
1.26611e-13	0.36294	0.692	0.471	3.03422e-09	Mesenchyme(B)	KY2019:KY.Chr1.2459
1.98264e-13	0.308249	0.735	0.525	4.75139e-09	Mesenchyme(B)	ENSCSAVG00000004246
1.18725e-12	0.358907	0.597	0.411	2.84524e-08	Mesenchyme(B)	KY2019:KY.Chr6.334
2.53062e-11	0.30112	0.348	0.185	6.06464e-07	Mesenchyme(B)	ENSCSAVG00000010232
7.41708e-10	0.301969	0.375	0.218	1.7775e-05	Mesenchyme(B)	ENSCSAVG00000011716
8.50945e-09	0.31447	0.68	0.529	0.000203929	Mesenchyme(B)	KY2019:KY.Chr1.711
1.29638e-07	0.335862	0.281	0.161	0.00310677	Mesenchyme(B)	ENSCSAVG00000009748
0	2.43646	0.938	0.02	0	Neural(a)	KY2019:KY.Chr10.279
0	2.33015	0.916	0.014	0	Neural(a)	ENSCSAVG00000001309
0	1.55227	0.709	0.054	0	Neural(a)	ENSCSAVG00000006411
0	0.983171	0.449	0.014	0	Neural(a)	ENSCSAVG00000006239
3.20866e-222	0.684666	0.339	0.013	7.68954e-218	Neural(a)	ENSCSAVG00000009490
3.90424e-157	1.58806	0.956	0.284	9.35651e-153	Neural(a)	ENSCSAVG00000007538
1.80577e-155	1.33331	0.912	0.22	4.32753e-151	Neural(a)	KY2019:KY.Chr7.1017
3.99057e-154	1.22574	0.841	0.182	9.5634e-150	Neural(a)	KY2019:KY.Chr4.867
8.37528e-146	1.6076	0.987	0.352	2.00714e-141	Neural(a)	ENSCSAVG00000002225
8.75894e-145	1.63338	0.991	0.392	2.09908e-140	Neural(a)	KY2019:KY.Chr4.730
8.51886e-138	1.07724	0.63	0.102	2.04154e-133	Neural(a)	KY2019:KY.Chr12.155
9.59689e-137	1.58578	1	0.528	2.29989e-132	Neural(a)	KY2019:KY.Chr6.59
2.16498e-135	1.43122	0.938	0.341	5.18838e-131	Neural(a)	KY2019:KY.Chr1.559
4.12837e-132	1.12444	0.727	0.148	9.89363e-128	Neural(a)	ENSCSAVG00000010799
3.33418e-122	1.00757	0.586	0.099	7.99036e-118	Neural(a)	KY2019:KY.Chr11.1198
2.95746e-104	0.946748	0.727	0.172	7.08755e-100	Neural(a)	KY2019:KY.Chr8.601
6.06659e-102	0.512921	0.251	0.019	1.45386e-97	Neural(a)	KY2019:KY.Chr2.846
3.85815e-100	0.936475	0.709	0.167	9.24605e-96	Neural(a)	ENSCSAVG00000005847
1.20436e-99	0.713116	1	0.995	2.88626e-95	Neural(a)	KY2019:KY.Chr11.636
1.5375e-96	1.00501	0.824	0.247	3.68462e-92	Neural(a)	ENSCSAVG00000009682
5.34435e-95	0.499213	0.251	0.02	1.28077e-90	Neural(a)	KY2019:KY.Chr9.1034
1.67159e-94	0.77671	0.502	0.089	4.00597e-90	Neural(a)	KY2019:KY.Chr2.384
5.86131e-89	0.926538	0.59	0.14	1.40466e-84	Neural(a)	ENSCSAVG00000000494
6.4009e-89	1.04258	0.758	0.244	1.53398e-84	Neural(a)	ENSCSAVG00000006366
3.05381e-86	0.860288	0.612	0.147	7.31846e-82	Neural(a)	ENSCSAVG00000008959
4.54027e-85	0.962162	0.63	0.165	1.08808e-80	Neural(a)	ENSCSAVG00000011588
6.36507e-85	0.717131	0.427	0.072	1.52539e-80	Neural(a)	ENSCSAVG00000007057
6.51086e-83	0.615124	0.33	0.043	1.56033e-78	Neural(a)	KY2019:KY.Chr14.351
7.16282e-83	0.584423	0.317	0.04	1.71657e-78	Neural(a)	KY2019:KY.Chr4.860
4.31128e-82	0.524025	0.269	0.028	1.0332e-77	Neural(a)	ENSCSAVG00000004526
9.91021e-82	0.948709	0.678	0.199	2.37498e-77	Neural(a)	KY2019:KY.Chr14.247
1.53053e-81	0.832447	0.317	0.041	3.66791e-77	Neural(a)	ENSCSAVG00000001271
1.53902e-80	0.807254	0.511	0.106	3.68826e-76	Neural(a)	KY2019:KY.Chr12.723
6.75755e-80	0.627509	0.278	0.031	1.61945e-75	Neural(a)	ENSCSAVG00000003444
2.74643e-77	0.99169	0.863	0.347	6.58182e-73	Neural(a)	KY2019:KY.Chr11.227
1.12097e-75	0.583014	0.313	0.042	2.68641e-71	Neural(a)	ENSCSAVG00000007765
1.38273e-73	0.822568	0.555	0.142	3.31371e-69	Neural(a)	KY2019:KY.Chr2.1217
2.87835e-73	1.09152	0.881	0.437	6.89798e-69	Neural(a)	ENSCSAVG00000003862
2.52554e-72	0.759641	0.507	0.117	6.05246e-68	Neural(a)	ENSCSAVG00000001514
2.14501e-66	0.864335	0.731	0.276	5.14052e-62	Neural(a)	KY2019:KY.Chr8.672
5.57126e-65	0.922733	0.828	0.397	1.33515e-60	Neural(a)	KY2019:KY.Chr4.859
6.3141e-65	0.834183	0.705	0.25	1.51317e-60	Neural(a)	KY2019:KY.Chr9.612
3.67967e-64	0.613225	0.925	0.394	8.81833e-60	Neural(a)	ENSCSAVG00000009979
4.51029e-64	0.807021	0.96	0.615	1.08089e-59	Neural(a)	KY2019:KY.Chr11.337
1.42519e-62	0.867759	0.855	0.456	3.41546e-58	Neural(a)	KY2019:KY.Chr10.606
3.68962e-60	0.702131	0.639	0.202	8.84217e-56	Neural(a)	KY2019:KY.Chr9.393
5.99141e-59	0.777576	0.841	0.344	1.43584e-54	Neural(a)	KY2019:KY.Chr12.558
4.14418e-56	0.838355	0.621	0.221	9.93154e-52	Neural(a)	ENSCSAVG00000005560
1.16732e-54	0.626565	0.476	0.129	2.79747e-50	Neural(a)	KY2019:KY.Chr11.1078
1.86006e-53	0.492796	0.26	0.041	4.45763e-49	Neural(a)	KY2019:KY.Chr4.1010
1.20292e-52	0.426618	0.264	0.042	2.88279e-48	Neural(a)	KY2019:KY.Chr5.698
3.66348e-51	0.663452	0.441	0.119	8.77954e-47	Neural(a)	KY2019:KY.Chr1.1646
6.39899e-48	0.703308	0.502	0.158	1.53352e-43	Neural(a)	KY2019:KY.Chr9.720
1.56157e-47	0.576506	0.361	0.085	3.7423e-43	Neural(a)	KY2019:KY.Chr4.438
1.53088e-46	0.721088	0.621	0.229	3.66876e-42	Neural(a)	ENSCSAVG00000010230
1.77614e-46	0.494952	0.269	0.049	4.25652e-42	Neural(a)	ENSCSAVG00000010996
9.6522e-46	0.429292	1	0.982	2.31315e-41	Neural(a)	KY2019:KY.Chr6.262
2.02646e-45	0.718981	0.903	0.616	4.8564e-41	Neural(a)	KY2019:KY.Chr2.2306
2.18177e-45	0.587858	0.551	0.176	5.22862e-41	Neural(a)	ENSCSAVG00000002813
2.56849e-44	0.704427	0.863	0.525	6.15538e-40	Neural(a)	ENSCSAVG00000001553
5.33333e-44	0.741964	0.551	0.196	1.27813e-39	Neural(a)	ENSCSAVG00000003407
1.02494e-42	0.494256	0.291	0.06	2.45628e-38	Neural(a)	KY2019:KY.Chr2.199
2.31993e-42	0.596796	0.969	0.847	5.5597e-38	Neural(a)	ENSCSAVG00000000347
1.05574e-41	0.671194	0.722	0.347	2.53008e-37	Neural(a)	KY2019:KY.Chr9.868
4.91733e-41	0.459373	0.308	0.069	1.17844e-36	Neural(a)	KY2019:KY.Chr6.487
1.28479e-40	0.640026	0.868	0.528	3.07901e-36	Neural(a)	KY2019:KY.Chr5.722
1.92617e-40	0.564573	0.344	0.089	4.61606e-36	Neural(a)	ENSCSAVG00000011320
3.60792e-39	0.478435	0.291	0.065	8.64639e-35	Neural(a)	ENSCSAVG00000009235
6.11823e-39	0.689558	0.542	0.214	1.46623e-34	Neural(a)	ENSCSAVG00000010226
7.43404e-39	0.576196	0.991	0.746	1.78157e-34	Neural(a)	ENSCSAVG00000003150
7.72129e-39	0.657717	0.775	0.433	1.85041e-34	Neural(a)	KY2019:KY.Chr9.672
3.34749e-38	0.683363	0.498	0.179	8.02226e-34	Neural(a)	KY2019:KY.Chr9.110
4.66413e-38	0.559145	0.352	0.094	1.11776e-33	Neural(a)	ENSCSAVG00000008681
7.84041e-37	0.613534	0.89	0.608	1.87895e-32	Neural(a)	KY2019:KY.Chr3.206
2.49194e-36	0.662811	0.529	0.214	5.97193e-32	Neural(a)	ENSCSAVG00000011716
4.91836e-36	0.564352	0.815	0.457	1.17868e-31	Neural(a)	ENSCSAVG00000000437
9.96881e-36	0.469239	0.366	0.103	2.38902e-31	Neural(a)	KY2019:KY.Chr10.629
8.20506e-35	0.598154	0.885	0.633	1.96634e-30	Neural(a)	KY2019:KY.Chr4.57
8.94063e-35	0.786716	0.736	0.443	2.14262e-30	Neural(a)	KY2019:KY.Chr7.1157
1.43449e-33	0.744808	0.41	0.135	3.43776e-29	Neural(a)	ENSCSAVG00000009449
6.13011e-33	0.634079	0.661	0.34	1.46908e-28	Neural(a)	KY2019:KY.Chr1.2371
8.57002e-33	0.541523	0.405	0.135	2.05381e-28	Neural(a)	ENSCSAVG00000003343
4.33882e-32	0.483816	0.855	0.431	1.0398e-27	Neural(a)	ENSCSAVG00000001688
4.52556e-32	0.561277	0.41	0.145	1.08455e-27	Neural(a)	ENSCSAVG00000005620
1.48868e-31	0.424524	0.291	0.077	3.56762e-27	Neural(a)	KY2019:KY.Chr13.88
2.18405e-30	0.430435	0.436	0.148	5.23408e-26	Neural(a)	KY2019:KY.Chr11.1139
6.16643e-30	0.418002	0.991	0.923	1.47779e-25	Neural(a)	ENSCSAVG00000009090
1.68234e-29	0.508374	0.388	0.137	4.03173e-25	Neural(a)	KY2019:KY.Chr13.259
1.89456e-29	0.451656	0.52	0.214	4.54032e-25	Neural(a)	KY2019:KY.Chr2.519
1.95997e-29	0.434058	0.3	0.085	4.69706e-25	Neural(a)	KY2019:KY.Chr2.1195
5.60714e-29	0.597258	0.678	0.387	1.34375e-24	Neural(a)	ENSCSAVG00000009275
3.35397e-28	0.629819	0.621	0.342	8.03778e-24	Neural(a)	KY2019:KY.Chr14.578
5.10068e-28	0.384085	0.308	0.092	1.22238e-23	Neural(a)	KY2019:KY.Chr14.987
5.7044e-28	0.482715	0.709	0.366	1.36706e-23	Neural(a)	KY2019:KY.Chr5.1061
2.01152e-27	0.321827	0.943	0.576	4.8206e-23	Neural(a)	KY2019:KY.Chr13.148
9.47431e-27	0.521289	0.824	0.581	2.27052e-22	Neural(a)	KY2019:KY.Chr4.1046
1.59157e-26	0.643607	0.626	0.349	3.8142e-22	Neural(a)	ENSCSAVG00000004764
2.34142e-26	0.557567	0.308	0.095	5.6112e-22	Neural(a)	ENSCSAVG00000001897
3.32679e-26	0.348039	0.542	0.217	7.97266e-22	Neural(a)	KY2019:KY.Chr12.992
3.48117e-26	0.521653	0.863	0.662	8.34262e-22	Neural(a)	KY2019:KY.Chr7.932
8.31343e-26	0.483178	0.626	0.322	1.99231e-21	Neural(a)	KY2019:KY.Chr4.13
9.12284e-26	0.761487	0.264	0.078	2.18629e-21	Neural(a)	ENSCSAVG00000003501
1.18116e-24	0.482354	0.648	0.381	2.83065e-20	Neural(a)	KY2019:KY.Chr8.1143
1.807e-24	0.538623	0.626	0.352	4.33048e-20	Neural(a)	KY2019:KY.Chr14.1060
2.34775e-24	0.515043	0.806	0.579	5.62637e-20	Neural(a)	KY2019:KY.Chr4.757
1.04943e-23	0.524439	0.471	0.219	2.51496e-19	Neural(a)	ENSCSAVG00000011040
1.6357e-23	0.517727	0.661	0.395	3.91996e-19	Neural(a)	KY2019:KY.Chr9.23
6.0165e-23	0.484902	0.26	0.082	1.44185e-18	Neural(a)	ENSCSAVG00000006363
1.516e-22	0.365539	0.366	0.136	3.63308e-18	Neural(a)	KY2019:KY.Chr2.1328
2.58064e-22	0.488202	0.467	0.223	6.18451e-18	Neural(a)	KY2019:KY.Chr9.524
5.78854e-22	0.392971	0.33	0.117	1.38722e-17	Neural(a)	KY2019:KY.Chr9.610
7.30705e-22	0.502322	0.542	0.291	1.75113e-17	Neural(a)	KY2019:KY.Chr2.1260
8.14004e-22	0.418742	0.291	0.101	1.95076e-17	Neural(a)	KY2019:KY.Chr6.137
3.00172e-21	0.425433	0.278	0.094	7.19362e-17	Neural(a)	ENSCSAVG00000005150
4.16926e-21	0.378555	0.956	0.928	9.99164e-17	Neural(a)	KY2019:KY.Chr7.143
1.18362e-20	0.517349	0.639	0.41	2.83654e-16	Neural(a)	KY2019:KY.Chr6.334
1.50517e-20	0.508784	0.405	0.185	3.60714e-16	Neural(a)	KY2019:KY.Chr12.611
1.59336e-20	0.472924	0.753	0.512	3.81848e-16	Neural(a)	ENSCSAVG00000006064
2.02735e-20	0.405729	0.784	0.527	4.85854e-16	Neural(a)	KY2019:KY.Chr12.574
3.02284e-20	0.396068	0.344	0.135	7.24424e-16	Neural(a)	KY2019:KY.Chr8.292
3.18023e-20	0.519249	0.599	0.353	7.62142e-16	Neural(a)	ENSCSAVG00000005707
6.31114e-20	0.445833	0.648	0.409	1.51246e-15	Neural(a)	KY2019:KY.Chr1.1820
6.77518e-20	0.572818	0.537	0.314	1.62367e-15	Neural(a)	KY2019:KY.Chr5.753
1.66482e-19	0.560523	0.74	0.527	3.98975e-15	Neural(a)	KY2019:KY.Chr1.711
3.32882e-19	0.439662	0.278	0.098	7.97751e-15	Neural(a)	ENSCSAVG00000009981
4.15488e-19	0.436816	0.604	0.339	9.95717e-15	Neural(a)	ENSCSAVG00000003860
5.35267e-19	0.400881	0.48	0.237	1.28277e-14	Neural(a)	KY2019:KY.Chr3.955
6.66755e-19	0.357122	0.771	0.458	1.59788e-14	Neural(a)	KY2019:KY.Chr1.1207
1.17213e-18	0.59257	0.427	0.212	2.80902e-14	Neural(a)	KY2019:KY.Chr7.1153
1.85626e-18	0.404513	0.405	0.185	4.44853e-14	Neural(a)	ENSCSAVG00000004804
2.53355e-18	0.458285	0.868	0.749	6.07166e-14	Neural(a)	ENSCSAVG00000002810
2.72172e-18	0.467211	0.687	0.469	6.5226e-14	Neural(a)	KY2019:KY.Chr1.2196
8.95204e-18	0.427796	0.515	0.271	2.14536e-13	Neural(a)	ENSCSAVG00000002660
9.19271e-18	0.406507	0.709	0.471	2.20303e-13	Neural(a)	KY2019:KY.Chr1.2459
1.2112e-17	0.46188	0.661	0.449	2.90263e-13	Neural(a)	KY2019:KY.Chr2.853
1.85891e-17	0.480643	0.52	0.289	4.45488e-13	Neural(a)	ENSCSAVG00000007674
1.932e-17	0.38873	0.295	0.116	4.63004e-13	Neural(a)	ENSCSAVG00000007417
8.60584e-17	0.419193	0.515	0.3	2.06239e-12	Neural(a)	KY2019:KY.Chr6.257
9.80918e-17	0.346299	0.899	0.75	2.35077e-12	Neural(a)	KY2019:KY.Chr12.742
1.77698e-16	0.441625	0.401	0.2	4.25852e-12	Neural(a)	KY2019:KY.Chr2.883
1.72764e-15	0.373357	0.899	0.787	4.14029e-11	Neural(a)	KY2019:KY.Chr3.818
2.31136e-15	0.406478	0.485	0.267	5.53919e-11	Neural(a)	KY2019:KY.Chr12.573
5.45503e-15	0.449141	0.551	0.369	1.3073e-10	Neural(a)	KY2019:KY.Chr4.935
7.48781e-15	0.37204	0.396	0.2	1.79445e-10	Neural(a)	ENSCSAVG00000010696
1.0959e-14	0.328956	0.269	0.111	2.62633e-10	Neural(a)	ENSCSAVG00000010361
1.60621e-14	0.406958	0.463	0.268	3.84929e-10	Neural(a)	KY2019:KY.Chr11.1134
2.07673e-14	0.394977	0.736	0.569	4.97689e-10	Neural(a)	ENSCSAVG00000000937
2.7631e-14	0.366372	0.529	0.326	6.62176e-10	Neural(a)	ENSCSAVG00000008470
5.30357e-14	0.378055	0.396	0.209	1.271e-09	Neural(a)	KY2019:KY.Chr1.624
1.4823e-13	0.410574	0.797	0.524	3.55233e-09	Neural(a)	KY2019:KY.Chr6.371
1.71534e-13	0.352034	0.828	0.7	4.11082e-09	Neural(a)	KY2019:KY.Chr3.1250
2.27286e-13	0.373458	0.714	0.521	5.4469e-09	Neural(a)	ENSCSAVG00000008056
3.28121e-13	0.386721	0.454	0.261	7.86341e-09	Neural(a)	KY2019:KY.Chr8.1237
3.82203e-13	0.423958	0.524	0.315	9.15949e-09	Neural(a)	KY2019:KY.Chr14.240
5.84017e-13	0.323441	0.256	0.11	1.3996e-08	Neural(a)	KY2019:KY.Chr5.1015
6.57653e-13	0.392141	0.454	0.267	1.57607e-08	Neural(a)	ENSCSAVG00000003733
2.71294e-12	0.342866	0.295	0.139	6.50155e-08	Neural(a)	ENSCSAVG00000004455
1.18006e-11	0.334799	0.273	0.126	2.82801e-07	Neural(a)	ENSCSAVG00000010635
1.39613e-11	0.316934	0.286	0.135	3.34581e-07	Neural(a)	KY2019:KY.Chr3.917
3.44314e-11	0.390213	0.502	0.334	8.25149e-07	Neural(a)	KY2019:KY.Chr4.1289
4.30743e-11	0.350105	0.432	0.262	1.03228e-06	Neural(a)	ENSCSAVG00000001795
4.48614e-11	0.33021	0.326	0.169	1.0751e-06	Neural(a)	ENSCSAVG00000001904
5.21013e-11	0.409837	0.559	0.403	1.24861e-06	Neural(a)	KY2019:KY.Chr5.798
6.65857e-11	0.349337	0.67	0.529	1.59573e-06	Neural(a)	ENSCSAVG00000004246
1.04789e-10	0.339512	0.379	0.218	2.51127e-06	Neural(a)	KY2019:KY.Chr9.745
1.07147e-10	0.307946	0.256	0.117	2.56777e-06	Neural(a)	ENSCSAVG00000010399
1.13812e-10	0.435728	0.489	0.331	2.7275e-06	Neural(a)	KY2019:KY.Chr12.936
1.39382e-10	0.3268	0.643	0.479	3.3403e-06	Neural(a)	ENSCSAVG00000003241
1.47013e-10	0.312884	0.802	0.709	3.52317e-06	Neural(a)	KY2019:KY.Chr1.2545
2.51218e-10	0.367147	0.392	0.224	6.02043e-06	Neural(a)	KY2019:KY.Chr8.1009
3.38423e-10	0.363807	0.524	0.372	8.1103e-06	Neural(a)	ENSCSAVG00000001349
3.82318e-10	0.369722	0.449	0.294	9.16226e-06	Neural(a)	ENSCSAVG00000000341
6.98464e-10	0.356379	0.445	0.286	1.67387e-05	Neural(a)	KY2019:KY.Chr2.971
1.11749e-09	0.314937	0.652	0.512	2.67805e-05	Neural(a)	KY2019:KY.Chr3.120
1.97127e-09	0.361433	0.33	0.192	4.72415e-05	Neural(a)	ENSCSAVG00000005551
3.06209e-09	0.308874	0.626	0.48	7.3383e-05	Neural(a)	ENSCSAVG00000000507
6.34599e-09	0.325966	0.348	0.206	0.000152082	Neural(a)	KY2019:KY.Chr4.1002
6.73464e-09	0.300495	0.317	0.176	0.000161396	Neural(a)	ENSCSAVG00000010155
6.8273e-08	0.344014	0.432	0.289	0.00163616	Neural(a)	KY2019:KY.Chr12.391
7.40615e-08	0.373629	0.392	0.268	0.00177488	Neural(a)	KY2019:KY.Chr5.103
4.14152e-07	0.308683	0.322	0.198	0.00992514	Neural(a)	KY2019:KY.Chr11.324
1.1544e-06	0.323713	0.286	0.165	0.0276652	Neural(a)	KY2019:KY.Chr1.2461
2.07088e-06	0.302181	0.648	0.567	0.0496287	Neural(a)	ENSCSAVG00000005439
2.08149e-05	0.342833	0.374	0.271	0.498829	Neural(a)	KY2019:KY.Chr6.151
0.000133829	0.350132	0.419	0.306	1	Neural(a)	ENSCSAVG00000006066
7.07359e-223	0.995331	0.701	0.072	1.69519e-218	Notochord(B)	KY2019:KY.Chr1.850
8.85906e-213	0.633475	0.353	0.014	2.12307e-208	Notochord(B)	ENSCSAVG00000001131
1.47502e-205	1.01671	0.801	0.101	3.53488e-201	Notochord(B)	KY2019:KY.Chr1.1536
1.87586e-179	0.482821	0.285	0.011	4.4955e-175	Notochord(B)	KY2019:KY.Chr1.2301
3.22834e-149	0.670466	0.303	0.017	7.73672e-145	Notochord(B)	KY2019:KY.Chr9.594
5.39787e-147	0.76839	0.389	0.031	1.2936e-142	Notochord(B)	KY2019:KY.Chr3.1552
5.06252e-142	0.703564	0.421	0.038	1.21323e-137	Notochord(B)	ENSCSAVG00000007765
9.90445e-139	0.889743	0.652	0.098	2.3736e-134	Notochord(B)	ENSCSAVG00000005949
1.27316e-138	0.693738	0.611	0.082	3.05112e-134	Notochord(B)	ENSCSAVG00000009233
8.53484e-134	0.572995	0.371	0.031	2.04537e-129	Notochord(B)	KY2019:KY.Chr12.66
1.25048e-130	1.06855	0.76	0.148	2.99677e-126	Notochord(B)	KY2019:KY.Chr1.2461
5.26337e-130	0.547915	0.276	0.016	1.26137e-125	Notochord(B)	ENSCSAVG00000003849
8.46907e-129	1.29864	0.977	0.344	2.02961e-124	Notochord(B)	KY2019:KY.Chr11.227
2.53232e-116	1.25514	0.986	0.52	6.06869e-112	Notochord(B)	KY2019:KY.Chr12.574
3.68842e-116	0.932621	0.71	0.146	8.83931e-112	Notochord(B)	ENSCSAVG00000009911
1.37518e-113	0.730447	0.502	0.069	3.29561e-109	Notochord(B)	ENSCSAVG00000002030
2.22585e-111	0.617518	0.403	0.045	5.33426e-107	Notochord(B)	KY2019:KY.Chr11.824
3.89109e-107	1.19952	0.973	0.353	9.32501e-103	Notochord(B)	ENSCSAVG00000002225
2.96277e-104	0.800631	0.611	0.116	7.10027e-100	Notochord(B)	KY2019:KY.Chr9.887
1.45099e-103	0.846948	0.376	0.043	3.47731e-99	Notochord(B)	ENSCSAVG00000003189
2.13955e-101	0.462611	0.29	0.025	5.12744e-97	Notochord(B)	ENSCSAVG00000006518
1.70119e-100	1.00953	0.787	0.223	4.07691e-96	Notochord(B)	KY2019:KY.Chr8.613
2.24158e-98	0.685634	0.584	0.105	5.37195e-94	Notochord(B)	KY2019:KY.Chr6.281
1.46194e-97	0.834355	0.688	0.154	3.50354e-93	Notochord(B)	KY2019:KY.Chr1.516
1.52775e-93	0.87413	0.719	0.173	3.66125e-89	Notochord(B)	KY2019:KY.Chr8.601
4.71827e-92	0.753098	0.452	0.07	1.13073e-87	Notochord(B)	KY2019:KY.Chr13.469
1.10542e-90	0.974919	0.796	0.247	2.64915e-86	Notochord(B)	KY2019:KY.Chr9.612
2.02e-90	0.808928	0.48	0.079	4.84094e-86	Notochord(B)	ENSCSAVG00000009704
1.17054e-85	0.633251	0.471	0.08	2.80521e-81	Notochord(B)	ENSCSAVG00000005655
1.60336e-85	0.888446	0.783	0.231	3.84245e-81	Notochord(B)	KY2019:KY.Chr1.2236
1.14002e-80	0.832057	0.959	0.393	2.73205e-76	Notochord(B)	ENSCSAVG00000009979
1.23752e-80	0.878611	0.982	0.393	2.96571e-76	Notochord(B)	KY2019:KY.Chr4.730
2.17272e-80	0.716396	0.706	0.17	5.20692e-76	Notochord(B)	ENSCSAVG00000000017
7.84729e-79	0.687796	0.529	0.109	1.8806e-74	Notochord(B)	ENSCSAVG00000001733
2.06957e-77	0.58255	0.403	0.065	4.95973e-73	Notochord(B)	KY2019:KY.Chr2.504
2.68954e-75	0.570378	0.407	0.066	6.44548e-71	Notochord(B)	KY2019:KY.Chr5.509
1.39478e-72	0.71394	0.452	0.087	3.34259e-68	Notochord(B)	KY2019:KY.Chr14.625
4.94238e-67	0.617829	0.457	0.091	1.18444e-62	Notochord(B)	KY2019:KY.Chr9.506
1.20182e-66	0.765445	0.896	0.342	2.88015e-62	Notochord(B)	KY2019:KY.Chr12.558
2.36491e-65	0.775101	0.851	0.36	5.6675e-61	Notochord(B)	ENSCSAVG00000001510
2.84954e-65	0.674073	0.529	0.124	6.82892e-61	Notochord(B)	KY2019:KY.Chr3.1201
7.72674e-65	0.513056	0.48	0.1	1.85171e-60	Notochord(B)	KY2019:KY.Chr5.378
1.18378e-64	0.794696	0.959	0.511	2.83693e-60	Notochord(B)	KY2019:KY.Chr1.1595
4.49946e-62	0.533692	0.733	0.21	1.07829e-57	Notochord(B)	KY2019:KY.Chr12.992
5.6875e-61	0.820663	0.932	0.514	1.36301e-56	Notochord(B)	ENSCSAVG00000008056
1.03778e-60	0.470211	0.348	0.06	2.48705e-56	Notochord(B)	ENSCSAVG00000011226
3.61573e-60	0.731776	0.973	0.615	8.66509e-56	Notochord(B)	KY2019:KY.Chr11.337
1.88318e-59	0.712235	0.661	0.21	4.51303e-55	Notochord(B)	KY2019:KY.Chr1.2083
2.12316e-59	0.67729	0.299	0.047	5.08815e-55	Notochord(B)	KY2019:KY.Chr1.1059
5.49872e-59	0.791643	0.498	0.123	1.31777e-54	Notochord(B)	KY2019:KY.Chr2.1003
2.29695e-56	0.857973	0.905	0.469	5.50464e-52	Notochord(B)	ENSCSAVG00000007085
3.30275e-56	0.575782	0.471	0.114	7.91505e-52	Notochord(B)	ENSCSAVG00000006579
3.31357e-55	0.563331	0.462	0.108	7.94097e-51	Notochord(B)	KY2019:KY.Chr12.723
1.1582e-54	1.04659	0.484	0.133	2.77562e-50	Notochord(B)	ENSCSAVG00000009449
1.79793e-54	0.364641	0.267	0.039	4.30874e-50	Notochord(B)	ENSCSAVG00000000801
5.05616e-54	0.542161	0.33	0.061	1.21171e-49	Notochord(B)	KY2019:KY.Chr3.888
1.36484e-53	0.412444	0.344	0.064	3.27084e-49	Notochord(B)	ENSCSAVG00000002459
1.88104e-52	0.734894	0.787	0.345	4.5079e-48	Notochord(B)	KY2019:KY.Chr9.868
4.16739e-51	0.540355	0.543	0.15	9.98714e-47	Notochord(B)	ENSCSAVG00000008959
2.80824e-50	0.557123	0.452	0.115	6.72995e-46	Notochord(B)	KY2019:KY.Chr1.1704
1.71363e-49	0.534948	0.588	0.175	4.10672e-45	Notochord(B)	ENSCSAVG00000002813
6.24327e-49	0.73289	0.896	0.507	1.4962e-44	Notochord(B)	ENSCSAVG00000006064
1.94166e-48	1.14047	0.57	0.209	4.6532e-44	Notochord(B)	KY2019:KY.Chr2.551
9.94657e-47	0.410476	0.339	0.069	2.3837e-42	Notochord(B)	KY2019:KY.Chr12.889
1.28005e-46	0.468576	0.398	0.094	3.06763e-42	Notochord(B)	ENSCSAVG00000008065
1.33363e-46	0.486421	0.267	0.047	3.19603e-42	Notochord(B)	KY2019:KY.Chr9.299
1.8621e-46	0.413774	0.321	0.063	4.46252e-42	Notochord(B)	ENSCSAVG00000004017
2.51285e-46	0.526203	0.33	0.069	6.02204e-42	Notochord(B)	KY2019:KY.Chr1.2548
3.48656e-46	0.774745	0.421	0.114	8.35555e-42	Notochord(B)	ENSCSAVG00000007948
3.75306e-46	0.502984	0.452	0.12	8.99422e-42	Notochord(B)	KY2019:KY.Chr1.1330
3.13238e-45	0.674231	0.683	0.271	7.50675e-41	Notochord(B)	KY2019:KY.Chr13.3
3.6786e-45	0.488886	0.43	0.111	8.81576e-41	Notochord(B)	ENSCSAVG00000010399
6.77234e-45	0.646063	0.973	0.621	1.62299e-40	Notochord(B)	ENSCSAVG00000010866
2.77037e-44	0.601655	0.557	0.177	6.63919e-40	Notochord(B)	KY2019:KY.Chr9.110
3.23158e-44	0.420099	0.344	0.076	7.74449e-40	Notochord(B)	ENSCSAVG00000010829
5.66779e-43	0.455515	0.76	0.291	1.35829e-38	Notochord(B)	ENSCSAVG00000007538
9.22282e-42	0.579859	0.62	0.221	2.21025e-37	Notochord(B)	ENSCSAVG00000005560
2.38274e-41	0.504091	0.905	0.531	5.71023e-37	Notochord(B)	KY2019:KY.Chr6.59
3.60791e-41	0.542452	0.584	0.204	8.64636e-37	Notochord(B)	KY2019:KY.Chr3.1545
5.33263e-40	0.982757	0.525	0.195	1.27796e-35	Notochord(B)	KY2019:KY.Chr11.942
6.04926e-40	0.597634	0.62	0.231	1.44971e-35	Notochord(B)	KY2019:KY.Chr7.1017
2.76732e-39	0.50142	0.968	0.86	6.63188e-35	Notochord(B)	ENSCSAVG00000007287
2.99261e-39	0.617594	0.312	0.072	7.17178e-35	Notochord(B)	ENSCSAVG00000002241
9.52535e-39	0.476745	0.321	0.075	2.28275e-34	Notochord(B)	KY2019:KY.Chr13.12
6.47065e-38	0.590446	0.552	0.201	1.55069e-33	Notochord(B)	ENSCSAVG00000011471
1.08235e-37	0.524883	0.941	0.702	2.59386e-33	Notochord(B)	ENSCSAVG00000010950
1.21982e-37	0.558079	0.719	0.305	2.92331e-33	Notochord(B)	ENSCSAVG00000006265
2.11063e-37	0.427973	0.466	0.143	5.05811e-33	Notochord(B)	KY2019:KY.Chr1.2165
1.51777e-36	0.481534	0.407	0.114	3.63734e-32	Notochord(B)	KY2019:KY.Chr9.610
1.79136e-36	0.458591	0.434	0.131	4.29299e-32	Notochord(B)	ENSCSAVG00000007743
9.31714e-36	0.523605	0.439	0.133	2.23285e-31	Notochord(B)	KY2019:KY.Chr11.1167
1.84195e-35	0.572842	0.652	0.267	4.41424e-31	Notochord(B)	ENSCSAVG00000002660
4.20004e-35	0.521548	0.633	0.262	1.00654e-30	Notochord(B)	KY2019:KY.Chr12.573
1.89355e-34	0.506782	0.724	0.308	4.5379e-30	Notochord(B)	KY2019:KY.Chr14.240
3.92937e-34	0.376737	0.339	0.089	9.41675e-30	Notochord(B)	ENSCSAVG00000000213
4.58293e-34	0.345443	1	0.995	1.0983e-29	Notochord(B)	KY2019:KY.Chr11.636
5.63467e-34	0.442849	0.353	0.094	1.35035e-29	Notochord(B)	ENSCSAVG00000001897
1.59274e-33	0.334563	0.321	0.081	3.817e-29	Notochord(B)	ENSCSAVG00000004273
3.45588e-32	0.400733	0.968	0.576	8.28201e-28	Notochord(B)	KY2019:KY.Chr13.148
2.05808e-31	0.502979	0.665	0.281	4.93218e-27	Notochord(B)	KY2019:KY.Chr9.111
5.34843e-31	0.462874	0.937	0.606	1.28175e-26	Notochord(B)	KY2019:KY.Chr3.206
1.66182e-30	0.517971	0.828	0.489	3.98254e-26	Notochord(B)	KY2019:KY.Chr5.1064
1.68987e-30	0.506367	0.765	0.4	4.04977e-26	Notochord(B)	KY2019:KY.Chr4.859
2.72964e-30	0.543709	0.751	0.4	6.54158e-26	Notochord(B)	KY2019:KY.Chr8.994
1.64829e-29	0.523248	0.905	0.633	3.95013e-25	Notochord(B)	KY2019:KY.Chr4.57
2.38051e-29	0.49732	0.724	0.363	5.70488e-25	Notochord(B)	KY2019:KY.Chr4.935
4.25637e-29	0.408681	0.982	0.846	1.02004e-24	Notochord(B)	ENSCSAVG00000000347
1.05888e-28	0.459347	0.914	0.576	2.53762e-24	Notochord(B)	KY2019:KY.Chr4.757
3.37944e-28	0.352257	0.339	0.099	8.09883e-24	Notochord(B)	KY2019:KY.Chr5.841
6.67925e-28	0.521151	0.484	0.187	1.60068e-23	Notochord(B)	ENSCSAVG00000010443
4.36654e-27	0.427289	0.462	0.171	1.04644e-22	Notochord(B)	ENSCSAVG00000011588
8.03548e-27	0.397629	0.385	0.128	1.9257e-22	Notochord(B)	KY2019:KY.Chr11.581
1.33384e-26	0.435818	0.977	0.746	3.19655e-22	Notochord(B)	ENSCSAVG00000003150
9.55863e-26	0.529367	0.443	0.172	2.29073e-21	Notochord(B)	ENSCSAVG00000002100
1.02338e-25	0.300892	0.299	0.086	2.45253e-21	Notochord(B)	KY2019:KY.Chr9.384
8.576e-25	0.33113	0.371	0.122	2.05524e-20	Notochord(B)	ENSCSAVG00000010635
1.64628e-24	0.540845	0.615	0.321	3.94531e-20	Notochord(B)	KY2019:KY.Chr7.483
1.88502e-24	0.30261	0.312	0.094	4.51745e-20	Notochord(B)	KY2019:KY.Chr2.1180
2.853e-24	0.394772	0.579	0.251	6.83722e-20	Notochord(B)	ENSCSAVG00000010941
3.49256e-24	0.424174	0.715	0.366	8.36991e-20	Notochord(B)	KY2019:KY.Chr5.1061
4.15696e-24	0.308388	0.253	0.069	9.96215e-20	Notochord(B)	ENSCSAVG00000010318
1.13468e-23	0.499127	0.851	0.58	2.71927e-19	Notochord(B)	KY2019:KY.Chr4.1046
4.02342e-23	0.431526	0.91	0.728	9.64212e-19	Notochord(B)	KY2019:KY.Chr10.1003
3.09531e-22	0.474176	0.769	0.457	7.41791e-18	Notochord(B)	KY2019:KY.Chr6.533
3.12505e-22	0.499944	0.715	0.404	7.48919e-18	Notochord(B)	KY2019:KY.Chr9.616
9.54452e-22	0.43021	0.814	0.538	2.28734e-17	Notochord(B)	ENSCSAVG00000003739
3.77205e-21	0.423763	0.679	0.376	9.03972e-17	Notochord(B)	KY2019:KY.Chr5.598
4.90145e-21	0.483355	0.701	0.407	1.17463e-16	Notochord(B)	KY2019:KY.Chr9.796
2.12297e-20	0.453672	0.719	0.404	5.0877e-16	Notochord(B)	KY2019:KY.Chr8.453
2.52137e-20	0.429719	0.837	0.579	6.04247e-16	Notochord(B)	KY2019:KY.Chr11.229
2.62371e-20	0.400103	0.787	0.497	6.28773e-16	Notochord(B)	KY2019:KY.Chr11.1054
4.19829e-20	0.390174	0.783	0.459	1.00612e-15	Notochord(B)	ENSCSAVG00000000437
2.05756e-19	0.362145	0.498	0.223	4.93094e-15	Notochord(B)	ENSCSAVG00000007907
2.60187e-19	0.409898	0.747	0.441	6.23539e-15	Notochord(B)	KY2019:KY.Chr1.1478
3.00798e-19	0.412735	0.457	0.202	7.20863e-15	Notochord(B)	KY2019:KY.Chr4.1002
2.30227e-18	0.326789	0.946	0.832	5.5174e-14	Notochord(B)	KY2019:KY.Chr1.693
6.24021e-18	0.432455	0.543	0.289	1.49547e-13	Notochord(B)	KY2019:KY.Chr5.71
1.55331e-17	0.30676	0.774	0.441	3.7225e-13	Notochord(B)	ENSCSAVG00000003862
1.82098e-16	0.322358	0.688	0.409	4.36398e-12	Notochord(B)	ENSCSAVG00000010250
2.26956e-16	0.399718	0.588	0.333	5.439e-12	Notochord(B)	KY2019:KY.Chr7.415
1.83177e-15	0.40795	0.416	0.204	4.38984e-11	Notochord(B)	KY2019:KY.Chr2.771
3.56475e-15	0.342755	0.878	0.662	8.54293e-11	Notochord(B)	KY2019:KY.Chr7.932
4.95892e-15	0.345598	0.679	0.424	1.1884e-10	Notochord(B)	KY2019:KY.Chr11.1059
1.19367e-14	0.302691	0.403	0.185	2.86064e-10	Notochord(B)	KY2019:KY.Chr12.611
1.72636e-14	0.358911	0.511	0.275	4.13722e-10	Notochord(B)	KY2019:KY.Chr1.2072
2.15767e-14	0.387156	0.701	0.46	5.17085e-10	Notochord(B)	KY2019:KY.Chr9.1046
5.36313e-14	0.322728	0.76	0.522	1.28527e-09	Notochord(B)	KY2019:KY.Chr5.457
1.29437e-13	0.312579	0.52	0.284	3.10195e-09	Notochord(B)	KY2019:KY.Chr7.1022
1.48752e-13	0.367471	0.584	0.331	3.56485e-09	Notochord(B)	KY2019:KY.Chr14.285
2.14267e-13	0.376009	0.692	0.448	5.1349e-09	Notochord(B)	KY2019:KY.Chr2.853
1.03936e-12	0.40634	0.715	0.486	2.49083e-08	Notochord(B)	ENSCSAVG00000001779
2.01753e-12	0.320047	0.398	0.202	4.83502e-08	Notochord(B)	KY2019:KY.Chr5.818
2.18996e-12	0.374789	0.652	0.436	5.24824e-08	Notochord(B)	KY2019:KY.Chr10.182
2.53824e-12	0.356023	0.443	0.237	6.0829e-08	Notochord(B)	KY2019:KY.Chr1.1707
2.29732e-09	0.323563	0.502	0.32	5.50552e-05	Notochord(B)	ENSCSAVG00000009218
0	2.17255	0.89	0.032	0	Muscle&heart	KY2019:KY.Chr4.295
0	2.15289	0.871	0.028	0	Muscle&heart	ENSCSAVG00000003997
0	1.7503	0.809	0.026	0	Muscle&heart	ENSCSAVG00000003857
0	0.733719	0.416	0.009	0	Muscle&heart	ENSCSAVG00000002132
2.32089e-285	1.40045	0.833	0.077	5.56201e-281	Muscle&heart	KY2019:KY.Chr8.473
4.22047e-265	1.40369	0.722	0.06	1.01144e-260	Muscle&heart	ENSCSAVG00000008444
8.32521e-229	1.5918	0.885	0.115	1.99514e-224	Muscle&heart	KY2019:KY.Chr11.1017
1.47953e-224	0.667294	0.254	0.004	3.54569e-220	Muscle&heart	ENSCSAVG00000010099
5.19144e-220	0.787978	0.421	0.021	1.24413e-215	Muscle&heart	KY2019:KY.Chr8.291
5.27327e-212	1.63703	0.876	0.128	1.26374e-207	Muscle&heart	ENSCSAVG00000009314
8.74776e-211	1.94177	0.909	0.142	2.0964e-206	Muscle&heart	ENSCSAVG00000010804
2.68447e-209	1.24064	0.531	0.04	6.43333e-205	Muscle&heart	ENSCSAVG00000002246
1.21146e-208	0.547967	0.287	0.008	2.90327e-204	Muscle&heart	KY2019:KY.Chr4.901
1.70102e-198	1.52309	0.694	0.076	4.0765e-194	Muscle&heart	KY2019:KY.Chr11.575
1.00571e-192	1.54714	0.727	0.089	2.41018e-188	Muscle&heart	KY2019:KY.Chr11.572
4.97694e-188	1.67751	0.761	0.1	1.19272e-183	Muscle&heart	ENSCSAVG00000009769
4.29778e-187	1.36044	0.919	0.158	1.02996e-182	Muscle&heart	KY2019:KY.Chr4.1004
2.69268e-183	0.712053	0.33	0.015	6.453e-179	Muscle&heart	KY2019:KY.Chr9.628
2.85612e-181	0.884076	0.483	0.038	6.84469e-177	Muscle&heart	KY2019:KY.Chr14.946
5.5195e-174	1.94299	0.995	0.27	1.32275e-169	Muscle&heart	ENSCSAVG00000001132
2.78361e-173	0.726293	0.455	0.034	6.67091e-169	Muscle&heart	ENSCSAVG00000005162
1.1468e-169	0.562922	0.292	0.012	2.74831e-165	Muscle&heart	KY2019:KY.Chr8.1288
2.06311e-165	0.996543	0.502	0.046	4.94424e-161	Muscle&heart	KY2019:KY.Chr3.1260
4.27172e-163	1.44683	0.565	0.062	1.02372e-158	Muscle&heart	KY2019:KY.Chr5.94
2.55528e-162	0.719162	0.354	0.021	6.12372e-158	Muscle&heart	KY2019:KY.Chr6.317
1.00487e-161	1.44168	0.866	0.161	2.40817e-157	Muscle&heart	ENSCSAVG00000010831
8.10561e-160	1.03898	0.474	0.042	1.94251e-155	Muscle&heart	ENSCSAVG00000011382
9.07928e-160	1.46976	0.943	0.204	2.17585e-155	Muscle&heart	ENSCSAVG00000005074
4.93939e-159	1.27942	0.761	0.124	1.18372e-154	Muscle&heart	ENSCSAVG00000003794
1.28213e-158	0.964375	0.699	0.093	3.07263e-154	Muscle&heart	KY2019:KY.Chr6.594
9.16046e-158	0.98425	0.656	0.087	2.1953e-153	Muscle&heart	KY2019:KY.Chr1.1309
1.65175e-156	0.788374	0.397	0.029	3.95843e-152	Muscle&heart	ENSCSAVG00000005209
1.58931e-153	0.991454	0.593	0.073	3.80877e-149	Muscle&heart	ENSCSAVG00000009344
1.38791e-150	0.539984	0.287	0.014	3.32613e-146	Muscle&heart	KY2019:KY.Chr7.355
3.40384e-142	0.784197	0.411	0.035	8.1573e-138	Muscle&heart	ENSCSAVG00000006961
1.82033e-140	1.05048	0.665	0.102	4.36243e-136	Muscle&heart	ENSCSAVG00000007413
3.7287e-139	0.857975	0.426	0.038	8.93582e-135	Muscle&heart	KY2019:KY.Chr5.357
6.76033e-138	1.73159	0.67	0.112	1.62011e-133	Muscle&heart	KY2019:KY.Chr4.230
1.11224e-137	0.617723	0.411	0.035	2.66549e-133	Muscle&heart	ENSCSAVG00000008177
1.54639e-137	0.786096	0.574	0.073	3.70593e-133	Muscle&heart	ENSCSAVG00000009622
8.54361e-136	1.71224	0.67	0.113	2.04748e-131	Muscle&heart	KY2019:KY.Chr4.231
2.00733e-133	0.996428	0.67	0.103	4.81057e-129	Muscle&heart	KY2019:KY.Chr8.906
3.74551e-133	0.814571	0.383	0.032	8.9761e-129	Muscle&heart	ENSCSAVG00000005628
1.11019e-132	1.33324	0.861	0.197	2.66058e-128	Muscle&heart	KY2019:KY.Chr3.1534
2.8573e-132	1.54497	0.952	0.342	6.84752e-128	Muscle&heart	KY2019:KY.Chr2.2288
1.07798e-130	0.533164	0.344	0.026	2.58338e-126	Muscle&heart	KY2019:KY.Chr14.644
1.20062e-130	0.769587	0.435	0.043	2.87728e-126	Muscle&heart	KY2019:KY.Chr3.52
1.29843e-124	0.662832	0.34	0.027	3.11169e-120	Muscle&heart	KY2019:KY.Chr10.1096
1.31927e-124	0.471788	0.254	0.013	3.16163e-120	Muscle&heart	KY2019:KY.Chr1.2267
5.98836e-124	0.747328	0.383	0.034	1.43511e-119	Muscle&heart	ENSCSAVG00000003628
1.79245e-119	0.762372	0.502	0.064	4.29561e-115	Muscle&heart	KY2019:KY.Chr4.237
3.5606e-119	1.0006	0.646	0.114	8.53298e-115	Muscle&heart	KY2019:KY.Chr9.86
2.16291e-114	1.13471	0.651	0.116	5.18341e-110	Muscle&heart	KY2019:KY.Chr8.903
4.59888e-114	0.772974	0.507	0.067	1.10212e-109	Muscle&heart	ENSCSAVG00000000082
2.06908e-111	1.03906	0.746	0.153	4.95855e-107	Muscle&heart	KY2019:KY.Chr3.1094
1.50599e-104	1.1782	0.541	0.087	3.60911e-100	Muscle&heart	ENSCSAVG00000008593
7.0039e-104	1.81281	0.646	0.138	1.67848e-99	Muscle&heart	KY2019:KY.Chr1.2580
5.14862e-103	1.03699	0.708	0.158	1.23387e-98	Muscle&heart	ENSCSAVG00000010788
2.08296e-102	1.11823	0.536	0.086	4.99182e-98	Muscle&heart	KY2019:KY.Chr2.1050
3.03106e-100	0.775947	0.306	0.028	7.26394e-96	Muscle&heart	ENSCSAVG00000008300
1.75977e-99	0.621825	0.297	0.026	4.21729e-95	Muscle&heart	ENSCSAVG00000003625
4.96078e-98	0.982748	0.44	0.061	1.18885e-93	Muscle&heart	ENSCSAVG00000007639
1.30177e-97	0.873093	0.407	0.051	3.1197e-93	Muscle&heart	KY2019:KY.Chr5.1058
4.67133e-97	0.900991	0.507	0.079	1.11948e-92	Muscle&heart	ENSCSAVG00000000104
9.43582e-96	0.616783	0.411	0.052	2.26129e-91	Muscle&heart	ENSCSAVG00000000094
1.0091e-95	1.60944	0.632	0.14	2.41831e-91	Muscle&heart	KY2019:KY.Chr1.2387
1.54634e-93	0.721336	0.392	0.049	3.70579e-89	Muscle&heart	KY2019:KY.Chr4.259
5.45498e-92	1.05365	0.512	0.086	1.30729e-87	Muscle&heart	ENSCSAVG00000010921
2.87412e-91	0.454637	0.258	0.021	6.88783e-87	Muscle&heart	KY2019:KY.Chr3.578
3.00276e-91	0.939649	1	1	7.19613e-87	Muscle&heart	ENSCSAVG00000012509
4.39318e-91	1.02042	0.478	0.079	1.05283e-86	Muscle&heart	ENSCSAVG00000003925
6.47587e-91	0.641765	0.344	0.039	1.55194e-86	Muscle&heart	KY2019:KY.Chr8.589
1.90443e-90	0.442824	0.258	0.021	4.56398e-86	Muscle&heart	KY2019:KY.Chr5.355
6.18066e-88	0.896508	0.493	0.083	1.4812e-83	Muscle&heart	KY2019:KY.Chr1.2011
1.1537e-87	0.806955	0.411	0.057	2.76485e-83	Muscle&heart	ENSCSAVG00000007231
1.52719e-87	0.905012	0.608	0.13	3.65991e-83	Muscle&heart	KY2019:KY.Chr5.1031
5.16053e-87	0.47168	0.297	0.03	1.23672e-82	Muscle&heart	KY2019:KY.Chr7.710
1.25254e-86	1.07402	0.512	0.092	3.00172e-82	Muscle&heart	ENSCSAVG00000004176
2.5325e-85	1.12498	0.589	0.125	6.06914e-81	Muscle&heart	KY2019:KY.Chr2.2303
5.71718e-85	1.45264	0.565	0.121	1.37012e-80	Muscle&heart	ENSCSAVG00000008180
7.88369e-85	0.433961	0.287	0.028	1.88933e-80	Muscle&heart	ENSCSAVG00000003541
1.20232e-84	1.35508	0.498	0.092	2.88136e-80	Muscle&heart	ENSCSAVG00000011213
2.20794e-84	0.501801	0.292	0.03	5.29134e-80	Muscle&heart	KY2019:KY.Chr3.1371
2.25669e-84	0.589309	0.349	0.043	5.40817e-80	Muscle&heart	KY2019:KY.Chr13.101
5.03436e-84	0.827277	0.531	0.097	1.20648e-79	Muscle&heart	KY2019:KY.Chr3.1115
8.77071e-84	0.466889	0.278	0.027	2.1019e-79	Muscle&heart	ENSCSAVG00000008249
1.76548e-83	0.591958	0.268	0.025	4.23098e-79	Muscle&heart	ENSCSAVG00000010270
3.96611e-83	1.55025	0.584	0.132	9.50478e-79	Muscle&heart	ENSCSAVG00000004614
4.43126e-83	0.716986	0.579	0.117	1.06195e-78	Muscle&heart	KY2019:KY.Chr9.359
5.36023e-83	0.546533	0.292	0.03	1.28458e-78	Muscle&heart	ENSCSAVG00000002797
2.08581e-80	0.810713	0.507	0.097	4.99864e-76	Muscle&heart	ENSCSAVG00000008550
2.45363e-80	0.923238	0.565	0.12	5.88013e-76	Muscle&heart	KY2019:KY.Chr12.681
1.07091e-79	1.7334	0.713	0.221	2.56645e-75	Muscle&heart	KY2019:KY.Chr1.2388
1.14609e-79	1.20253	0.598	0.139	2.7466e-75	Muscle&heart	KY2019:KY.Chr1.1965
4.93436e-79	0.965877	0.45	0.077	1.18252e-74	Muscle&heart	KY2019:KY.Chr12.40
6.71735e-79	0.792746	0.794	0.232	1.60981e-74	Muscle&heart	KY2019:KY.Chr14.639
1.06174e-78	0.861926	0.541	0.11	2.54447e-74	Muscle&heart	ENSCSAVG00000009197
2.34828e-77	0.533956	0.349	0.047	5.62765e-73	Muscle&heart	KY2019:KY.Chr7.353
2.84625e-77	0.434467	0.263	0.026	6.82103e-73	Muscle&heart	KY2019:KY.Chr1.190
3.02793e-77	0.694028	0.397	0.059	7.25644e-73	Muscle&heart	ENSCSAVG00000011731
6.22925e-76	0.823048	0.775	0.229	1.49284e-71	Muscle&heart	KY2019:KY.Chr4.1167
8.57654e-76	0.520089	0.335	0.044	2.05537e-71	Muscle&heart	KY2019:KY.Chr1.1312
2.26749e-75	0.796694	0.622	0.144	5.43404e-71	Muscle&heart	KY2019:KY.Chr11.476
4.40177e-72	0.935079	0.45	0.082	1.05488e-67	Muscle&heart	ENSCSAVG00000004073
6.37093e-72	0.494562	0.321	0.043	1.52679e-67	Muscle&heart	ENSCSAVG00000001834
9.08615e-71	1.39571	0.531	0.124	2.1775e-66	Muscle&heart	KY2019:KY.Chr1.2113
3.1953e-70	0.36297	0.282	0.033	7.65754e-66	Muscle&heart	KY2019:KY.Chr12.972
7.70647e-70	1.0167	0.488	0.103	1.84686e-65	Muscle&heart	KY2019:KY.Chr5.1030
1.08277e-69	1.69265	0.617	0.181	2.59486e-65	Muscle&heart	ENSCSAVG00000004060
4.30443e-68	0.878538	0.469	0.097	1.03156e-63	Muscle&heart	KY2019:KY.Chr3.326
7.53411e-68	1.02306	0.469	0.098	1.80555e-63	Muscle&heart	KY2019:KY.Chr1.2010
2.29365e-67	0.47632	0.311	0.042	5.49673e-63	Muscle&heart	ENSCSAVG00000000446
1.31895e-64	0.882736	0.478	0.101	3.16087e-60	Muscle&heart	KY2019:KY.Chr7.868
4.14152e-64	0.418045	0.258	0.03	9.92515e-60	Muscle&heart	ENSCSAVG00000004689
1.6649e-63	1.1617	0.675	0.225	3.98994e-59	Muscle&heart	KY2019:KY.Chr11.771
3.54818e-63	0.597838	0.344	0.054	8.50322e-59	Muscle&heart	KY2019:KY.Chr3.8
1.10025e-60	1.00889	0.909	0.543	2.63675e-56	Muscle&heart	KY2019:KY.Chr8.1389
3.53182e-60	1.26329	0.718	0.283	8.464e-56	Muscle&heart	ENSCSAVG00000003053
5.6718e-60	0.890488	0.67	0.224	1.35925e-55	Muscle&heart	ENSCSAVG00000010988
6.04781e-60	0.575942	0.445	0.092	1.44936e-55	Muscle&heart	ENSCSAVG00000008681
1.27773e-59	0.588856	0.512	0.116	3.06209e-55	Muscle&heart	KY2019:KY.Chr8.907
8.41547e-58	0.71969	0.459	0.106	2.01677e-53	Muscle&heart	KY2019:KY.Chr1.2120
1.26091e-57	0.766612	0.986	0.859	3.02176e-53	Muscle&heart	ENSCSAVG00000012507
1.38535e-57	0.598838	0.392	0.076	3.31999e-53	Muscle&heart	ENSCSAVG00000003440
2.72088e-57	1.02833	0.799	0.334	6.52059e-53	Muscle&heart	ENSCSAVG00000005757
5.55366e-57	0.80188	0.455	0.106	1.33093e-52	Muscle&heart	ENSCSAVG00000005775
7.04836e-57	0.570625	0.392	0.075	1.68914e-52	Muscle&heart	KY2019:KY.Chr1.2008
2.02418e-56	0.430762	0.292	0.044	4.85095e-52	Muscle&heart	ENSCSAVG00000011702
3.54104e-56	0.649514	1	0.993	8.48611e-52	Muscle&heart	ENSCSAVG00000012483
8.29487e-56	0.601358	0.383	0.073	1.98787e-51	Muscle&heart	ENSCSAVG00000005070
1.5418e-55	0.387266	0.311	0.049	3.69493e-51	Muscle&heart	ENSCSAVG00000000597
7.65728e-55	0.493407	0.292	0.045	1.83507e-50	Muscle&heart	KY2019:KY.Chr2.492
1.74845e-54	1.08338	0.555	0.169	4.19016e-50	Muscle&heart	ENSCSAVG00000000242
6.35459e-54	0.683013	0.579	0.171	1.52288e-49	Muscle&heart	ENSCSAVG00000006616
2.20222e-52	0.459046	0.364	0.069	5.27762e-48	Muscle&heart	KY2019:KY.Chr12.889
8.60991e-50	0.751481	0.852	0.408	2.06336e-45	Muscle&heart	KY2019:KY.Chr9.328
5.6567e-49	0.798768	0.761	0.354	1.35563e-44	Muscle&heart	ENSCSAVG00000003847
1.02509e-47	0.492456	0.455	0.112	2.45662e-43	Muscle&heart	ENSCSAVG00000005021
1.26025e-47	0.526703	0.278	0.047	3.0202e-43	Muscle&heart	ENSCSAVG00000003878
1.74639e-46	0.517178	0.316	0.062	4.18521e-42	Muscle&heart	KY2019:KY.Chr5.1020
4.46783e-46	0.558045	0.498	0.137	1.07072e-41	Muscle&heart	ENSCSAVG00000006403
5.92086e-46	0.431112	0.301	0.055	1.41894e-41	Muscle&heart	KY2019:KY.Chr10.1074
2.15356e-44	0.463856	0.297	0.056	5.16101e-40	Muscle&heart	ENSCSAVG00000007979
3.18092e-42	0.737205	0.746	0.361	7.62306e-38	Muscle&heart	KY2019:KY.Chr14.906
1.26669e-41	0.591955	0.388	0.098	3.03562e-37	Muscle&heart	ENSCSAVG00000004948
1.77962e-40	0.657878	0.789	0.375	4.26486e-36	Muscle&heart	KY2019:KY.Chr1.1986
1.86247e-40	0.557841	0.33	0.076	4.4634e-36	Muscle&heart	ENSCSAVG00000000279
1.96135e-40	0.572467	0.981	0.883	4.70038e-36	Muscle&heart	KY2019:KY.Chr7.962
7.34601e-40	0.725343	0.545	0.197	1.76047e-35	Muscle&heart	ENSCSAVG00000003407
1.42621e-39	0.398444	0.278	0.054	3.41791e-35	Muscle&heart	KY2019:KY.Chr3.1370
1.78432e-39	0.635973	0.78	0.38	4.27613e-35	Muscle&heart	ENSCSAVG00000010069
3.53899e-39	0.86613	0.679	0.333	8.48119e-35	Muscle&heart	KY2019:KY.Chr4.986
5.35506e-39	0.875359	0.656	0.279	1.28334e-34	Muscle&heart	ENSCSAVG00000005700
6.80847e-39	0.673338	0.368	0.098	1.63165e-34	Muscle&heart	ENSCSAVG00000009687
2.46194e-38	0.446156	0.297	0.062	5.90003e-34	Muscle&heart	KY2019:KY.Chr1.2214
2.6706e-38	0.551433	0.325	0.077	6.40009e-34	Muscle&heart	KY2019:KY.Chr12.716
8.77051e-38	0.472996	0.287	0.061	2.10185e-33	Muscle&heart	ENSCSAVG00000001445
1.43525e-37	0.492123	0.416	0.116	3.43957e-33	Muscle&heart	KY2019:KY.Chr4.1063
2.05009e-37	0.363876	0.292	0.061	4.91305e-33	Muscle&heart	ENSCSAVG00000010967
3.90811e-37	0.396084	0.373	0.095	9.36579e-33	Muscle&heart	KY2019:KY.Chr1.1970
1.11436e-36	0.73176	0.88	0.614	2.67056e-32	Muscle&heart	ENSCSAVG00000012488
7.58162e-36	0.431896	0.416	0.116	1.81694e-31	Muscle&heart	KY2019:KY.Chr1.1704
1.76194e-35	0.468061	0.34	0.086	4.22249e-31	Muscle&heart	ENSCSAVG00000010272
4.31446e-35	0.387121	0.297	0.065	1.03396e-30	Muscle&heart	KY2019:KY.Chr2.2282
4.9253e-35	0.353216	0.478	0.142	1.18035e-30	Muscle&heart	KY2019:KY.Chr1.1807
9.7282e-35	0.633831	0.522	0.196	2.33136e-30	Muscle&heart	KY2019:KY.Chr3.356
1.15791e-34	0.490477	0.986	0.939	2.77493e-30	Muscle&heart	ENSCSAVG00000012514
4.90444e-34	0.515357	0.622	0.23	1.17535e-29	Muscle&heart	ENSCSAVG00000010230
9.31642e-34	0.424369	0.321	0.08	2.23268e-29	Muscle&heart	KY2019:KY.Chr3.1139
3.30031e-33	0.367474	0.254	0.053	7.9092e-29	Muscle&heart	KY2019:KY.Chr6.384
1.19118e-32	0.611949	0.9	0.679	2.85466e-28	Muscle&heart	ENSCSAVG00000012500
1.44837e-32	0.788055	0.842	0.529	3.47101e-28	Muscle&heart	KY2019:KY.Chr10.961
1.49976e-32	0.323409	0.258	0.054	3.59418e-28	Muscle&heart	ENSCSAVG00000005748
2.65369e-32	0.621417	0.531	0.205	6.35958e-28	Muscle&heart	ENSCSAVG00000001778
4.15459e-32	0.367322	0.292	0.068	9.95648e-28	Muscle&heart	ENSCSAVG00000010338
1.36609e-31	0.591395	0.383	0.116	3.27383e-27	Muscle&heart	KY2019:KY.Chr5.930
7.56774e-31	0.581284	0.426	0.143	1.81361e-26	Muscle&heart	ENSCSAVG00000006024
1.31289e-30	0.587931	0.469	0.175	3.14634e-26	Muscle&heart	ENSCSAVG00000002429
2.56736e-30	0.400981	0.292	0.073	6.15268e-26	Muscle&heart	KY2019:KY.Chr2.1510
1.19581e-28	0.335883	0.273	0.067	2.86575e-24	Muscle&heart	ENSCSAVG00000009628
1.70118e-28	0.437902	0.34	0.098	4.07688e-24	Muscle&heart	ENSCSAVG00000003538
6.77943e-28	0.50912	0.957	0.867	1.62469e-23	Muscle&heart	KY2019:KY.Chr11.281
3.94822e-27	0.505341	0.766	0.446	9.4619e-23	Muscle&heart	ENSCSAVG00000011800
1.03995e-26	0.561204	0.383	0.132	2.49223e-22	Muscle&heart	ENSCSAVG00000003061
2.05197e-26	0.367736	0.316	0.09	4.91756e-22	Muscle&heart	ENSCSAVG00000001806
8.2834e-26	0.543469	0.306	0.093	1.98512e-21	Muscle&heart	ENSCSAVG00000002128
8.39866e-26	0.584138	0.306	0.093	2.01274e-21	Muscle&heart	ENSCSAVG00000005150
1.18907e-25	0.484564	0.478	0.192	2.84961e-21	Muscle&heart	KY2019:KY.Chr1.1530
1.44714e-25	0.470562	0.493	0.197	3.46807e-21	Muscle&heart	KY2019:KY.Chr11.942
1.51315e-25	0.389134	0.292	0.082	3.62627e-21	Muscle&heart	ENSCSAVG00000007775
3.38882e-25	0.610465	0.33	0.105	8.1213e-21	Muscle&heart	ENSCSAVG00000001221
6.05687e-24	0.648956	0.952	0.861	1.45153e-19	Muscle&heart	ENSCSAVG00000007287
7.80661e-24	0.456631	0.455	0.178	1.87085e-19	Muscle&heart	KY2019:KY.Chr12.790
1.42024e-23	0.316943	0.321	0.097	3.40361e-19	Muscle&heart	ENSCSAVG00000009981
1.47149e-23	0.453638	0.306	0.096	3.52642e-19	Muscle&heart	KY2019:KY.Chr2.1405
1.69836e-23	0.323521	0.522	0.205	4.07012e-19	Muscle&heart	ENSCSAVG00000004929
1.97993e-23	0.366773	0.612	0.268	4.7449e-19	Muscle&heart	ENSCSAVG00000002577
3.32073e-23	0.418254	0.799	0.441	7.95813e-19	Muscle&heart	ENSCSAVG00000003862
1.13248e-22	0.325987	0.301	0.092	2.71399e-18	Muscle&heart	ENSCSAVG00000001572
1.15165e-22	0.45762	0.933	0.762	2.75993e-18	Muscle&heart	ENSCSAVG00000012501
1.53506e-22	0.437955	0.459	0.193	3.67878e-18	Muscle&heart	KY2019:KY.Chr3.930
2.6038e-22	0.313466	0.55	0.232	6.24001e-18	Muscle&heart	KY2019:KY.Chr4.1328
2.67533e-22	0.372944	0.34	0.115	6.41142e-18	Muscle&heart	ENSCSAVG00000009625
4.36895e-22	0.528304	0.766	0.491	1.04702e-17	Muscle&heart	ENSCSAVG00000012497
5.35642e-22	0.588192	0.455	0.204	1.28367e-17	Muscle&heart	ENSCSAVG00000007691
6.14009e-22	0.566315	0.603	0.318	1.47147e-17	Muscle&heart	KY2019:KY.Chr2.198
2.08484e-21	0.320146	0.325	0.106	4.99632e-17	Muscle&heart	KY2019:KY.Chr5.639
4.49498e-21	0.386584	0.722	0.395	1.07722e-16	Muscle&heart	KY2019:KY.Chr7.73
4.60606e-21	0.427146	0.507	0.221	1.10384e-16	Muscle&heart	KY2019:KY.Chr8.1009
5.12627e-21	0.329541	0.287	0.087	1.22851e-16	Muscle&heart	ENSCSAVG00000005741
5.37783e-21	0.35211	0.933	0.577	1.2888e-16	Muscle&heart	KY2019:KY.Chr13.148
7.22873e-21	0.508421	0.828	0.573	1.73236e-16	Muscle&heart	KY2019:KY.Chr13.399
9.40464e-21	0.376483	0.335	0.117	2.25382e-16	Muscle&heart	KY2019:KY.Chr9.610
1.00621e-20	0.390543	0.919	0.743	2.41137e-16	Muscle&heart	KY2019:KY.Chr3.122
3.04507e-20	0.432633	0.531	0.248	7.29752e-16	Muscle&heart	ENSCSAVG00000004089
1.89964e-19	0.44704	0.297	0.102	4.5525e-15	Muscle&heart	KY2019:KY.Chr3.887
2.27504e-19	0.411147	0.943	0.817	5.45213e-15	Muscle&heart	ENSCSAVG00000003324
4.98484e-19	0.459714	0.478	0.217	1.19462e-14	Muscle&heart	KY2019:KY.Chr3.405
5.40242e-19	0.342306	0.971	0.921	1.29469e-14	Muscle&heart	KY2019:KY.Chr3.962
7.56357e-19	0.319883	0.282	0.093	1.81261e-14	Muscle&heart	ENSCSAVG00000001133
9.62112e-19	0.46888	0.708	0.434	2.3057e-14	Muscle&heart	ENSCSAVG00000012496
4.34677e-18	0.45226	0.397	0.172	1.0417e-13	Muscle&heart	KY2019:KY.Chr4.855
5.97966e-18	0.399368	0.373	0.154	1.43302e-13	Muscle&heart	ENSCSAVG00000000290
6.67007e-18	0.422986	0.718	0.437	1.59848e-13	Muscle&heart	ENSCSAVG00000012493
1.16045e-17	0.382313	0.301	0.109	2.78101e-13	Muscle&heart	KY2019:KY.Chr3.464
1.97897e-17	0.50686	0.718	0.462	4.7426e-13	Muscle&heart	KY2019:KY.Chr10.606
2.6486e-17	0.329204	0.354	0.136	6.34737e-13	Muscle&heart	KY2019:KY.Chr1.2413
4.07835e-17	0.353779	0.364	0.148	9.77377e-13	Muscle&heart	KY2019:KY.Chr8.621
4.82407e-17	0.35529	0.603	0.317	1.15609e-12	Muscle&heart	ENSCSAVG00000009218
5.4604e-17	0.467399	0.632	0.368	1.30858e-12	Muscle&heart	KY2019:KY.Chr2.18
6.60829e-17	0.339162	0.378	0.158	1.58368e-12	Muscle&heart	ENSCSAVG00000009911
2.25898e-16	0.382134	0.359	0.151	5.41365e-12	Muscle&heart	KY2019:KY.Chr4.778
2.94507e-16	0.448068	0.431	0.205	7.05786e-12	Muscle&heart	KY2019:KY.Chr9.212
4.28237e-16	0.359431	0.627	0.35	1.02627e-11	Muscle&heart	ENSCSAVG00000004764
1.73843e-15	0.39394	0.737	0.497	4.16616e-11	Muscle&heart	KY2019:KY.Chr8.812
2.65286e-15	0.388017	0.574	0.326	6.35758e-11	Muscle&heart	KY2019:KY.Chr10.1110
4.49106e-15	0.354797	0.517	0.264	1.07628e-10	Muscle&heart	ENSCSAVG00000005319
6.11811e-15	0.400657	0.392	0.184	1.4662e-10	Muscle&heart	ENSCSAVG00000007706
7.16032e-15	0.343793	0.278	0.105	1.71597e-10	Muscle&heart	KY2019:KY.Chr1.1332
1.06118e-14	0.352748	0.617	0.349	2.54311e-10	Muscle&heart	KY2019:KY.Chr1.1134
1.47733e-14	0.38657	0.407	0.196	3.54043e-10	Muscle&heart	ENSCSAVG00000006741
3.09147e-14	0.341968	0.498	0.26	7.40871e-10	Muscle&heart	ENSCSAVG00000001491
9.77024e-14	0.359818	0.354	0.159	2.34144e-09	Muscle&heart	KY2019:KY.Chr2.36
1.01844e-13	0.32621	0.278	0.112	2.44069e-09	Muscle&heart	ENSCSAVG00000009537
1.03096e-13	0.302762	0.852	0.698	2.47069e-09	Muscle&heart	KY2019:KY.Chr8.482
1.68797e-13	0.329251	0.421	0.208	4.04521e-09	Muscle&heart	KY2019:KY.Chr1.686
3.94665e-13	0.463345	0.88	0.751	9.45814e-09	Muscle&heart	KY2019:KY.Chr6.7
6.11734e-13	0.304719	0.301	0.129	1.46602e-08	Muscle&heart	KY2019:KY.Chr10.91
1.24124e-12	0.426987	0.426	0.215	2.97463e-08	Muscle&heart	KY2019:KY.Chr2.551
2.80193e-12	0.46615	0.517	0.322	6.71483e-08	Muscle&heart	KY2019:KY.Chr8.295
6.43332e-12	0.37938	0.833	0.659	1.54174e-07	Muscle&heart	KY2019:KY.Chr1.945
1.51409e-11	0.332313	0.598	0.372	3.62851e-07	Muscle&heart	KY2019:KY.Chr8.1168
2.32586e-11	0.323619	0.574	0.344	5.57391e-07	Muscle&heart	KY2019:KY.Chr14.578
2.77871e-11	0.324452	0.694	0.492	6.65917e-07	Muscle&heart	KY2019:KY.Chr9.939
3.2889e-11	0.358279	0.694	0.49	7.88184e-07	Muscle&heart	KY2019:KY.Chr7.1238
4.12284e-11	0.313744	0.397	0.209	9.8804e-07	Muscle&heart	KY2019:KY.Chr13.240
1.96336e-10	0.41228	0.56	0.379	4.70519e-06	Muscle&heart	KY2019:KY.Chr10.1058
2.47834e-10	0.303529	0.794	0.602	5.93934e-06	Muscle&heart	KY2019:KY.Chr8.412
2.60572e-10	0.359662	0.565	0.367	6.2446e-06	Muscle&heart	KY2019:KY.Chr8.572
4.64947e-10	0.302954	0.335	0.167	1.11425e-05	Muscle&heart	KY2019:KY.Chr4.864
9.7485e-10	0.680856	0.402	0.257	2.33623e-05	Muscle&heart	ENSCSAVG00000006366
2.47862e-08	0.350307	0.828	0.775	0.000594001	Muscle&heart	KY2019:KY.Chr10.1245
1.33482e-07	0.359962	0.431	0.274	0.0031989	Muscle&heart	ENSCSAVG00000005222
2.16273e-07	0.307193	0.507	0.34	0.00518298	Muscle&heart	ENSCSAVG00000009653
2.55684e-07	0.301404	0.411	0.247	0.00612746	Muscle&heart	KY2019:KY.Chr9.285
5.37707e-07	0.313226	0.632	0.468	0.0128862	Muscle&heart	KY2019:KY.Chr3.1272
2.00967e-06	0.323349	0.392	0.25	0.0481617	Muscle&heart	ENSCSAVG00000004857
1.74516e-281	0.661639	0.338	0.007	4.18227e-277	Nerve cord(A)	ENSCSAVG00000003529
4.52487e-237	0.780467	0.449	0.021	1.08438e-232	Nerve cord(A)	ENSCSAVG00000011185
1.16552e-209	0.833168	0.475	0.029	2.79318e-205	Nerve cord(A)	KY2019:KY.Chr1.212
4.8019e-193	1.14904	0.732	0.088	1.15077e-188	Nerve cord(A)	KY2019:KY.Chr11.1042
7.55123e-169	1.03548	0.616	0.067	1.80965e-164	Nerve cord(A)	ENSCSAVG00000003501
3.30399e-138	1.09913	0.646	0.096	7.91801e-134	Nerve cord(A)	KY2019:KY.Chr2.1124
[truncated: 1,617 more rows]

## Sheet:  Figure S11
Figure S11
	The expression ratio of paternal housekeeping genes in each cell at early neurula stage of Cr♀ × Cs♂
	Epidermis(a)	0.0492738	0.0475548	0.0400906	0.0462756	0.0457245	0.0410818	0.0519226	0.0486751	0.0414166	0.0447284	0.0470011	0.0421722	0.0383983	0.0446635	0.0442637	0.0394909	0.041746	0.0593699	0.0438607	0.0542673	0.041008	0.0542357	0.048498	0.0408312	0.0432916	0.0569292	0.039371	0.0076496	0.033455	0.0416718	0.0327828	0.0422449	0.055121	0.0464684	0.0524188	0.0455531	0.0480695	0.0450301	0.045684	0.0501935	0.0504892	0.0298082	0.0424266	0.00222746	0.0481423	0.0412358	0.0533752	0.0482678
	Epidermis(b)	0.0508343	0.00376898	0.0353853	0.0527047	0.0519766	0.052327	0.047381	0.0566541	0.0500975	0.0505197	0.00196223	0.0581496	0.0552369	0.0544505	0.0433611	0.0513814	0.0539457	0.0526247	0.0601114	0.0498386	0.055534	0.0453016	0.0554251	0.0474298	0.0543233	0.0537721	0.0626089	0.046724	0.0593357	0.0455342	0.0218216	0.049701	0.0474424	0.0180374	0.0566516	0.0514038	0.0513994	0.062028	0.0508633	0.0550434	0.0374663	0.0549156	0.0457995	0.0527315	0.0475098	0.0579493	0.0511256	0.0536057
	Notochord(A)	0.0274341	0.0532774	0.0720529	0.0697389	0.0670013	0.0643136	0.0954875	0.0463615	0.0692715	0.0622481	0.06207	0.0473588	0.0644668	0.073163	0.0683436	0.0682079	0.0774287	0.0619787	0.0730533	0.0632307	0.0686617	0.0634315	0.0755961	0.0627051	0.0530262	0.0662493	0.0478417	0.075394	0.0603248	0.0752362	0.0794535	0.0597786	0.0606778	0.0722081	0.0781337	0.0670944	0.0591388	0.0684289	0.0656203	0.0626642	0.0637255	0.0643432	0.0672059	0.0784204	0.0167747	0.0893876	0.0711703	0.0614086
	Endoderm(A)	0.055336	0.0553757	0.0562221	0.0544362	0.0494776	0.0590759	0.0570068	0.0588807	0.0544343	0.0539276	0.0576383	0.0549901	0.0485046	0.0572995	0.0563046	0.0520385	0.0512392	0.0633605	0.0537634	0.0583602	0.0679876	0.0457733	0.0518316	0.0576721	0.0504346	0.0534063	0.0688976	0.0473161	0.0504599	0.0541853	0.0514217	0.062659	0.0599165	0.0542636	0.0618099	0.0548846	0.0564668	0.0755562	0.0616429	0.0570571	0.0680217	0.0537269	0.051289	0.046798	0.05849	0.0549724	0.058307	0.0534819
	Germ line	0.0400979	0.0454089	0.0472318	0.0381856	0.0490185	0.0459546	0.0397449	0.0343631	0.0500919	0.0644208	0.0455506	0.0413271	0.0375307	0.0437126	0.0388017	0.032805	0.0440872	0.0292677	0.0393123	0.0387644	0.0465173	0.0382894	0.0386754	0.0447372	0.0400494	0.0479655	0.0485743	0.0442467	0.038953	0.0565569	0.0417132	0.0429707	0.0377775	0.0453343	0.0484477	0.0447134	0.0494242	0.0427479	0.0444305	0.0462324	0.0344961	0.0454429	0.0389459	0.0409197	0.0440059	0.0351301	0.0409128	0.0440124
	Neural(b)	0.0245857	0.0465728	0.0795264	0.0225523	0.0655331	0.0399024	0.0474517	0.0481403	0.0559581	0.02953	0.0671567	0.0604172	0.0567804	0.063134	0.0534185	0.0483847	0.0632084	0.0353803	0.0489826	0.0310251	0.0477375	0.0557958	0.0464401	0.0614695	0.0695927	0.0485584	0.0732612	0.0443675	0.0603406	0.0627395	0.0554483	0.0868963	0.0597248	0.0438328	0.0644739	0.0570281	0.0833919	0.0632767	0.0523682	0.042571	0.0418118	0.0502783	0.0695045	0.0624049	0.0487945	0.0651895	0.0507103	0.0525561
	Neural(b)	0.0493464	0.0574225	0.0340858	0.0536144	0.0460027	0.0495061	0.0529784	0.0563956	0.058539	0.0534023	0.0574594	0.0566859	0.0595041	0.0639838	0.0558071	0.0390968	0.0532982	0.0620952	0.0488343	0.0529564	0.06231	0.0570503	0.0547718	0.0376344	0.0569072	0.0681912	0.0626121	0.0430153	0.0519716	0.0518021	0.0472881	0.0410894	0.0471683	0.041268	0.0583824	0.0450997	0.0593905	0.0610511	0.0590737	0.0676178	0.0472847	0.053223	0.0455823	0.0452445	0.0477892	0.0526149	0.0575892	0.0471416
	Nerve cord(A)	0.0473225	0.0420159	0.0401851	0.0441587	0.058784	0.0516143	0.062301	0.0491326	0.0461216	0.0396969	0.0451938	0.0438503	0.0542475	0.0371989	0.0476692	0.0531189	0.0415332	0.0460542	0.0428452	0.0550749	0.0524189	0.0561478	0.0540541	0.0414201	0.0481604	0.038726	0.0475845	0.0403345	0.0514938	0.0587171	0.0556159	0.0469706	0.0500763	0.0455071	0.0475056	0.0427577	0.0597664	0.0465424	0.0595493	0.0488279	0.0430905	0.0440041	0.0364416	0.0588156	0.0474182	0.0557128	0.0543016	0.0551742
	Mesenchyme(B)	0.0650194	0.0592899	0.064406	0.0535445	0.0668619	0.0571392	0.0682927	0.0512287	0.0590314	0.0548182	0.0583156	0.0585307	0.0623233	0.057077	0.0598053	0.0714581	0.0580627	0.0620943	0.0616419	0.0613584	0.0611728	0.0569817	0.0501969	0.0664674	0.06227	0.0550036	0.056861	0.0605124	0.065048	0.0661665	0.0614022	0.0662202	0.0581775	0.0558083	0.0621452	0.0711354	0.0648375	0.0620214	0.0602648	0.0555383	0.0765172	0.0683018	0.0686168	0.0672883	0.079494	0.0676914	0.0991227	0.0554855
	Neural(a)	0.0652672	0.0689125	0.0707472	0.0774581	0.0686261	0.0651109	0.0676692	0.0713455	0.0722765	0.078835	0.0717222	0.065929	0.0474525	0.0551217	0.050222	0.0792157	0.0683612	0.079257	0.0706446	0.0793626	0.0566008	0.0751569	0.0513385	0.079479	0.0768075	0.0725971	0.0594297	0.0651834	0.0806063	0.0642919	0.064287	0.0748169	0.0575086	0.080567	0.069512	0.0667735	0.0802646	0.0814463	0.0802947	0.0612543	0.0750892	0.0752932	0.0877326	0.0614135	0.0743662	0.071785	0.0678224	0.0633545
	Notochord(B)	0.0483995	0.0552714	0.0433297	0.0412088	0.046008	0.0473399	0.0436302	0.0528722	0.054127	0.0490001	0.0505935	0.0541249	0.0474374	0.0511883	0.0557887	0.0479905	0.0443768	0.0490681	0.05491	0.0579032	0.0485736	0.0471084	0.0512559	0.0513447	0.0449916	0.053546	0.0557441	0.0489081	0.0491547	0.0493924	0.0509596	0.0549553	0.052891	0.0487573	0.0230128	0.0524653	0.0559327	0.0546224	0.0425532	0.0580856	0.0495036	0.0478909	0.0571231	0.0429822	0.0467225	0.0533127	0.0476329	0.0497835
	Muscle&heart	0.0383437	0.0397889	0.0474642	0.0367787	0.0394724	0.0699511	0.072255	0.0425854	0.0444997	0.0356902	0.0725364	0.0346291	0.049075	0.0434783	0.0792104	0.0351989	0.0604085	0.035979	0.0430922	0.0498003	0.0534017	0.0677302	0.0369948	0.0482849	0.0550992	0.0493559	0.0559898	0.0763328	0.0498783	0.0608673	0.0383454	0.0694177	0.0378759	0.0808167	0.0398569	0.0696114	0.0532376	0.0382951	0.0510666	0.0730938	0.0402082	0.0400106	0.0381287	0.0459103	0.0426493	0.0525274	0.0590345	0.0692509
	Nerve cord(A)	0.0449464	0.0496657	0.0530421	0.0447362	0.0417867	0.0547945	0.0456283	0.0477593	0.0526928	0.0539338	0.0499864	0.0426553	0.0527094	0.0522841	0.0496801	0.051127	0.0500624	0.0632644	0.0607168	0.0524614	0.0497814	0.0559618	0.0527727	0.0463015	0.0511323	0.0455857	0.0554668	0.0530682	0.0503217	0.0559327	0.0644597	0.0437735	0.0490583	0.0534991	0.0496849	0.0529714	0.0469947	0.0461798	0.0457058	0.0482315	0.0497346	0.0628168	0.046742	0.0571868	0.0510303	0.0679702	0.0586201	0.043805
	Endoderm(B)	0.0344448	0.0531576	0.0588034	0.0619075	0.0375575	0.0457685	0.0415523	0.0286512	0.0422282	0.0402693	0.0532741	0.0664851	0.0473322	0.0392833	0.0323817	0.0539117	0.0526789	0.0620074	0.059681	0.0703084	0.0468588	0.0580161	0.0477471	0.0563435	0.0361732	0.0538401	0.0508205	0.0722351	0.0750482	0.0517094	0.0584804	0.0531421	0.0405175	0.0636802	0.0835591	0.0594088	0.0503029	0.0503979	0.0517552	0.0427415	0.0547163	0.0526159	0.0651461	0.049217	0.0657997	0.058655	0.0390686	0.037416
	Muscle&heart	0.0684553	0.0679548	0.0626272	0.06304	0.070199	0.0772936	0.0815843	0.0707723	0.0660961	0.0652798	0.0651707	0.0626311	0.0690242	0.0762392	0.0795346	0.0860853	0.0721368	0.0514065	0.0811125	0.0667286	0.0727221	0.0646358	0.07432	0.0853963	0.0647867	0.081891	0.0665538	0.0762293	0.0510397	0.0909318	0.0596646	0.0683105	0.0763467	0.0681876	0.0588924	0.0718633	0.0632846	0.0597852	0.0583284	0.0821364	0.0718788	0.0849265	0.0722763	0.0739379	0.0775477	0.0710458	0.0656164	0.0808051
	Mesenchyme(A)	0.060681	0.0644271	0.0574267	0.0682945	0.0540376	0.063835	0.0625544	0.0539871	0.0612296	0.0471769	0.0565536	0.054497	0.0634901	0.057971	0.0627084	0.0514791	0.0548609	0.047786	0.0489244	0.0662477	0.0499541	0.0662137	0.0595948	0.0625	0.0592742	0.0442108	0.0567309	0.0543053	0.0690327	0.0592239	0.0670583	0.0548843	0.0649578	0.0596357	0.0736214	0.0644737	0.0632567	0.060147	0.0654037	0.0634086	0.0689708	0.0606013	0.0641492	0.0702911	0.0544641	0.0548097	0.0455339	0.0497925
	Mesenchyme(A)	0.0544811	0.0710613	0.061454	0.0561863	0.0482748	0.065509	0.0511817	0.05624	0.0749811	0.0610029	0.055084	0.0634366	0.0580964	0.0549055	0.0771465	0.0806543	0.0485376	0.0746301	0.0750687	0.0747863	0.0649989	0.0708493	0.0683589	0.0573977	0.0741166	0.0735019	0.0711217	0.0601288	0.0756262	0.0441883	0.0682427	0.0647733	0.077961	0.0631684	0.0676806	0.0764572	0.0634233	0.0703723	0.0611365	0.0745211	0.0635671	0.0694482	0.0831063	0.0619035	0.0723158	0.057947	0.0652294	0.0669618
	Mesenchyme(A)	0.0393366	0.0426109	0.0392849	0.0388889	0.0413709	0.00156128	0.046414	0.0454855	0.0451421	0.0516576	0.048046	0.0575278	0.0407693	0.0454115	0.0415047	0.043468	0.0446429	0.0585354	0.0525929	0.0412036	0.0483692	0.0562149	0.0524869	0.0370703	0.0505632	0.0604148	0.0507303	0.067261	0.0509105	0.052334	0.0520874	0.044926	0.0516413	0.0512118	0.0473001	0.0490934	0.0437136	0.0438721	0.0505183	0.0691015	0.0549986	0.0459184	0.0582246	0.0435897	0.0394074	0.051877	0.0477406	0.0417492
	Mesenchyme(B)	0.0714884	0.0754683	0.0725628	0.0802159	0.0658514	0.0532357	0.0717551	0.076766	0.0719302	0.0673057	0.0798302	0.0743314	0.0790589	0.0963988	0.0749947	0.0740181	0.081878	0.0696721	0.00203989	0.0709708	0.0927613	0.0764678	0.0781523	0.0609189	0.100362	0.0609884	0.0826688	0.073078	0.0735859	0.0709026	0.0668133	0.0565931	0.0824629	0.0653912	0.0907558	0.0958504	0.0873617	0.0721236	0.075898	0.0916813	0.0818074	0.0571343	0.0882441	0.0842201	0.0823245	0.0796081	0.103957	0.0980392
[truncated: 1,151 more columns]

## Sheet: Figure S12
Figure S12
Marker gene list
p_val	avg_logFC	pct.1	pct.2	p_val_adj	cluster	gene
2.39207e-167	1.60367	0.837	0.258	5.06592e-163	Epidermis(a)	ENSENSCSAVG00000002057
4.94473e-157	0.844456	0.351	0.022	1.0472e-152	Epidermis(a)	ENSENSCSAVG00000011496
1.30569e-150	1.28934	0.692	0.168	2.7652e-146	Epidermis(a)	ENSENSCSAVG00000000279
2.70018e-120	1.07131	0.495	0.096	5.71845e-116	Epidermis(a)	ENSENSCSAVG00000005894
1.97656e-113	1.22018	0.645	0.18	4.18596e-109	Epidermis(a)	ENSENSCSAVG00000003823
1.86827e-109	1.24724	0.89	0.374	3.95663e-105	Epidermis(a)	ENSENSCSAVG00000011519
3.62026e-98	1.22254	0.727	0.245	7.66699e-94	Epidermis(a)	ENSENSCSAVG00000002048
3.86837e-94	1.36036	0.57	0.163	8.19243e-90	Epidermis(a)	KY2019:KY.Chr7.872
1.55239e-87	1.02698	0.817	0.419	3.28765e-83	Epidermis(a)	ENSENSCSAVG00000008873
1.56597e-84	1.10298	0.682	0.261	3.31642e-80	Epidermis(a)	KY2019:KY.Chr7.1173
7.72266e-82	1.48441	0.555	0.181	1.63551e-77	Epidermis(a)	KY2019:KY.Chr11.437
1.32937e-80	0.602014	0.295	0.044	2.81534e-76	Epidermis(a)	ENSENSCSAVG00000008923
2.72747e-80	0.912678	0.495	0.14	5.77624e-76	Epidermis(a)	ENSENSCSAVG00000007159
1.71133e-79	0.816363	0.402	0.09	3.62426e-75	Epidermis(a)	KY2019:KY.Chr5.1093
1.86669e-78	1.57023	0.604	0.219	3.95327e-74	Epidermis(a)	KY2019:KY.Chr1.1897
2.94546e-70	1.30111	0.708	0.359	6.23789e-66	Epidermis(a)	KY2019:KY.Chr13.409
3.83824e-70	1.10079	0.587	0.232	8.12862e-66	Epidermis(a)	KY2019:KYKY2019:KY.Chr3.1346
1.03456e-69	0.969526	0.6	0.236	2.19099e-65	Epidermis(a)	KY2019:KY.Chr7.603
2.37918e-69	0.953893	0.832	0.443	5.03863e-65	Epidermis(a)	ENSENSCSAVG00000007297
8.22091e-68	1.13653	0.684	0.329	1.74102e-63	Epidermis(a)	KY2019:KY.Chr4.850
5.5419e-67	1.05728	0.841	0.546	1.17366e-62	Epidermis(a)	ENSENSCSAVG00000007564
1.12277e-66	1.10833	0.516	0.183	2.3778e-62	Epidermis(a)	KY2019:KY.Chr6.34
4.63723e-64	0.674597	0.323	0.07	9.82073e-60	Epidermis(a)	KY2019:KY.Chr9.832
7.0588e-64	1.14507	0.705	0.335	1.49491e-59	Epidermis(a)	KY2019:KY.Chr9.390
6.81942e-63	0.784423	0.796	0.416	1.44422e-58	Epidermis(a)	ENSENSCSAVG00000004269
2.74124e-62	0.851436	0.877	0.627	5.8054e-58	Epidermis(a)	ENSENSCSAVG00000002128
3.15347e-59	0.876374	0.871	0.617	6.67842e-55	Epidermis(a)	ENSENSCSAVG00000010988
5.97127e-59	0.708864	0.701	0.311	1.2646e-54	Epidermis(a)	ENSENSCSAVG00000002003
2.32866e-58	0.538098	0.34	0.083	4.93164e-54	Epidermis(a)	ENSENSCSAVG00000006450
3.16811e-55	0.970224	0.572	0.234	6.70943e-51	Epidermis(a)	KY2019:KYKY2019:KY.Chr9.467
2.98711e-53	1.15804	0.477	0.179	6.32611e-49	Epidermis(a)	KY2019:KYKY2019:KY.Chr11.80
3.44655e-53	0.522324	0.275	0.059	7.2991e-49	Epidermis(a)	KY2019:KY.Chr5.214
8.6645e-53	0.614272	0.454	0.154	1.83497e-48	Epidermis(a)	ENSENSCSAVG00000000901
1.39706e-52	0.858383	0.705	0.352	2.95869e-48	Epidermis(a)	KY2019:KY.Chr7.359
1.97225e-52	0.674686	0.432	0.147	4.17683e-48	Epidermis(a)	KY2019:KY.Chr14.559
8.65826e-51	0.809265	0.841	0.582	1.83365e-46	Epidermis(a)	ENSENSCSAVG00000001755
1.53836e-50	0.834421	0.366	0.113	3.25794e-46	Epidermis(a)	KY2019:KY.Chr10.1420
3.63328e-50	0.807102	0.723	0.382	7.69455e-46	Epidermis(a)	ENSENSCSAVG00000001425
4.39768e-50	0.886588	0.684	0.37	9.3134e-46	Epidermis(a)	KY2019:KYKY2019:KY.Chr3.818
8.40184e-50	1.17866	0.523	0.223	1.77934e-45	Epidermis(a)	KY2019:KY.Chr11.363
8.51081e-50	0.860004	0.538	0.224	1.80242e-45	Epidermis(a)	KY2019:KY.Chr10.1268
8.62924e-50	0.553801	0.327	0.089	1.8275e-45	Epidermis(a)	KY2019:KY.Chr3.536
2.13873e-49	1.53403	0.37	0.118	4.5294e-45	Epidermis(a)	KY2019:KY.Chr1.2235
1.1126e-48	0.857864	0.772	0.47	2.35626e-44	Epidermis(a)	ENSENSCSAVG00000001989
1.30841e-48	0.782006	0.806	0.495	2.77096e-44	Epidermis(a)	ENSENSCSAVG00000007974
2.74875e-48	0.500039	0.284	0.069	5.82131e-44	Epidermis(a)	KY2019:KY.Chr10.176
4.62243e-47	0.779858	0.52	0.227	9.78938e-43	Epidermis(a)	KY2019:KY.Chr10.708
4.97458e-47	0.860687	0.725	0.397	1.05352e-42	Epidermis(a)	KY2019:KY.Chr4.450
9.2772e-46	0.797597	0.604	0.296	1.96472e-41	Epidermis(a)	ENSENSCSAVG00000000293
5.37827e-45	0.64123	0.422	0.152	1.13901e-40	Epidermis(a)	KY2019:KY.Chr3.1040
1.32123e-44	0.904425	0.705	0.418	2.79811e-40	Epidermis(a)	KY2019:KY.Chr7.1115
3.02282e-44	0.851924	0.783	0.5	6.40173e-40	Epidermis(a)	ENSENSCSAVG00000004499
5.89331e-44	0.461567	0.254	0.06	1.24809e-39	Epidermis(a)	KY2019:KYKY2019:KY.Chr8.191
3.06587e-43	0.598387	0.26	0.065	6.49291e-39	Epidermis(a)	KY2019:KY.Chr1.1655
3.84172e-43	0.419701	0.996	0.976	8.13599e-39	Epidermis(a)	ENSENSCSAVG00000003152
4.56785e-43	0.764707	0.776	0.515	9.6738e-39	Epidermis(a)	ENSENSCSAVG00000002305
5.30865e-43	0.395695	0.996	0.968	1.12427e-38	Epidermis(a)	ENSENSCSAVG00000007052
1.63885e-42	0.900424	0.742	0.479	3.47076e-38	Epidermis(a)	KY2019:KYKY2019:KY.Chr4.684
8.88937e-42	0.749894	0.74	0.494	1.88259e-37	Epidermis(a)	ENSENSCSAVG00000007191
8.16588e-41	0.362396	0.994	0.986	1.72937e-36	Epidermis(a)	ENSENSCSAVG00000003324
4.01519e-40	0.584418	0.355	0.121	8.50337e-36	Epidermis(a)	KY2019:KY.Chr11.962
5.87197e-40	0.770719	0.542	0.26	1.24356e-35	Epidermis(a)	KY2019:KYKY2019:KY.Chr5.943
5.54844e-39	0.558982	0.368	0.131	1.17505e-34	Epidermis(a)	KY2019:KYKY2019:KY.Chr4.1001
1.03707e-38	0.980006	0.495	0.224	2.1963e-34	Epidermis(a)	KY2019:KY.Chr1.813
9.02827e-38	0.794096	0.372	0.139	1.91201e-33	Epidermis(a)	KY2019:KY.Chr11.1199
9.21967e-38	0.711382	0.452	0.199	1.95254e-33	Epidermis(a)	KY2019:KY.Chr13.332
2.40287e-37	0.652554	0.787	0.55	5.0888e-33	Epidermis(a)	ENSENSCSAVG00000001516
1.98123e-36	0.986767	0.632	0.388	4.19584e-32	Epidermis(a)	KY2019:KY.Chr13.79
3.69894e-36	0.482766	0.286	0.088	7.83362e-32	Epidermis(a)	KY2019:KY.Chr11.745
4.099e-36	0.446391	0.697	0.38	8.68086e-32	Epidermis(a)	ENSENSCSAVG00000007674
1.58703e-35	0.583174	0.299	0.097	3.36102e-31	Epidermis(a)	KY2019:KY.Chr4.42
2.4424e-35	0.482782	0.477	0.204	5.17252e-31	Epidermis(a)	KY2019:KY.Chr4.491
5.78404e-34	0.617832	0.568	0.284	1.22494e-29	Epidermis(a)	KY2019:KY.Chr12.342
1.02837e-33	0.801053	0.51	0.26	2.17787e-29	Epidermis(a)	KY2019:KYKY2019:KY.Chr1.2012
1.96681e-33	0.607669	0.669	0.414	4.16531e-29	Epidermis(a)	ENSENSCSAVG00000004738
1.64367e-32	0.56432	0.363	0.146	3.48096e-28	Epidermis(a)	KY2019:KY.Chr13.435
1.07247e-31	0.379524	0.316	0.11	2.27128e-27	Epidermis(a)	ENSENSCSAVG00000001127
1.36075e-30	0.74185	0.755	0.564	2.88179e-26	Epidermis(a)	KY2019:KY.Chr14.637
1.76545e-30	0.726124	0.708	0.489	3.73887e-26	Epidermis(a)	ENSENSCSAVG00000000655
1.76625e-30	0.662766	0.361	0.149	3.74056e-26	Epidermis(a)	KY2019:KYKY2019:KY.Chr2.1149
6.84708e-30	0.469909	0.424	0.196	1.45007e-25	Epidermis(a)	ENSENSCSAVG00000005673
1.28226e-29	0.596056	0.692	0.466	2.71557e-25	Epidermis(a)	ENSENSCSAVG00000011211
5.0692e-29	0.498625	0.48	0.234	1.07355e-24	Epidermis(a)	ENSENSCSAVG00000002674
6.95123e-29	0.662395	0.353	0.147	1.47213e-24	Epidermis(a)	KY2019:KY.Chr9.1057
7.47111e-29	0.66707	0.589	0.353	1.58223e-24	Epidermis(a)	KY2019:KY.Chr1.559
1.17776e-28	0.457488	0.938	0.871	2.49426e-24	Epidermis(a)	ENSENSCSAVG00000002008
3.2856e-28	0.605324	0.677	0.447	6.95824e-24	Epidermis(a)	KY2019:KY.Chr3.1458
6.3882e-28	0.578248	0.858	0.71	1.35289e-23	Epidermis(a)	KY2019:KYKY2019:KY.Chr7.460
1.04544e-27	0.949858	0.686	0.524	2.21404e-23	Epidermis(a)	KY2019:KY.Chr11.160
1.08599e-27	0.680953	0.546	0.327	2.29991e-23	Epidermis(a)	KY2019:KY.Chr11.297
3.7367e-27	0.494116	0.335	0.142	7.91359e-23	Epidermis(a)	ENSENSCSAVG00000007699
1.06908e-26	0.660798	0.449	0.225	2.26409e-22	Epidermis(a)	KY2019:KY.Chr6.541
1.86856e-26	0.49035	0.374	0.169	3.95723e-22	Epidermis(a)	KY2019:KY.Chr8.1072
2.53248e-26	0.595889	0.359	0.162	5.3633e-22	Epidermis(a)	KY2019:KY.Chr10.683
3.06047e-26	0.805705	0.387	0.182	6.48147e-22	Epidermis(a)	KY2019:KY.Chr9.379
3.18626e-26	0.418556	0.292	0.113	6.74787e-22	Epidermis(a)	KY2019:KY.Chr6.487
6.04471e-26	0.489809	0.419	0.202	1.28015e-21	Epidermis(a)	ENSENSCSAVG00000003185
8.46274e-26	0.4991	0.649	0.405	1.79224e-21	Epidermis(a)	ENSENSCSAVG00000004660
8.52894e-26	0.473713	0.363	0.162	1.80626e-21	Epidermis(a)	KY2019:KY.Chr12.760
1.48854e-25	0.492413	0.514	0.279	3.15242e-21	Epidermis(a)	ENSENSCSAVG00000011639
1.54949e-25	0.543303	0.361	0.166	3.2815e-21	Epidermis(a)	KY2019:KYKY2019:KY.Chr11.428
1.7398e-25	0.612213	0.57	0.339	3.68456e-21	Epidermis(a)	KY2019:KY.Chr9.1050
5.14777e-25	0.492547	0.31	0.13	1.09019e-20	Epidermis(a)	KY2019:KY.Chr1.761
8.49374e-25	0.482987	0.404	0.199	1.7988e-20	Epidermis(a)	KY2019:KY.Chr5.936
2.71365e-24	0.713432	0.727	0.555	5.74696e-20	Epidermis(a)	KY2019:KY.Chr1.693
3.34124e-24	0.451679	0.406	0.196	7.07609e-20	Epidermis(a)	ENSENSCSAVG00000000690
2.71244e-23	0.408493	0.252	0.094	5.7444e-19	Epidermis(a)	KY2019:KY.Chr3.893
5.63599e-23	0.447159	0.447	0.235	1.19359e-18	Epidermis(a)	KY2019:KYKY2019:KY.Chr3.1539
6.22732e-23	0.44556	0.845	0.663	1.31882e-18	Epidermis(a)	ENSENSCSAVG00000003241
6.72156e-23	0.574168	0.471	0.267	1.42349e-18	Epidermis(a)	ENSENSCSAVG00000000642
7.94276e-23	0.421107	0.604	0.363	1.68212e-18	Epidermis(a)	ENSENSCSAVG00000005319
1.38731e-22	0.560454	0.512	0.296	2.93804e-18	Epidermis(a)	KY2019:KY.Chr7.416
1.97842e-22	0.445076	0.714	0.514	4.18989e-18	Epidermis(a)	ENSENSCSAVG00000011318
3.18996e-22	0.368297	0.275	0.111	6.7557e-18	Epidermis(a)	KY2019:KYKY2019:KY.Chr2.544
6.887e-22	0.508055	0.72	0.537	1.45853e-17	Epidermis(a)	ENSENSCSAVG00000007841
5.93321e-21	0.338986	0.981	0.925	1.25653e-16	Epidermis(a)	ENSENSCSAVG00000008725
7.05194e-21	0.821456	0.572	0.387	1.49346e-16	Epidermis(a)	KY2019:KY.Chr1.28
1.07946e-20	0.443703	0.46	0.248	2.28607e-16	Epidermis(a)	KY2019:KYKY2019:KY.Chr11.121
1.0853e-20	0.405761	0.318	0.148	2.29845e-16	Epidermis(a)	KY2019:KY.Chr14.640
1.42158e-20	0.41378	0.882	0.696	3.01062e-16	Epidermis(a)	ENSENSCSAVG00000010866
2.18699e-20	0.361854	0.37	0.185	4.63161e-16	Epidermis(a)	ENSENSCSAVG00000001553
3.31435e-20	0.428661	0.391	0.201	7.01913e-16	Epidermis(a)	KY2019:KY.Chr3.121
3.84399e-20	0.50835	0.267	0.116	8.14081e-16	Epidermis(a)	KY2019:KYKY2019:KY.Chr1.1562
4.45534e-20	0.39316	0.925	0.829	9.43553e-16	Epidermis(a)	ENSENSCSAVG00000008324
4.77118e-20	0.55221	0.643	0.46	1.01044e-15	Epidermis(a)	KY2019:KY.Chr14.233
5.7642e-20	0.32816	0.359	0.174	1.22074e-15	Epidermis(a)	ENSENSCSAVG00000000258
1.27244e-19	0.655045	0.469	0.289	2.69478e-15	Epidermis(a)	KY2019:KY.Chr11.850
1.53916e-19	0.386291	0.497	0.291	3.25964e-15	Epidermis(a)	ENSENSCSAVG00000001302
1.79504e-19	0.49482	0.802	0.683	3.80154e-15	Epidermis(a)	KY2019:KY.Chr3.1250
7.45472e-19	0.549451	0.731	0.589	1.57876e-14	Epidermis(a)	KY2019:KYKY2019:KY.Chr7.598
1.11309e-18	0.547278	0.295	0.141	2.3573e-14	Epidermis(a)	ENSENSCSAVG00000010031
1.33019e-18	0.52115	0.454	0.269	2.81707e-14	Epidermis(a)	KY2019:KY.Chr2.535
1.33623e-18	0.435505	0.772	0.613	2.82986e-14	Epidermis(a)	ENSENSCSAVG00000008491
1.71325e-18	0.429497	0.74	0.535	3.62831e-14	Epidermis(a)	ENSENSCSAVG00000010414
2.54676e-18	0.356992	0.273	0.123	5.39353e-14	Epidermis(a)	KY2019:KY.Chr2.2017
3.27381e-18	0.38351	0.626	0.438	6.93327e-14	Epidermis(a)	ENSENSCSAVG00000004388
4.66212e-18	0.359251	0.424	0.24	9.87343e-14	Epidermis(a)	KY2019:KY.Chr3.17
7.86044e-18	0.360384	0.555	0.348	1.66468e-13	Epidermis(a)	ENSENSCSAVG00000006794
7.8925e-18	0.472351	0.669	0.487	1.67147e-13	Epidermis(a)	ENSENSCSAVG00000004762
8.74427e-18	0.661623	0.727	0.603	1.85186e-13	Epidermis(a)	KY2019:KY.Chr14.384
9.80679e-18	0.407551	0.518	0.323	2.07688e-13	Epidermis(a)	ENSENSCSAVG00000009404
1.03701e-17	0.475097	0.695	0.488	2.19617e-13	Epidermis(a)	ENSENSCSAVG00000000280
2.17827e-17	0.345634	0.363	0.193	4.61315e-13	Epidermis(a)	KY2019:KY.Chr4.85
4.7593e-17	0.326433	0.277	0.125	1.00792e-12	Epidermis(a)	KY2019:KYKY2019:KY.Chr5.531
3.54039e-16	0.369774	0.578	0.392	7.49783e-12	Epidermis(a)	ENSENSCSAVG00000004369
8.79685e-16	0.566064	0.4	0.243	1.863e-11	Epidermis(a)	KY2019:KY.Chr8.332
1.60396e-15	0.356716	0.252	0.117	3.39687e-11	Epidermis(a)	KY2019:KY.Chr11.397
4.94367e-15	0.33637	0.34	0.19	1.04697e-10	Epidermis(a)	ENSENSCSAVG00000001437
6.64606e-15	0.580766	0.254	0.126	1.4075e-10	Epidermis(a)	KY2019:KY.Chr1.2531
9.81329e-15	0.353169	0.841	0.693	2.07826e-10	Epidermis(a)	ENSENSCSAVG00000001305
1.03063e-14	0.378894	0.753	0.6	2.18267e-10	Epidermis(a)	KY2019:KY.Chr7.632
2.66112e-14	0.41139	0.649	0.502	5.63572e-10	Epidermis(a)	KY2019:KY.Chr4.319
9.35815e-14	0.451868	0.411	0.253	1.98187e-09	Epidermis(a)	KY2019:KY.Chr14.65
1.00382e-13	0.422678	0.86	0.754	2.12589e-09	Epidermis(a)	KY2019:KYKY2019:KY.Chr3.256
1.07045e-13	0.425015	0.381	0.227	2.26699e-09	Epidermis(a)	KY2019:KY.Chr2.1018
1.50669e-13	0.386124	0.318	0.18	3.19087e-09	Epidermis(a)	KY2019:KY.Chr10.1113
1.61719e-13	0.345718	0.791	0.676	3.42488e-09	Epidermis(a)	ENSENSCSAVG00000004463
2.07868e-13	0.342164	0.656	0.503	4.40224e-09	Epidermis(a)	ENSENSCSAVG00000002709
3.32413e-13	0.308822	0.923	0.889	7.03985e-09	Epidermis(a)	ENSENSCSAVG00000011420
5.58343e-13	0.353323	0.34	0.198	1.18246e-08	Epidermis(a)	ENSENSCSAVG00000000038
1.03395e-12	0.515371	0.505	0.35	2.1897e-08	Epidermis(a)	KY2019:KYKY2019:KY.Chr9.790
1.0588e-12	0.378996	0.275	0.15	2.24232e-08	Epidermis(a)	KY2019:KY.Chr5.49
1.64976e-12	0.52589	0.596	0.456	3.49386e-08	Epidermis(a)	KY2019:KYKY2019:KY.Chr7.1160
2.39189e-12	0.32626	0.417	0.268	5.06554e-08	Epidermis(a)	ENSENSCSAVG00000010372
3.15208e-12	0.580098	0.768	0.684	6.67548e-08	Epidermis(a)	KY2019:KYKY2019:KY.Chr9.987
5.70552e-12	0.324275	0.742	0.612	1.20832e-07	Epidermis(a)	ENSENSCSAVG00000007956
1.0506e-11	0.324451	0.37	0.228	2.22495e-07	Epidermis(a)	ENSENSCSAVG00000001834
1.33912e-11	0.306627	0.849	0.726	2.83598e-07	Epidermis(a)	ENSENSCSAVG00000010051
1.70697e-11	0.408456	0.254	0.14	3.61503e-07	Epidermis(a)	KY2019:KYKY2019:KY.Chr8.426
1.99393e-11	0.381351	0.495	0.33	4.22274e-07	Epidermis(a)	KY2019:KYKY2019:KY.Chr7.415
2.25968e-11	0.556774	0.505	0.374	4.78556e-07	Epidermis(a)	KY2019:KY.Chr11.1059
1.40653e-10	0.333187	0.475	0.332	2.97875e-06	Epidermis(a)	KY2019:KYKY2019:KY.Chr1.1615
3.10933e-10	0.472194	0.639	0.538	6.58494e-06	Epidermis(a)	KY2019:KYKY2019:KY.Chr1.1478
3.13966e-10	0.309265	0.63	0.485	6.64918e-06	Epidermis(a)	ENSENSCSAVG00000011636
3.62875e-10	0.482867	0.275	0.163	7.68496e-06	Epidermis(a)	KY2019:KY.Chr1.2459
8.71863e-10	0.332721	0.271	0.16	1.84643e-05	Epidermis(a)	KY2019:KY.Chr8.983
1.63725e-09	0.337851	0.299	0.184	3.46737e-05	Epidermis(a)	KY2019:KY.Chr1.577
2.40058e-09	0.477605	0.34	0.221	5.08395e-05	Epidermis(a)	KY2019:KYKY2019:KY.Chr13.3
2.98271e-09	0.356645	0.809	0.771	6.31678e-05	Epidermis(a)	KY2019:KY.Chr4.468
4.63167e-09	0.322351	0.441	0.307	9.80895e-05	Epidermis(a)	KY2019:KY.Chr11.283
1.82585e-08	0.373053	0.316	0.208	0.000386679	Epidermis(a)	KY2019:KY.Chr2.1477
1.83272e-08	0.348788	0.563	0.437	0.000388133	Epidermis(a)	ENSENSCSAVG00000010114
4.55625e-07	0.328556	0.368	0.264	0.00964923	Epidermis(a)	KY2019:KY.Chr1.1938
2.96611e-06	0.307424	0.413	0.309	0.0628163	Epidermis(a)	KY2019:KY.Chr4.1002
0.00012355	0.320877	0.503	0.413	1	Epidermis(a)	KY2019:KY.Chr6.262
0.000700939	0.452269	0.589	0.546	1	Epidermis(a)	KY2019:KY.Chr2.2149
0.00139697	0.319164	0.746	0.726	1	Epidermis(a)	KY2019:KY.Chr11.1344
2.16516e-79	1.19136	0.905	0.687	4.58537e-75	cluster1	KY2019:KY.Chr3.809
3.23631e-69	1.00764	0.784	0.391	6.85386e-65	cluster1	KY2019:KY.Chr4.450
6.77659e-66	0.441357	1	0.998	1.43515e-61	cluster1	ENSENSCSAVG00000006184
4.66135e-62	0.45746	0.995	0.994	9.8718e-58	cluster1	ENSENSCSAVG00000001105
1.3533e-61	0.97071	0.714	0.337	2.86603e-57	cluster1	KY2019:KY.Chr9.390
2.15501e-58	0.757538	0.955	0.894	4.56387e-54	cluster1	ENSENSCSAVG00000003581
2.31884e-58	0.770917	0.412	0.118	4.91084e-54	cluster1	ENSENSCSAVG00000003541
2.62316e-56	0.976028	0.748	0.418	5.55532e-52	cluster1	KY2019:KY.Chr7.1157
4.8119e-56	0.706539	0.95	0.878	1.01906e-51	cluster1	ENSENSCSAVG00000011366
1.26645e-55	1.07922	0.779	0.48	2.68209e-51	cluster1	ENSENSCSAVG00000000655
3.41239e-51	0.746651	0.399	0.127	7.22676e-47	cluster1	ENSENSCSAVG00000004559
1.7612e-47	0.924231	0.764	0.503	3.72986e-43	cluster1	ENSENSCSAVG00000007974
6.05566e-43	0.757577	0.874	0.772	1.28247e-38	cluster1	ENSENSCSAVG00000008623
1.68991e-40	0.71531	0.856	0.725	3.57889e-36	cluster1	ENSENSCSAVG00000008749
7.78241e-40	0.598312	0.291	0.083	1.64816e-35	cluster1	ENSENSCSAVG00000004655
2.08654e-38	0.653099	0.874	0.793	4.41887e-34	cluster1	ENSENSCSAVG00000009006
1.71515e-36	0.625517	0.324	0.111	3.63235e-32	cluster1	ENSENSCSAVG00000001127
1.17931e-34	0.687212	0.809	0.714	2.49753e-30	cluster1	ENSENSCSAVG00000006390
5.66535e-33	0.717718	0.707	0.452	1.19981e-28	cluster1	KY2019:KY.Chr14.233
2.52446e-32	0.52133	0.644	0.39	5.34629e-28	cluster1	ENSENSCSAVG00000007674
1.64281e-31	0.446848	0.257	0.078	3.47914e-27	cluster1	ENSENSCSAVG00000004791
2.52666e-31	0.618393	0.836	0.701	5.35097e-27	cluster1	ENSENSCSAVG00000000943
1.03096e-30	0.650801	0.723	0.486	2.18337e-26	cluster1	ENSENSCSAVG00000000280
2.72741e-30	0.470955	0.937	0.883	5.77612e-26	cluster1	ENSENSCSAVG00000011824
1.10865e-29	0.416423	0.957	0.943	2.34791e-25	cluster1	ENSENSCSAVG00000000763
6.292e-29	0.516684	0.617	0.341	1.33252e-24	cluster1	KY2019:KY.Chr4.850
1.71555e-28	0.656758	0.291	0.108	3.63319e-24	cluster1	KY2019:KY.Chr5.1093
7.89001e-28	0.63821	0.757	0.621	1.67095e-23	cluster1	ENSENSCSAVG00000006484
1.76992e-27	0.402329	0.955	0.934	3.74834e-23	cluster1	ENSENSCSAVG00000004578
3.90574e-27	0.313829	0.45	0.199	8.27157e-23	cluster1	KY2019:KY.Chr11.437
1.16371e-25	0.452082	0.345	0.145	2.46451e-21	cluster1	KY2019:KY.Chr11.1199
1.97315e-24	0.599796	0.678	0.447	4.17874e-20	cluster1	KY2019:KY.Chr7.1153
2.80613e-24	0.488578	0.874	0.807	5.94283e-20	cluster1	ENSENSCSAVG00000005964
7.96439e-24	0.346182	0.791	0.516	1.6867e-19	cluster1	KY2019:KY.Chr2.2149
1.39938e-23	0.49379	0.615	0.376	2.96361e-19	cluster1	KY2019:KY.Chr13.409
4.84606e-22	0.576052	0.498	0.296	1.0263e-17	cluster1	ENSENSCSAVG00000003670
7.62631e-22	0.566165	0.484	0.271	1.6151e-17	cluster1	KY2019:KYKY2019:KY.Chr5.943
1.55574e-21	0.500747	0.793	0.631	3.29474e-17	cluster1	ENSENSCSAVG00000010988
3.78964e-21	0.607243	0.532	0.342	8.02569e-17	cluster1	ENSENSCSAVG00000006115
2.44478e-20	0.557437	0.505	0.295	5.17756e-16	cluster1	KY2019:KY.Chr12.342
2.0227e-19	0.492062	0.791	0.709	4.28368e-15	cluster1	ENSENSCSAVG00000003895
2.05847e-19	0.550018	0.55	0.37	4.35943e-15	cluster1	ENSENSCSAVG00000008772
3.33168e-19	0.419321	0.836	0.775	7.05583e-15	cluster1	ENSENSCSAVG00000008298
4.20967e-19	0.394552	0.885	0.886	8.91525e-15	cluster1	ENSENSCSAVG00000007794
5.71174e-19	0.572638	0.538	0.368	1.20963e-14	cluster1	ENSENSCSAVG00000007397
6.45071e-19	0.502514	0.764	0.678	1.36613e-14	cluster1	ENSENSCSAVG00000010990
1.34478e-18	0.494236	0.768	0.599	2.84798e-14	cluster1	KY2019:KY.Chr7.632
2.82403e-18	0.510239	0.777	0.676	5.98073e-14	cluster1	ENSENSCSAVG00000009479
2.83745e-18	0.553831	0.682	0.528	6.00915e-14	cluster1	ENSENSCSAVG00000010630
7.35424e-18	0.525634	0.628	0.472	1.55748e-13	cluster1	ENSENSCSAVG00000008704
1.06506e-17	0.348687	0.61	0.369	2.25558e-13	cluster1	KY2019:KY.Chr7.359
1.22209e-17	0.401538	0.597	0.385	2.58815e-13	cluster1	KY2019:KY.Chr1.28
2.02331e-17	0.358117	0.932	0.915	4.28496e-13	cluster1	ENSENSCSAVG00000002212
2.96094e-17	0.351845	0.914	0.894	6.27069e-13	cluster1	ENSENSCSAVG00000002209
4.76876e-17	0.475713	0.259	0.117	1.00993e-12	cluster1	KY2019:KY.Chr11.397
5.14361e-17	0.448687	0.624	0.42	1.08931e-12	cluster1	KY2019:KY.Chr4.254
6.23937e-17	0.474362	0.628	0.488	1.32137e-12	cluster1	ENSENSCSAVG00000009566
1.00928e-16	0.442219	0.446	0.256	2.13746e-12	cluster1	KY2019:KYKY2019:KY.Chr3.1346
2.35524e-16	0.453993	0.556	0.36	4.98793e-12	cluster1	KY2019:KY.Chr1.559
2.38535e-16	0.457701	0.358	0.187	5.0517e-12	cluster1	KY2019:KY.Chr9.379
3.55952e-16	0.330293	0.903	0.892	7.53836e-12	cluster1	ENSENSCSAVG00000006475
3.97137e-16	0.338379	0.905	0.922	8.41057e-12	cluster1	ENSENSCSAVG00000007539
5.82826e-16	0.598195	0.455	0.289	1.23431e-11	cluster1	KY2019:KYKY2019:KY.Chr12.374
1.17976e-15	0.326114	0.899	0.871	2.4985e-11	cluster1	ENSENSCSAVG00000011819
1.58096e-15	0.324764	0.872	0.849	3.34817e-11	cluster1	ENSENSCSAVG00000001649
1.91897e-15	0.346517	0.908	0.878	4.06399e-11	cluster1	ENSENSCSAVG00000007330
2.28427e-15	0.506188	0.631	0.521	4.83762e-11	cluster1	ENSENSCSAVG00000005470
4.94313e-15	0.382636	0.851	0.832	1.04686e-10	cluster1	ENSENSCSAVG00000001255
5.56202e-15	0.492317	0.592	0.457	1.17793e-10	cluster1	ENSENSCSAVG00000001238
5.6264e-15	0.465559	0.356	0.205	1.19156e-10	cluster1	ENSENSCSAVG00000000690
7.17802e-15	0.345862	0.865	0.834	1.52016e-10	cluster1	ENSENSCSAVG00000006627
1.02488e-14	0.509903	0.646	0.492	2.17049e-10	cluster1	ENSENSCSAVG00000004762
2.07349e-14	0.397279	0.793	0.728	4.39124e-10	cluster1	ENSENSCSAVG00000000634
3.48799e-14	0.516361	0.493	0.33	7.38686e-10	cluster1	KY2019:KYKY2019:KY.Chr1.1615
6.62665e-14	0.312857	0.89	0.872	1.40339e-09	cluster1	ENSENSCSAVG00000008004
7.71212e-14	0.405695	0.761	0.699	1.63327e-09	cluster1	ENSENSCSAVG00000006547
9.8397e-14	0.392003	0.82	0.74	2.08385e-09	cluster1	ENSENSCSAVG00000006608
1.02523e-13	0.369073	0.849	0.813	2.17122e-09	cluster1	ENSENSCSAVG00000007073
1.3237e-13	0.317764	0.901	0.888	2.80333e-09	cluster1	ENSENSCSAVG00000005259
1.87732e-13	0.30492	0.896	0.894	3.97578e-09	cluster1	ENSENSCSAVG00000000174
2.06904e-13	0.378285	0.833	0.808	4.38181e-09	cluster1	ENSENSCSAVG00000003751
7.53954e-13	0.418987	0.689	0.605	1.59672e-08	cluster1	ENSENSCSAVG00000002985
1.0763e-12	0.398902	0.403	0.255	2.27939e-08	cluster1	KY2019:KY.Chr14.65
2.05544e-12	0.389717	0.773	0.713	4.353e-08	cluster1	ENSENSCSAVG00000008020
3.46167e-12	0.41846	0.673	0.592	7.33112e-08	cluster1	ENSENSCSAVG00000010249
1.35059e-11	0.45362	0.538	0.415	2.86028e-07	cluster1	ENSENSCSAVG00000009392
1.40903e-11	0.432562	0.613	0.491	2.98405e-07	cluster1	ENSENSCSAVG00000004068
1.83054e-11	0.386772	0.423	0.275	3.87671e-07	cluster1	ENSENSCSAVG00000000642
3.56004e-11	0.375815	0.615	0.504	7.53946e-07	cluster1	ENSENSCSAVG00000006493
4.37703e-11	0.3638	0.793	0.736	9.26967e-07	cluster1	ENSENSCSAVG00000001462
4.76268e-11	0.30095	0.867	0.827	1.00864e-06	cluster1	ENSENSCSAVG00000001652
5.29766e-11	0.43671	0.619	0.533	1.12194e-06	cluster1	ENSENSCSAVG00000006001
5.60649e-11	0.373876	0.273	0.156	1.18734e-06	cluster1	KY2019:KY.Chr2.2225
6.71648e-11	0.333519	0.795	0.761	1.42242e-06	cluster1	ENSENSCSAVG00000006333
7.10793e-11	0.431011	0.378	0.247	1.50532e-06	cluster1	KY2019:KY.Chr5.393
7.12485e-11	0.315403	0.266	0.147	1.5089e-06	cluster1	ENSENSCSAVG00000001588
1.07347e-10	0.445653	0.473	0.347	2.27339e-06	cluster1	ENSENSCSAVG00000001702
1.90462e-10	0.35476	0.761	0.726	4.03361e-06	cluster1	ENSENSCSAVG00000005681
1.93105e-10	0.414864	0.523	0.402	4.08957e-06	cluster1	ENSENSCSAVG00000004950
2.04737e-10	0.309989	0.264	0.148	4.33591e-06	cluster1	KY2019:KYKY2019:KY.Chr4.1001
3.53263e-10	0.331788	0.338	0.215	7.48141e-06	cluster1	ENSENSCSAVG00000003185
7.15931e-10	0.343967	0.304	0.188	1.5162e-05	cluster1	ENSENSCSAVG00000001579
8.72161e-10	0.408491	0.615	0.51	1.84706e-05	cluster1	ENSENSCSAVG00000002709
1.048e-09	0.367596	0.685	0.626	2.21945e-05	cluster1	ENSENSCSAVG00000003234
1.28342e-09	0.306609	0.797	0.738	2.71802e-05	cluster1	ENSENSCSAVG00000007138
1.40782e-09	0.361667	0.606	0.509	2.98148e-05	cluster1	ENSENSCSAVG00000000795
1.88823e-09	0.414159	0.64	0.55	3.99889e-05	cluster1	ENSENSCSAVG00000007841
2.3296e-09	0.359655	0.583	0.478	4.93362e-05	cluster1	ENSENSCSAVG00000007684
3.36793e-09	0.329933	0.748	0.7	7.1326e-05	cluster1	ENSENSCSAVG00000010571
3.65873e-09	0.314363	0.818	0.803	7.74846e-05	cluster1	ENSENSCSAVG00000006846
3.73949e-09	0.359229	0.268	0.166	7.91949e-05	cluster1	ENSENSCSAVG00000010239
5.1115e-09	0.357499	0.642	0.555	0.000108251	cluster1	ENSENSCSAVG00000011555
5.77949e-09	0.322149	0.752	0.711	0.000122398	cluster1	ENSENSCSAVG00000004430
6.43611e-09	0.31777	0.723	0.682	0.000136304	cluster1	ENSENSCSAVG00000008074
8.73007e-09	0.373886	0.437	0.326	0.000184886	cluster1	ENSENSCSAVG00000002868
1.7717e-08	0.353971	0.682	0.612	0.00037521	cluster1	ENSENSCSAVG00000002309
2.43966e-08	0.344997	0.739	0.682	0.000516671	cluster1	ENSENSCSAVG00000010590
2.81214e-08	0.378547	0.527	0.42	0.000595556	cluster1	ENSENSCSAVG00000005072
3.51052e-08	0.304306	0.829	0.805	0.000743458	cluster1	ENSENSCSAVG00000008847
3.82074e-08	0.336543	0.734	0.692	0.000809156	cluster1	ENSENSCSAVG00000005432
4.1062e-08	0.301905	0.475	0.364	0.000869612	cluster1	ENSENSCSAVG00000001149
4.32194e-08	0.304743	0.444	0.322	0.0009153	cluster1	ENSENSCSAVG00000000293
5.19126e-08	0.311593	0.619	0.521	0.00109941	cluster1	ENSENSCSAVG00000010025
6.24131e-08	0.321051	0.761	0.755	0.00132178	cluster1	ENSENSCSAVG00000010492
6.84993e-08	0.358079	0.644	0.573	0.00145068	cluster1	ENSENSCSAVG00000008382
7.10971e-08	0.430562	0.538	0.459	0.00150569	cluster1	ENSENSCSAVG00000001249
8.95105e-08	0.326312	0.68	0.626	0.00189565	cluster1	ENSENSCSAVG00000007311
9.92941e-08	0.366129	0.673	0.636	0.00210285	cluster1	ENSENSCSAVG00000011597
1.58708e-07	0.448271	0.581	0.5	0.00336112	cluster1	ENSENSCSAVG00000001989
1.65151e-07	0.329786	0.372	0.266	0.00349757	cluster1	ENSENSCSAVG00000007461
2.01778e-07	0.309325	0.917	0.904	0.00427326	cluster1	ENSENSCSAVG00000003317
2.21819e-07	0.303744	0.624	0.554	0.00469768	cluster1	ENSENSCSAVG00000006868
2.28968e-07	0.305603	0.755	0.736	0.00484908	cluster1	ENSENSCSAVG00000010392
2.54462e-07	0.332865	0.64	0.591	0.00538899	cluster1	ENSENSCSAVG00000006653
3.49059e-07	0.332304	0.721	0.688	0.00739236	cluster1	ENSENSCSAVG00000005966
3.55757e-07	0.315318	0.588	0.513	0.00753422	cluster1	ENSENSCSAVG00000004136
3.78484e-07	0.313599	0.543	0.442	0.00801554	cluster1	ENSENSCSAVG00000002763
3.88811e-07	0.335756	0.509	0.424	0.00823424	cluster1	ENSENSCSAVG00000007911
4.7024e-07	0.304921	0.293	0.196	0.00995875	cluster1	ENSENSCSAVG00000011067
7.03506e-07	0.333629	0.617	0.534	0.0148989	cluster1	ENSENSCSAVG00000005354
1.31761e-06	0.317571	0.426	0.335	0.0279044	cluster1	ENSENSCSAVG00000010901
1.38604e-06	0.363128	0.523	0.442	0.0293536	cluster1	ENSENSCSAVG00000005670
1.6478e-06	0.301822	0.493	0.406	0.0348971	cluster1	ENSENSCSAVG00000011501
2.19155e-06	0.339027	0.381	0.289	0.0464127	cluster1	ENSENSCSAVG00000007242
3.37967e-06	0.318479	0.577	0.515	0.0715747	cluster1	ENSENSCSAVG00000003573
4.66566e-06	0.301988	0.426	0.338	0.0988093	cluster1	ENSENSCSAVG00000009404
4.68029e-06	0.321782	0.545	0.467	0.0991192	cluster1	ENSENSCSAVG00000001364
5.71926e-06	0.319645	0.622	0.577	0.121122	cluster1	ENSENSCSAVG00000010907
5.86613e-06	0.33885	0.673	0.607	0.124233	cluster1	ENSENSCSAVG00000010049
1.08918e-05	0.302628	0.664	0.625	0.230666	cluster1	ENSENSCSAVG00000007956
1.82767e-05	0.31941	0.626	0.574	0.387065	cluster1	ENSENSCSAVG00000010062
2.15089e-05	0.410396	0.446	0.363	0.455515	cluster1	KY2019:KY.Chr6.308
2.28885e-05	0.328742	0.608	0.559	0.484733	cluster1	ENSENSCSAVG00000005289
3.21204e-05	0.302292	0.538	0.457	0.680246	cluster1	ENSENSCSAVG00000004269
3.28419e-05	0.344084	0.597	0.557	0.695526	cluster1	ENSENSCSAVG00000003891
3.42259e-05	0.324627	0.601	0.55	0.724837	cluster1	ENSENSCSAVG00000004428
9.90603e-05	0.3221	0.554	0.522	1	cluster1	ENSENSCSAVG00000009160
0.000100754	0.31757	0.367	0.29	1	cluster1	ENSENSCSAVG00000009301
0.000177366	0.300294	0.55	0.506	1	cluster1	ENSENSCSAVG00000001446
0.000419868	0.316667	0.295	0.238	1	cluster1	ENSENSCSAVG00000010782
1.78161e-224	1.31906	0.466	0.023	3.77308e-220	Neural(a)	KY2019:KY.Chr5.698
7.33914e-125	1.25334	0.524	0.093	1.55428e-120	Neural(a)	ENSENSCSAVG00000007523
3.56499e-78	1.16748	0.626	0.223	7.54993e-74	Neural(a)	KY2019:KY.Chr4.13
5.38127e-78	0.871256	0.453	0.105	1.13965e-73	Neural(a)	KY2019:KY.Chr5.870
2.09981e-73	0.723183	0.321	0.054	4.44697e-69	Neural(a)	KY2019:KY.Chr8.673
2.0207e-68	0.814618	0.333	0.064	4.27944e-64	Neural(a)	KY2019:KY.Chr7.528
2.32562e-65	1.04657	0.354	0.076	4.92521e-61	Neural(a)	KY2019:KYKY2019:KY.Chr2.384
1.00874e-54	0.79044	0.939	0.822	2.13632e-50	Neural(a)	ENSENSCSAVG00000011720
1.17634e-52	1.08281	0.7	0.359	2.49126e-48	Neural(a)	ENSENSCSAVG00000004666
5.1074e-52	0.935617	0.547	0.221	1.08165e-47	Neural(a)	KY2019:KY.Chr5.309
1.51846e-49	0.902523	0.514	0.198	3.21579e-45	Neural(a)	ENSENSCSAVG00000001133
4.02823e-46	0.749736	0.336	0.092	8.53099e-42	Neural(a)	KY2019:KY.Chr11.1139
7.03028e-42	0.88658	0.738	0.461	1.48887e-37	Neural(a)	ENSENSCSAVG00000001688
3.87072e-39	0.723653	0.494	0.194	8.19742e-35	Neural(a)	KY2019:KYKY2019:KY.Chr7.1017
5.85539e-39	0.854731	0.405	0.146	1.24005e-34	Neural(a)	KY2019:KY.Chr1.1207
7.42781e-39	0.936496	0.776	0.519	1.57306e-34	Neural(a)	KY2019:KY.Chr3.405
2.62609e-38	1.08297	0.672	0.381	5.56154e-34	Neural(a)	KY2019:KY.Chr3.1545
4.39034e-36	0.72352	0.766	0.448	9.29787e-32	Neural(a)	ENSENSCSAVG00000009625
1.05892e-35	0.612859	0.496	0.209	2.24258e-31	Neural(a)	Cs-OTX
3.77214e-35	1.00485	0.331	0.117	7.98863e-31	Neural(a)	ENSENSCSAVG00000002459
1.21109e-34	0.75179	0.298	0.092	2.56485e-30	Neural(a)	KY2019:KYKY2019:KY.Chr1.944
1.43257e-34	0.490036	0.344	0.115	3.0339e-30	Neural(a)	KY2019:KY.Chr8.672
3.09652e-34	0.744885	0.756	0.462	6.55782e-30	Neural(a)	ENSENSCSAVG00000007297
8.64172e-34	0.458253	0.997	0.979	1.83014e-29	Neural(a)	ENSENSCSAVG00000009090
3.2973e-32	0.665628	0.265	0.078	6.98302e-28	Neural(a)	KY2019:KYKY2019:KY.Chr1.859
1.174e-31	1.08295	0.389	0.166	2.48631e-27	Neural(a)	ENSENSCSAVG00000002442
8.5279e-31	0.650239	0.3	0.102	1.80604e-26	Neural(a)	KY2019:KY.Chr1.1820
9.90522e-31	0.668255	0.611	0.332	2.09773e-26	Neural(a)	ENSENSCSAVG00000002003
1.604e-30	1.38106	0.42	0.196	3.39696e-26	Neural(a)	ENSENSCSAVG00000002450
9.1418e-29	0.490186	0.295	0.102	1.93605e-24	Neural(a)	KY2019:KY.Chr3.891
2.35465e-28	0.665326	0.417	0.187	4.98668e-24	Neural(a)	KY2019:KY.Chr2.519
3.27459e-28	1.0525	0.293	0.107	6.93493e-24	Neural(a)	ENSENSCSAVG00000002465
1.32761e-27	0.496613	0.354	0.142	2.81161e-23	Neural(a)	KY2019:KY.Chr3.887
1.39454e-27	0.47028	0.257	0.082	2.95335e-23	Neural(a)	ENSENSCSAVG00000008681
2.47058e-26	0.467525	0.349	0.144	5.2322e-22	Neural(a)	KY2019:KY.Chr4.621
4.33945e-26	0.367005	0.285	0.098	9.19009e-22	Neural(a)	KY2019:KY.Chr11.1198
1.55722e-25	0.893056	0.56	0.336	3.29788e-21	Neural(a)	KY2019:KY.Chr1.1305
1.13368e-24	0.715695	0.473	0.249	2.4009e-20	Neural(a)	KY2019:KY.Chr6.491
2.00345e-24	0.721762	0.761	0.555	4.24291e-20	Neural(a)	KY2019:KY.Chr1.693
1.30324e-22	0.679534	0.575	0.347	2.76e-18	Neural(a)	KY2019:KY.Chr6.308
2.51136e-21	0.495692	0.354	0.157	5.31856e-17	Neural(a)	KY2019:KY.Chr4.867
5.17697e-21	0.50925	0.649	0.42	1.09638e-16	Neural(a)	KY2019:KY.Chr4.254
3.20264e-20	0.481616	0.361	0.17	6.78256e-16	Neural(a)	KY2019:KY.Chr8.613
5.47516e-20	0.423233	0.534	0.295	1.15953e-15	Neural(a)	KY2019:KY.Chr12.342
5.3382e-19	0.975192	0.695	0.533	1.13052e-14	Neural(a)	KY2019:KY.Chr2.2149
6.0562e-19	0.431152	0.341	0.162	1.28258e-14	Neural(a)	ENSENSCSAVG00000002295
1.21701e-18	0.562952	0.71	0.499	2.57739e-14	Neural(a)	KY2019:KYKY2019:KY.Chr9.86
2.27675e-17	0.352318	0.636	0.37	4.82169e-13	Neural(a)	KY2019:KY.Chr7.359
3.736e-17	0.618766	0.654	0.462	7.9121e-13	Neural(a)	KY2019:KY.Chr5.344
4.20343e-17	0.473179	0.501	0.302	8.90203e-13	Neural(a)	KY2019:KY.Chr11.283
1.69281e-16	0.345476	0.949	0.871	3.58503e-12	Neural(a)	ENSENSCSAVG00000002008
1.76087e-16	0.580696	0.83	0.682	3.72917e-12	Neural(a)	KY2019:KY.Chr3.1250
2.08541e-16	0.499737	0.392	0.217	4.41648e-12	Neural(a)	KY2019:KY.Chr3.1216
3.93761e-16	0.551902	0.455	0.281	8.33907e-12	Neural(a)	KY2019:KY.Chr8.649
1.8939e-15	0.485385	0.593	0.389	4.0109e-11	Neural(a)	KY2019:KYKY2019:KY.Chr3.818
2.30228e-14	0.484014	0.537	0.373	4.87578e-10	Neural(a)	ENSENSCSAVG00000007538
2.48896e-14	0.37029	0.601	0.406	5.27113e-10	Neural(a)	ENSENSCSAVG00000001425
4.24358e-14	0.327753	0.262	0.123	8.98706e-10	Neural(a)	KY2019:KY.Chr4.757
4.81724e-14	0.43834	0.252	0.118	1.0202e-09	Neural(a)	KY2019:KYKY2019:KY.Chr2.544
7.40541e-14	0.354443	0.293	0.148	1.56832e-09	Neural(a)	ENSENSCSAVG00000005299
1.90747e-13	0.482335	0.672	0.496	4.03965e-09	Neural(a)	ENSENSCSAVG00000000280
4.03345e-13	0.430315	0.748	0.569	8.54203e-09	Neural(a)	KY2019:KY.Chr14.637
4.96938e-12	0.416687	0.613	0.449	1.05242e-07	Neural(a)	ENSENSCSAVG00000006844
5.08952e-12	0.330256	0.285	0.156	1.07786e-07	Neural(a)	ENSENSCSAVG00000011582
5.76561e-12	0.357556	0.27	0.138	1.22104e-07	Neural(a)	KY2019:KY.Chr3.220
8.28209e-12	0.739422	0.295	0.163	1.75398e-07	Neural(a)	KY2019:KY.Chr1.2459
1.81288e-11	0.357733	0.31	0.164	3.83931e-07	Neural(a)	ENSENSCSAVG00000000423
2.8581e-11	0.372425	0.305	0.173	6.05287e-07	Neural(a)	KY2019:KY.Chr8.654
3.22692e-11	0.360279	0.608	0.454	6.83397e-07	Neural(a)	ENSENSCSAVG00000001402
2.17407e-10	0.320657	0.832	0.747	4.60424e-06	Neural(a)	ENSENSCSAVG00000008470
2.51863e-10	0.309451	0.438	0.294	5.33395e-06	Neural(a)	ENSENSCSAVG00000011639
8.11887e-10	0.303313	0.275	0.153	1.71941e-05	Neural(a)	KY2019:KY.Chr4.553
1.78079e-09	0.49207	0.354	0.234	3.77136e-05	Neural(a)	KY2019:KY.Chr2.1018
1.96949e-09	0.344	0.443	0.299	4.17099e-05	Neural(a)	KY2019:KY.Chr5.598
2.23831e-09	0.42058	0.316	0.195	4.7403e-05	Neural(a)	KY2019:KY.Chr3.1551
3.70416e-09	0.357343	0.326	0.201	7.84466e-05	Neural(a)	KY2019:KY.Chr9.1020
4.12159e-09	0.386918	0.679	0.594	8.72871e-05	Neural(a)	ENSENSCSAVG00000001642
5.99321e-09	0.326823	0.45	0.3	0.000126924	Neural(a)	KY2019:KY.Chr11.686
7.00879e-09	0.37085	0.275	0.161	0.000148432	Neural(a)	KY2019:KY.Chr9.1057
7.63389e-09	0.301494	0.489	0.34	0.000161671	Neural(a)	KY2019:KY.Chr11.297
3.3168e-08	0.353447	0.399	0.275	0.000702433	Neural(a)	ENSENSCSAVG00000007817
4.85091e-08	0.455212	0.802	0.72	0.00102733	Neural(a)	KY2019:KY.Chr11.1344
1.20947e-07	0.40532	0.847	0.767	0.00256141	Neural(a)	KY2019:KY.Chr4.468
1.32186e-07	0.316329	0.397	0.28	0.00279943	Neural(a)	KY2019:KY.Chr13.155
1.32322e-07	0.387373	0.494	0.372	0.00280231	Neural(a)	KY2019:KYKY2019:KY.Chr12.573
1.60266e-07	0.358575	0.517	0.4	0.00339411	Neural(a)	KY2019:KY.Chr12.768
3.2128e-07	0.419405	0.598	0.461	0.00680407	Neural(a)	KY2019:KY.Chr7.1153
3.47579e-07	0.336668	0.743	0.648	0.00736103	Neural(a)	ENSENSCSAVG00000007085
7.61096e-07	0.422538	0.702	0.609	0.0161185	Neural(a)	KY2019:KY.Chr14.384
1.05598e-06	0.430481	0.463	0.359	0.0223635	Neural(a)	KY2019:KY.Chr9.1050
4.0128e-06	0.355016	0.583	0.444	0.084983	Neural(a)	KY2019:KY.Chr7.1157
4.40758e-06	0.302203	0.524	0.408	0.0933437	Neural(a)	KY2019:KY.Chr13.79
4.78068e-06	0.399016	0.443	0.34	0.101245	Neural(a)	KY2019:KYKY2019:KY.Chr1.1615
9.7531e-06	0.487248	0.351	0.252	0.206551	Neural(a)	KY2019:KY.Chr11.363
1.00843e-05	0.348738	0.567	0.457	0.213566	Neural(a)	KY2019:KY.Chr3.1434
2.8051e-05	0.30627	0.285	0.206	0.594064	Neural(a)	KY2019:KY.Chr11.1122
3.73916e-05	0.311039	0.3	0.209	0.79188	Neural(a)	KY2019:KYKY2019:KY.Chr11.80
4.38802e-05	0.398587	0.341	0.25	0.929295	Neural(a)	KY2019:KY.Chr1.813
1.05711e-263	1.59739	0.55	0.028	2.23876e-259	Epidermis（b）	KY2019:KY.Chr12.726
2.59604e-179	1.98468	0.887	0.239	5.49789e-175	Epidermis（b）	ENSENSCSAVG00000002048
8.94207e-179	1.02914	0.461	0.036	1.89375e-174	Epidermis（b）	KY2019:KY.Chr3.553
6.23262e-176	1.22123	0.529	0.059	1.31995e-171	Epidermis（b）	ENSENSCSAVG00000002624
2.87005e-173	0.903491	0.387	0.021	6.07819e-169	Epidermis（b）	ENSENSCSAVG00000007083
1.9535e-162	1.81106	0.966	0.379	4.13713e-158	Epidermis（b）	ENSENSCSAVG00000011519
4.37443e-135	1.46788	0.745	0.2	9.26417e-131	Epidermis（b）	ENSENSCSAVG00000000644
1.02965e-120	1.3632	0.842	0.273	2.1806e-116	Epidermis（b）	ENSENSCSAVG00000002057
1.32966e-112	1.44497	0.655	0.163	2.81596e-108	Epidermis（b）	KY2019:KY.Chr7.872
5.27536e-111	1.31794	0.666	0.188	1.11722e-106	Epidermis（b）	KY2019:KY.Chr4.491
1.06759e-110	1.31733	0.513	0.1	2.26095e-106	Epidermis（b）	KY2019:KYKY2019:KY.Chr5.531
8.58031e-102	0.916721	0.345	0.041	1.81714e-97	Epidermis（b）	KY2019:KYKY2019:KY.Chr4.854
1.5395e-99	1.01636	0.455	0.083	3.26036e-95	Epidermis（b）	KY2019:KY.Chr4.42
7.58756e-98	1.03929	0.676	0.189	1.60689e-93	Epidermis（b）	ENSENSCSAVG00000003823
2.27972e-88	1.06526	0.755	0.264	4.82799e-84	Epidermis（b）	KY2019:KY.Chr7.1173
4.81607e-86	1.09758	0.953	0.692	1.01995e-81	Epidermis（b）	ENSENSCSAVG00000010866
1.56644e-84	1.27915	0.829	0.347	3.3174e-80	Epidermis（b）	KY2019:KY.Chr7.359
8.91701e-83	0.920082	0.561	0.154	1.88844e-78	Epidermis（b）	ENSENSCSAVG00000000258
1.72244e-82	1.27511	0.492	0.124	3.64779e-78	Epidermis（b）	KY2019:KY.Chr11.628
2.65939e-82	0.629924	0.282	0.033	5.63206e-78	Epidermis（b）	KY2019:KY.Chr3.25
4.6463e-82	1.55928	0.603	0.201	9.83993e-78	Epidermis（b）	KY2019:KY.Chr9.472
1.25876e-81	1.17783	0.726	0.276	2.6658e-77	Epidermis（b）	KY2019:KY.Chr7.416
3.09037e-81	0.804711	0.403	0.078	6.54478e-77	Epidermis（b）	ENSENSCSAVG00000003085
5.48498e-79	0.755323	0.382	0.071	1.16161e-74	Epidermis（b）	ENSENSCSAVG00000006254
9.35236e-76	1.06244	0.876	0.546	1.98064e-71	Epidermis（b）	ENSENSCSAVG00000001516
4.84366e-73	1.22573	0.658	0.233	1.02579e-68	Epidermis（b）	KY2019:KYKY2019:KY.Chr9.467
5.15308e-72	1.34294	0.755	0.339	1.09132e-67	Epidermis（b）	KY2019:KY.Chr9.390
7.37504e-72	1.25762	0.832	0.475	1.56189e-67	Epidermis（b）	KY2019:KYKY2019:KY.Chr4.684
1.10514e-71	1.16923	0.755	0.33	2.34046e-67	Epidermis（b）	KY2019:KY.Chr4.850
1.94802e-70	0.958326	0.887	0.447	4.12552e-66	Epidermis（b）	ENSENSCSAVG00000007297
4.25236e-70	0.655426	0.297	0.047	9.00564e-66	Epidermis（b）	KY2019:KY.Chr4.1111
2.63334e-69	0.909326	0.732	0.332	5.5769e-65	Epidermis（b）	ENSENSCSAVG00000006794
2.01359e-68	1.22156	0.797	0.414	4.26437e-64	Epidermis（b）	KY2019:KY.Chr7.1115
4.63696e-68	0.668473	0.271	0.039	9.82015e-64	Epidermis（b）	KY2019:KYKY2019:KY.Chr3.258
5.47457e-68	0.781958	0.511	0.148	1.1594e-63	Epidermis（b）	KY2019:KY.Chr3.1040
1.02185e-67	0.811106	0.329	0.061	2.16407e-63	Epidermis（b）	KY2019:KY.Chr3.257
1.98652e-67	0.726894	0.468	0.127	4.20705e-63	Epidermis（b）	ENSENSCSAVG00000005299
2.98581e-67	1.00671	0.839	0.45	6.32334e-63	Epidermis（b）	ENSENSCSAVG00000001688
1.10822e-65	1.05405	0.808	0.396	2.34699e-61	Epidermis（b）	KY2019:KY.Chr4.450
2.51389e-65	1.00648	0.771	0.368	5.32392e-61	Epidermis（b）	KY2019:KYKY2019:KY.Chr3.818
1.4824e-64	0.584305	0.997	0.979	3.13942e-60	Epidermis（b）	ENSENSCSAVG00000009090
4.14302e-62	0.926807	0.553	0.198	8.7741e-58	Epidermis（b）	KY2019:KY.Chr3.1216
9.42978e-61	0.976816	0.7	0.309	1.99704e-56	Epidermis（b）	KY2019:KYKY2019:KY.Chr7.415
1.33987e-59	0.906292	0.716	0.341	2.83757e-55	Epidermis（b）	ENSENSCSAVG00000003233
1.77593e-59	0.609136	0.253	0.039	3.76107e-55	Epidermis（b）	KY2019:KYKY2019:KY.Chr7.887
3.28311e-59	0.843849	0.718	0.32	6.95297e-55	Epidermis（b）	ENSENSCSAVG00000002003
4.91134e-59	0.623782	0.432	0.117	1.04012e-54	Epidermis（b）	ENSENSCSAVG00000005021
1.26558e-58	1.60273	0.584	0.232	2.68024e-54	Epidermis（b）	KY2019:KY.Chr1.1897
1.81925e-56	0.850629	0.589	0.22	3.8528e-52	Epidermis（b）	KY2019:KYKY2019:KY.Chr9.285
3.36049e-56	0.999621	0.868	0.59	7.11684e-52	Epidermis（b）	KY2019:KY.Chr7.632
1.91371e-55	1.09784	0.742	0.409	4.05286e-51	Epidermis（b）	KY2019:KY.Chr4.254
1.29319e-54	0.884103	0.618	0.238	2.73871e-50	Epidermis（b）	KY2019:KYKY2019:KY.Chr3.1346
1.60658e-54	0.667637	0.353	0.085	3.40241e-50	Epidermis（b）	KY2019:KY.Chr5.292
1.96523e-53	0.828691	0.9	0.661	4.16197e-49	Epidermis（b）	ENSENSCSAVG00000003241
8.97869e-53	0.781822	0.524	0.19	1.90151e-48	Epidermis（b）	KY2019:KY.Chr3.121
5.06349e-52	0.770717	0.661	0.28	1.07235e-47	Epidermis（b）	KY2019:KY.Chr12.342
1.62195e-51	0.574703	0.379	0.104	3.43496e-47	Epidermis（b）	KY2019:KY.Chr4.738
3.5617e-51	0.786043	0.845	0.499	7.54297e-47	Epidermis（b）	ENSENSCSAVG00000007974
6.86382e-51	0.777339	0.389	0.113	1.45362e-46	Epidermis（b）	KY2019:KY.Chr9.692
7.34469e-51	0.751391	0.797	0.432	1.55546e-46	Epidermis（b）	ENSENSCSAVG00000008873
7.79133e-51	0.818834	0.563	0.228	1.65005e-46	Epidermis（b）	KY2019:KY.Chr3.17
8.58352e-51	0.771235	0.787	0.428	1.81782e-46	Epidermis（b）	ENSENSCSAVG00000004269
1.10387e-50	0.825131	0.889	0.633	2.33777e-46	Epidermis（b）	ENSENSCSAVG00000002128
1.72561e-49	0.857193	0.771	0.441	3.65449e-45	Epidermis（b）	KY2019:KY.Chr3.1458
3.81196e-49	0.932703	0.539	0.219	8.07297e-45	Epidermis（b）	KY2019:KYKY2019:KY.Chr14.1187
5.76788e-49	0.746561	0.597	0.247	1.22152e-44	Epidermis（b）	KY2019:KY.Chr7.603
5.26849e-48	0.579995	0.279	0.06	1.11576e-43	Epidermis（b）	KY2019:KY.Chr12.497
6.29003e-48	0.960692	0.545	0.22	1.3321e-43	Epidermis（b）	KY2019:KY.Chr6.541
8.23894e-48	1.28634	0.497	0.185	1.74484e-43	Epidermis（b）	KY2019:KYKY2019:KY.Chr11.80
9.34279e-48	1.13799	0.792	0.564	1.97862e-43	Epidermis（b）	KY2019:KY.Chr14.637
1.41076e-45	0.615196	0.266	0.058	2.9877e-41	Epidermis（b）	KY2019:KY.Chr9.805
6.74929e-45	0.793171	0.884	0.584	1.42936e-40	Epidermis（b）	ENSENSCSAVG00000001755
1.72229e-44	0.66465	0.961	0.85	3.64746e-40	Epidermis（b）	ENSENSCSAVG00000008056
1.73383e-44	0.619309	0.458	0.162	3.6719e-40	Epidermis（b）	ENSENSCSAVG00000000901
7.57867e-43	0.584444	0.382	0.118	1.60501e-38	Epidermis（b）	KY2019:KY.Chr10.1420
2.4077e-42	0.99723	0.503	0.198	5.09904e-38	Epidermis（b）	KY2019:KY.Chr11.437
7.30829e-42	0.815119	0.542	0.232	1.54775e-37	Epidermis（b）	KY2019:KY.Chr10.1268
8.81829e-42	1.05496	0.534	0.23	1.86754e-37	Epidermis（b）	KY2019:KY.Chr11.363
9.0817e-42	0.740807	0.366	0.116	1.92332e-37	Epidermis（b）	KY2019:KY.Chr1.1905
1.09896e-41	0.504264	0.384	0.123	2.32737e-37	Epidermis（b）	ENSENSCSAVG00000004030
1.23108e-41	0.575169	0.289	0.074	2.60719e-37	Epidermis（b）	KY2019:KY.Chr10.176
1.37805e-41	0.866328	0.413	0.146	2.91843e-37	Epidermis（b）	KY2019:KY.Chr1.1207
1.86793e-41	0.620492	0.329	0.094	3.95589e-37	Epidermis（b）	KY2019:KYKY2019:KY.Chr2.414
7.67901e-40	0.728732	0.716	0.392	1.62626e-35	Epidermis（b）	ENSENSCSAVG00000001425
9.06846e-40	0.546856	0.266	0.065	1.92052e-35	Epidermis（b）	KY2019:KYKY2019:KY.Chr1.174
9.25921e-40	0.590741	0.392	0.132	1.96092e-35	Epidermis（b）	KY2019:KY.Chr7.1031
2.12257e-39	0.784779	0.521	0.226	4.49518e-35	Epidermis（b）	KY2019:KY.Chr5.309
2.17735e-39	0.970044	0.618	0.324	4.6112e-35	Epidermis（b）	KY2019:KY.Chr11.297
2.43168e-39	0.844004	0.413	0.145	5.1498e-35	Epidermis（b）	KY2019:KY.Chr9.1057
9.5578e-39	0.935512	0.776	0.509	2.02415e-34	Epidermis（b）	ENSENSCSAVG00000004499
1.05131e-38	1.17472	0.508	0.23	2.22647e-34	Epidermis（b）	KY2019:KY.Chr1.813
1.06445e-38	0.572369	0.429	0.157	2.25428e-34	Epidermis（b）	ENSENSCSAVG00000007159
4.94617e-38	0.716889	0.524	0.231	1.0475e-33	Epidermis（b）	KY2019:KYKY2019:KY.Chr3.1539
5.39325e-38	0.617283	0.426	0.159	1.14218e-33	Epidermis（b）	KY2019:KY.Chr10.683
6.16911e-38	0.443894	0.25	0.059	1.3065e-33	Epidermis（b）	KY2019:KYKY2019:KY.Chr12.208
8.27374e-38	0.816279	0.576	0.283	1.75221e-33	Epidermis（b）	KY2019:KY.Chr9.524
2.01427e-37	0.398174	0.997	0.976	4.26582e-33	Epidermis（b）	ENSENSCSAVG00000003152
3.18637e-37	0.970145	0.645	0.336	6.7481e-33	Epidermis（b）	KY2019:KY.Chr9.1050
5.581e-37	0.91878	0.453	0.179	1.18194e-32	Epidermis（b）	KY2019:KY.Chr9.379
1.26171e-36	0.814531	0.771	0.485	2.67205e-32	Epidermis（b）	ENSENSCSAVG00000000280
7.55134e-36	0.438745	0.737	0.384	1.59922e-31	Epidermis（b）	ENSENSCSAVG00000007674
1.54203e-35	1.14551	0.608	0.344	3.2657e-31	Epidermis（b）	KY2019:KY.Chr6.308
1.95998e-35	0.913541	0.753	0.481	4.15084e-31	Epidermis（b）	ENSENSCSAVG00000001989
2.26952e-35	0.61697	0.532	0.234	4.80639e-31	Epidermis（b）	ENSENSCSAVG00000002674
2.3238e-35	0.750205	0.839	0.579	4.92135e-31	Epidermis（b）	KY2019:KYKY2019:KY.Chr7.598
3.1344e-35	0.767873	0.553	0.267	6.63802e-31	Epidermis（b）	KY2019:KYKY2019:KY.Chr5.943
1.78206e-34	0.788034	0.671	0.374	3.77405e-30	Epidermis（b）	KY2019:KY.Chr13.409
2.98675e-34	0.384015	0.995	0.969	6.32535e-30	Epidermis（b）	ENSENSCSAVG00000007052
2.15257e-33	0.480575	0.292	0.09	4.55871e-29	Epidermis（b）	ENSENSCSAVG00000007605
5.57501e-33	0.70592	0.647	0.373	1.18067e-28	Epidermis（b）	ENSENSCSAVG00000000088
5.81227e-33	0.66756	0.734	0.468	1.23092e-28	Epidermis（b）	ENSENSCSAVG00000011211
1.8774e-32	0.521351	0.461	0.198	3.97596e-28	Epidermis（b）	ENSENSCSAVG00000005673
2.0011e-32	0.456073	0.5	0.206	4.23792e-28	Epidermis（b）	ENSENSCSAVG00000000279
3.16969e-32	0.532601	0.358	0.127	6.71277e-28	Epidermis（b）	KY2019:KY.Chr11.962
4.01238e-32	0.696406	0.726	0.455	8.49742e-28	Epidermis（b）	KY2019:KY.Chr14.233
6.4088e-32	0.659501	0.805	0.558	1.35726e-27	Epidermis（b）	ENSENSCSAVG00000007564
8.41625e-32	0.764464	0.353	0.127	1.78239e-27	Epidermis（b）	KY2019:KY.Chr1.2235
1.07109e-31	0.612368	0.592	0.32	2.26835e-27	Epidermis（b）	ENSENSCSAVG00000009404
1.90569e-31	0.539365	0.416	0.172	4.03587e-27	Epidermis（b）	KY2019:KY.Chr7.1124
3.89758e-31	0.474539	0.371	0.137	8.25429e-27	Epidermis（b）	KY2019:KYKY2019:KY.Chr4.1001
2.94053e-30	0.50609	0.511	0.236	6.22745e-26	Epidermis（b）	KY2019:KY.Chr10.708
4.52396e-29	0.401372	0.316	0.112	9.58084e-25	Epidermis（b）	ENSENSCSAVG00000005579
8.07264e-29	1.02355	0.468	0.217	1.70962e-24	Epidermis（b）	KY2019:KY.Chr6.679
1.72528e-28	0.550161	0.461	0.206	3.6538e-24	Epidermis（b）	ENSENSCSAVG00000001133
4.06525e-28	0.481119	0.324	0.121	8.60939e-24	Epidermis（b）	KY2019:KY.Chr7.812
1.06609e-27	0.427173	0.937	0.83	2.25776e-23	Epidermis（b）	ENSENSCSAVG00000008324
1.69576e-27	0.633596	0.334	0.127	3.59128e-23	Epidermis（b）	KY2019:KY.Chr14.924
2.06121e-27	0.421927	0.339	0.13	4.36524e-23	Epidermis（b）	ENSENSCSAVG00000009214
1.03572e-26	0.574787	0.353	0.143	2.19344e-22	Epidermis（b）	KY2019:KY.Chr5.49
1.76617e-26	0.396084	0.361	0.144	3.74039e-22	Epidermis（b）	KY2019:KY.Chr4.621
1.81382e-26	0.592591	0.455	0.222	3.84131e-22	Epidermis（b）	KY2019:KY.Chr2.1018
6.16366e-26	0.800393	0.784	0.599	1.30534e-21	Epidermis（b）	KY2019:KY.Chr14.384
7.91195e-26	0.350711	0.353	0.134	1.67559e-21	Epidermis（b）	KY2019:KY.Chr9.384
1.77315e-25	0.749912	0.497	0.268	3.75517e-21	Epidermis（b）	KY2019:KYKY2019:KY.Chr1.2012
2.49149e-25	0.569536	0.479	0.244	5.27647e-21	Epidermis（b）	KY2019:KY.Chr4.57
3.11832e-25	0.497742	0.482	0.237	6.60398e-21	Epidermis（b）	KY2019:KY.Chr5.393
3.86838e-25	0.404458	0.258	0.087	8.19246e-21	Epidermis（b）	KY2019:KYKY2019:KY.Chr2.2120
5.19859e-25	0.515158	0.392	0.173	1.10096e-20	Epidermis（b）	KY2019:KY.Chr8.1072
5.31208e-25	0.439735	0.303	0.112	1.12499e-20	Epidermis（b）	KY2019:KYKY2019:KY.Chr2.544
5.46552e-25	0.87646	0.726	0.56	1.15749e-20	Epidermis（b）	KY2019:KY.Chr1.693
7.07976e-25	0.482196	0.876	0.624	1.49935e-20	Epidermis（b）	ENSENSCSAVG00000010988
1.02089e-24	0.502764	0.413	0.192	2.16204e-20	Epidermis（b）	KY2019:KY.Chr4.85
1.05003e-24	1.07397	0.7	0.527	2.22375e-20	Epidermis（b）	KY2019:KY.Chr11.160
1.93602e-24	0.434165	0.429	0.199	4.10009e-20	Epidermis（b）	ENSENSCSAVG00000000690
2.99233e-24	0.563695	0.432	0.208	6.33716e-20	Epidermis（b）	KY2019:KY.Chr13.332
3.04001e-24	0.413225	0.392	0.176	6.43814e-20	Epidermis（b）	ENSENSCSAVG00000005399
4.3815e-24	0.37649	0.303	0.114	9.27915e-20	Epidermis（b）	KY2019:KY.Chr11.397
6.43514e-24	0.503749	0.489	0.248	1.36283e-19	Epidermis（b）	KY2019:KY.Chr14.65
1.46422e-23	0.462344	0.639	0.39	3.10092e-19	Epidermis（b）	ENSENSCSAVG00000004369
5.75956e-23	0.567809	0.597	0.359	1.21976e-18	Epidermis（b）	KY2019:KY.Chr1.559
7.18762e-23	0.785508	0.832	0.678	1.52219e-18	Epidermis（b）	KY2019:KYKY2019:KY.Chr9.987
1.08157e-22	0.509678	0.497	0.269	2.29056e-18	Epidermis（b）	ENSENSCSAVG00000000642
1.09412e-22	0.467419	0.258	0.094	2.31712e-18	Epidermis（b）	KY2019:KY.Chr9.259
2.38575e-22	0.420968	0.918	0.707	5.05253e-18	Epidermis（b）	KY2019:KYKY2019:KY.Chr7.460
4.97038e-22	0.578664	0.587	0.344	1.05263e-17	Epidermis（b）	KY2019:KYKY2019:KY.Chr9.790
5.8559e-22	0.537953	0.526	0.3	1.24016e-17	Epidermis（b）	KY2019:KY.Chr11.283
7.62185e-22	0.459969	0.65	0.424	1.61416e-17	Epidermis（b）	ENSENSCSAVG00000004738
9.02329e-22	0.53704	0.639	0.413	1.91095e-17	Epidermis（b）	ENSENSCSAVG00000004660
2.22499e-21	0.458981	0.553	0.311	4.71208e-17	Epidermis（b）	ENSENSCSAVG00000000293
2.6947e-21	0.445755	0.337	0.148	5.70683e-17	Epidermis（b）	KY2019:KY.Chr2.1303
4.60467e-21	0.398878	0.511	0.273	9.75177e-17	Epidermis（b）	KY2019:KY.Chr12.479
1.8716e-20	0.516785	0.708	0.495	3.96367e-16	Epidermis（b）	ENSENSCSAVG00000000655
2.26834e-20	0.398883	0.361	0.168	4.80389e-16	Epidermis（b）	KY2019:KY.Chr12.760
6.7212e-20	0.505047	0.911	0.751	1.42342e-15	Epidermis（b）	KY2019:KYKY2019:KY.Chr3.256
7.86894e-20	0.360296	0.255	0.097	1.66648e-15	Epidermis（b）	ENSENSCSAVG00000005222
8.51419e-20	0.568185	0.703	0.488	1.80314e-15	Epidermis（b）	ENSENSCSAVG00000004762
1.05646e-19	0.399073	0.339	0.15	2.23737e-15	Epidermis（b）	KY2019:KY.Chr11.1199
1.33871e-19	0.46927	0.863	0.765	2.83513e-15	Epidermis（b）	KY2019:KY.Chr4.468
1.33969e-19	0.412821	0.468	0.244	2.8372e-15	Epidermis（b）	KY2019:KY.Chr4.13
1.5405e-18	0.412134	0.7	0.502	3.26246e-14	Epidermis（b）	ENSENSCSAVG00000002709
1.87517e-18	0.400391	0.337	0.156	3.97123e-14	Epidermis（b）	KY2019:KY.Chr9.149
4.16739e-18	0.473131	0.671	0.484	8.8257e-14	Epidermis（b）	ENSENSCSAVG00000011636
1.07831e-17	0.311334	0.982	0.928	2.28365e-13	Epidermis（b）	ENSENSCSAVG00000007153
1.27871e-17	0.340779	0.318	0.149	2.70806e-13	Epidermis（b）	ENSENSCSAVG00000007699
2.20039e-17	0.449321	0.568	0.356	4.65999e-13	Epidermis（b）	KY2019:KY.Chr4.229
2.9044e-17	0.418503	0.326	0.157	6.15093e-13	Epidermis（b）	KY2019:KY.Chr13.435
3.02775e-17	0.336815	0.647	0.43	6.41217e-13	Epidermis（b）	ENSENSCSAVG00000010114
3.3768e-17	0.38052	0.75	0.54	7.15139e-13	Epidermis（b）	ENSENSCSAVG00000010414
8.19567e-17	0.318255	0.971	0.928	1.73568e-12	Epidermis（b）	ENSENSCSAVG00000008725
8.64198e-17	0.318267	0.447	0.246	1.8302e-12	Epidermis（b）	ENSENSCSAVG00000000290
1.43969e-16	0.375914	0.616	0.413	3.04898e-12	Epidermis（b）	ENSENSCSAVG00000005290
3.78189e-16	0.369631	0.718	0.542	8.00929e-12	Epidermis（b）	ENSENSCSAVG00000007841
4.03912e-16	0.377892	0.318	0.147	8.55405e-12	Epidermis（b）	ENSENSCSAVG00000007057
4.2581e-16	0.492715	0.279	0.126	9.01781e-12	Epidermis（b）	KY2019:KY.Chr1.2531
1.80613e-15	0.442184	0.353	0.183	3.82502e-11	Epidermis（b）	KY2019:KY.Chr6.508
3.17998e-15	0.335601	0.342	0.174	6.73457e-11	Epidermis（b）	KY2019:KYKY2019:KY.Chr11.428
4.37745e-15	0.354675	0.266	0.12	9.27055e-11	Epidermis（b）	KY2019:KYKY2019:KY.Chr1.1562
5.07846e-15	0.323362	0.674	0.442	1.07552e-10	Epidermis（b）	ENSENSCSAVG00000006844
5.70659e-15	0.337142	0.274	0.127	1.20854e-10	Epidermis（b）	KY2019:KY.Chr11.347
9.52308e-15	0.343828	0.889	0.729	2.0168e-10	Epidermis（b）	ENSENSCSAVG00000009580
1.08105e-14	0.368075	0.313	0.156	2.28945e-10	Epidermis（b）	KY2019:KY.Chr8.333
1.17001e-14	0.444418	0.479	0.299	2.47785e-10	Epidermis（b）	ENSENSCSAVG00000001302
1.71492e-14	0.33633	0.629	0.452	3.63186e-10	Epidermis（b）	ENSENSCSAVG00000001402
2.21802e-14	0.314735	0.287	0.138	4.69732e-10	Epidermis（b）	KY2019:KY.Chr1.1768
2.80048e-14	0.30276	0.921	0.82	5.93085e-10	Epidermis（b）	ENSENSCSAVG00000004193
3.34399e-14	0.407074	0.713	0.52	7.0819e-10	Epidermis（b）	ENSENSCSAVG00000011318
6.60007e-14	0.681309	0.666	0.537	1.39776e-09	Epidermis（b）	KY2019:KYKY2019:KY.Chr1.1478
7.74484e-14	0.485987	0.584	0.401	1.6402e-09	Epidermis（b）	KY2019:KY.Chr13.79
1.03927e-13	0.481235	0.282	0.14	2.20096e-09	Epidermis（b）	KY2019:KYKY2019:KY.Chr8.426
1.36402e-13	0.366943	0.321	0.169	2.88873e-09	Epidermis（b）	ENSENSCSAVG00000005525
1.55269e-13	0.495755	0.471	0.304	3.28829e-09	Epidermis（b）	KY2019:KY.Chr4.1320
1.66826e-13	0.362995	0.684	0.502	3.53304e-09	Epidermis（b）	KY2019:KY.Chr4.319
1.73198e-13	0.31998	0.742	0.526	3.66798e-09	Epidermis（b）	ENSENSCSAVG00000002305
4.4699e-13	0.309	0.376	0.213	9.46635e-09	Epidermis（b）	ENSENSCSAVG00000003185
6.83277e-13	0.363289	0.587	0.392	1.44704e-08	Epidermis（b）	KY2019:KY.Chr12.768
2.03368e-12	0.322533	0.616	0.434	4.30693e-08	Epidermis（b）	ENSENSCSAVG00000007432
1.12718e-11	0.334651	0.747	0.562	2.38715e-07	Epidermis（b）	ENSENSCSAVG00000011790
2.18312e-11	0.430221	0.4	0.247	4.62341e-07	Epidermis（b）	KY2019:KY.Chr8.332
3.44487e-11	0.341204	0.858	0.729	7.29555e-07	Epidermis（b）	ENSENSCSAVG00000007890
6.39393e-11	0.3099	0.374	0.23	1.35411e-06	Epidermis（b）	KY2019:KY.Chr4.935
1.3363e-10	0.334945	0.355	0.214	2.83002e-06	Epidermis（b）	ENSENSCSAVG00000007903
2.56537e-10	0.381431	0.442	0.297	5.43294e-06	Epidermis（b）	KY2019:KY.Chr11.850
4.3278e-10	0.322584	0.671	0.509	9.16541e-06	Epidermis（b）	ENSENSCSAVG00000007191
4.74805e-10	0.325322	0.616	0.441	1.00554e-05	Epidermis（b）	KY2019:KY.Chr7.1157
5.34597e-10	0.30289	0.342	0.199	1.13217e-05	Epidermis（b）	KY2019:KY.Chr9.1020
1.0617e-09	0.484451	0.547	0.396	2.24846e-05	Epidermis（b）	KY2019:KY.Chr1.28
4.82177e-09	0.329095	0.421	0.278	0.000102115	Epidermis（b）	KY2019:KY.Chr2.535
8.19021e-09	0.316248	0.303	0.18	0.000173452	Epidermis（b）	KY2019:KY.Chr2.2230
9.53279e-09	0.304157	0.632	0.458	0.000201885	Epidermis（b）	KY2019:KY.Chr7.1153
8.63348e-07	0.325051	0.376	0.265	0.018284	Epidermis（b）	KY2019:KYKY2019:KY.Chr11.121
2.11928e-05	0.408562	0.626	0.543	0.448822	Epidermis（b）	KY2019:KY.Chr2.2149
7.15378e-42	1.13379	0.33	0.096	1.51503e-37	cluster4	KY2019:KY.Chr6.644
9.8213e-31	0.673914	0.376	0.144	2.07995e-26	cluster4	ENSENSCSAVG00000002246
1.94476e-28	0.882947	0.5	0.263	4.11861e-24	cluster4	ENSENSCSAVG00000010045
3.09474e-20	0.707338	0.397	0.202	6.55404e-16	cluster4	ENSENSCSAVG00000004649
1.12418e-16	0.450124	0.295	0.13	2.38078e-12	cluster4	ENSENSCSAVG00000002241
3.32968e-11	0.42423	0.862	0.906	7.05159e-07	cluster4	ENSENSCSAVG00000003581
1.23499e-10	0.552579	0.581	0.473	2.61546e-06	cluster4	ENSENSCSAVG00000009625
1.38772e-10	0.465074	0.278	0.155	2.93892e-06	cluster4	KY2019:KY.Chr11.1167
3.05709e-09	0.498276	0.349	0.229	6.47431e-05	cluster4	Cs-OTX
4.391e-09	0.389417	0.305	0.177	9.29925e-05	cluster4	ENSENSCSAVG00000008768
8.79175e-09	0.366148	0.846	0.908	0.000186192	cluster4	ENSENSCSAVG00000003438
1.4221e-08	0.574731	0.257	0.155	0.000301171	cluster4	KY2019:KY.Chr13.326
3.1295e-08	0.617176	0.268	0.164	0.000662765	cluster4	ENSENSCSAVG00000010585
8.87194e-08	0.60675	0.922	0.919	0.0018789	cluster4	ENSCSAVG00000012488
1.18473e-07	0.336096	0.819	0.896	0.00250902	cluster4	ENSENSCSAVG00000011366
1.99584e-06	0.365084	0.784	0.843	0.042268	cluster4	ENSENSCSAVG00000005707
1.36525e-05	0.330744	0.251	0.168	0.289132	cluster4	KY2019:KYKY2019:KY.Chr14.560
1.42052e-05	0.346877	0.403	0.307	0.300837	cluster4	KY2019:KY.Chr11.686
1.49527e-05	0.48671	0.659	0.722	0.316669	cluster4	ENSENSCSAVG00000002193
0.000794064	0.405537	0.597	0.642	1	cluster4	ENSENSCSAVG00000003931
0.00146344	0.392034	0.319	0.262	1	cluster4	ENSENSCSAVG00000000290
0.00154613	0.332402	0.551	0.548	1	cluster4	KY2019:KY.Chr3.405
0.00530501	0.338185	0.614	0.669	1	cluster4	ENSENSCSAVG00000009344
0	3.28505	0.729	0.016	0	Notochord	KY2019:KY.Chr12.6
0	2.64322	0.729	0.014	0	Notochord	ENSENSCSAVG00000002247
1.61522e-152	2.15145	0.747	0.144	3.42071e-148	Notochord	ENSENSCSAVG00000008768
1.36136e-144	1.85097	0.662	0.104	2.8831e-140	Notochord	ENSENSCSAVG00000002241
8.44067e-136	0.973308	0.364	0.023	1.78757e-131	Notochord	KY2019:KYKY2019:KY.Chr12.549
9.49107e-130	0.865766	0.342	0.021	2.01002e-125	Notochord	KY2019:KY.Chr10.622
2.0157e-107	1.23807	0.561	0.101	4.26884e-103	Notochord	ENSENSCSAVG00000008754
4.00835e-105	1.59591	0.428	0.055	8.48889e-101	Notochord	KY2019:KYKY2019:KY.Chr1.1059
2.2072e-103	1.2549	0.569	0.108	4.67442e-99	Notochord	ENSENSCSAVG00000007331
9.05966e-101	1.44748	0.699	0.183	1.91865e-96	Notochord	ENSENSCSAVG00000004649
1.30955e-94	0.976784	0.413	0.057	2.77336e-90	Notochord	ENSENSCSAVG00000002183
1.49754e-86	2.2824	0.572	0.135	3.17149e-82	Notochord	ENSENSCSAVG00000002246
8.21567e-85	1.62865	0.457	0.082	1.73992e-80	Notochord	KY2019:KYKY2019:KY.Chr2.1305
2.50024e-84	1.55895	0.565	0.135	5.29501e-80	Notochord	KY2019:KY.Chr11.1167
9.21839e-68	0.959739	0.26	0.029	1.95227e-63	Notochord	ENSENSCSAVG00000003551
2.7245e-67	1.21144	0.431	0.091	5.76996e-63	Notochord	KY2019:KY.Chr3.1212
1.40111e-66	0.992024	0.528	0.137	2.96726e-62	Notochord	ENSENSCSAVG00000009605
3.61179e-65	1.2743	0.543	0.16	7.64905e-61	Notochord	ENSENSCSAVG00000004265
1.25046e-59	0.813579	0.398	0.083	2.64823e-55	Notochord	ENSENSCSAVG00000009704
6.60613e-57	0.866155	0.535	0.154	1.39905e-52	Notochord	ENSENSCSAVG00000010941
2.95426e-56	0.829054	0.253	0.034	6.25654e-52	Notochord	KY2019:KY.Chr9.961
1.10733e-54	0.755137	0.294	0.049	2.3451e-50	Notochord	ENSENSCSAVG00000005332
4.40174e-54	1.20421	0.807	0.457	9.32202e-50	Notochord	ENSENSCSAVG00000009625
4.09578e-53	1.11504	0.45	0.122	8.67404e-49	Notochord	KY2019:KY.Chr12.558
7.26264e-51	0.588384	0.257	0.039	1.53808e-46	Notochord	KY2019:KY.Chr10.182
2.48644e-48	1.24135	0.617	0.226	5.26578e-44	Notochord	KY2019:KY.Chr14.240
9.11065e-46	1.06688	0.472	0.148	1.92945e-41	Notochord	KY2019:KY.Chr6.371
3.80475e-44	1.02016	0.32	0.074	8.0577e-40	Notochord	KY2019:KY.Chr1.1703
4.07122e-44	0.588043	0.283	0.055	8.62203e-40	Notochord	KY2019:KYKY2019:KY.Chr12.66
4.78331e-44	1.11106	0.546	0.206	1.01301e-39	Notochord	KY2019:KY.Chr4.1089
3.25899e-41	1.31055	0.491	0.177	6.90189e-37	Notochord	KY2019:KY.Chr3.580
9.29591e-41	1.55043	0.673	0.375	1.96869e-36	Notochord	KY2019:KYKY2019:KY.Chr6.533
1.00688e-40	0.686785	0.264	0.053	2.13237e-36	Notochord	KY2019:KY.Chr5.639
5.77455e-38	1.21674	0.636	0.29	1.22293e-33	Notochord	KY2019:KY.Chr11.686
7.28433e-38	1.0075	0.316	0.078	1.54268e-33	Notochord	KY2019:KY.Chr11.227
8.72146e-37	0.760396	0.268	0.059	1.84703e-32	Notochord	KY2019:KY.Chr1.1785
5.38066e-36	0.823785	0.286	0.068	1.13952e-31	Notochord	KY2019:KYKY2019:KY.Chr6.141
3.22768e-35	0.892535	0.387	0.126	6.83557e-31	Notochord	KY2019:KY.Chr10.1184
9.9639e-34	1.03768	0.777	0.529	2.11015e-29	Notochord	KY2019:KY.Chr3.405
2.67084e-33	0.856082	0.743	0.445	5.6563e-29	Notochord	ENSENSCSAVG00000006844
1.10926e-32	0.848789	0.836	0.643	2.3492e-28	Notochord	ENSENSCSAVG00000010250
2.45377e-32	1.12253	0.424	0.163	5.19659e-28	Notochord	KY2019:KY.Chr9.382
3.60842e-32	0.848893	0.279	0.071	7.64192e-28	Notochord	ENSENSCSAVG00000011057
5.94863e-32	1.03153	0.643	0.37	1.2598e-27	Notochord	ENSENSCSAVG00000011122
9.32899e-32	0.664455	0.271	0.069	1.97569e-27	Notochord	KY2019:KY.Chr2.926
1.41838e-31	1.04915	0.349	0.116	3.00385e-27	Notochord	KY2019:KY.Chr1.1595
2.88769e-31	0.806738	0.424	0.154	6.11554e-27	Notochord	ENSENSCSAVG00000010585
3.81915e-31	0.600805	0.439	0.149	8.08819e-27	Notochord	ENSENSCSAVG00000009819
9.46613e-31	0.540197	0.297	0.081	2.00474e-26	Notochord	ENSENSCSAVG00000008065
1.02078e-29	0.955493	0.257	0.065	2.16181e-25	Notochord	KY2019:KYKY2019:KY.Chr6.142
1.19624e-28	0.718608	0.327	0.102	2.53339e-24	Notochord	KY2019:KY.Chr11.1139
1.09031e-27	0.57605	0.401	0.147	2.30905e-23	Notochord	KY2019:KY.Chr4.553
4.5945e-27	0.758751	0.327	0.111	9.73023e-23	Notochord	KY2019:KY.Chr13.148
7.10744e-27	0.747443	0.394	0.153	1.50521e-22	Notochord	KY2019:KY.Chr3.1211
2.23972e-26	0.730909	0.546	0.277	4.74328e-22	Notochord	ENSENSCSAVG00000003086
2.24387e-26	0.604444	0.435	0.171	4.75207e-22	Notochord	KY2019:KY.Chr8.613
1.79902e-25	0.945746	0.706	0.455	3.80997e-21	Notochord	KY2019:KYKY2019:KY.Chr7.1160
3.61363e-24	1.22709	0.829	0.722	7.65295e-20	Notochord	KY2019:KYKY2019:KY.Chr7.460
1.05406e-23	1.10866	0.613	0.377	2.23229e-19	Notochord	ENSENSCSAVG00000005319
1.75013e-23	0.667643	0.888	0.789	3.70644e-19	Notochord	ENSENSCSAVG00000010950
2.07906e-23	0.971143	0.807	0.69	4.40303e-19	Notochord	KY2019:KY.Chr3.1250
3.75853e-23	0.549759	0.312	0.11	7.95982e-19	Notochord	KY2019:KY.Chr7.1022
1.00578e-22	0.463247	0.353	0.136	2.13005e-18	Notochord	KY2019:KY.Chr3.220
8.81421e-22	0.594742	0.253	0.079	1.86667e-17	Notochord	KY2019:KY.Chr7.425
1.26701e-20	0.547016	0.26	0.085	2.68328e-16	Notochord	KY2019:KYKY2019:KY.Chr1.859
1.87057e-20	0.818238	0.632	0.43	3.96149e-16	Notochord	ENSENSCSAVG00000004839
2.03038e-20	0.417498	0.331	0.126	4.29994e-16	Notochord	ENSENSCSAVG00000000017
7.22942e-19	0.526487	0.268	0.098	1.53105e-14	Notochord	KY2019:KY.Chr7.522
8.49945e-19	0.908615	0.584	0.369	1.80001e-14	Notochord	KY2019:KYKY2019:KY.Chr12.573
3.49452e-17	0.358092	0.316	0.124	7.40069e-13	Notochord	KY2019:KY.Chr3.1382
5.68325e-17	0.415698	0.257	0.096	1.2036e-12	Notochord	KY2019:KY.Chr11.1054
1.04051e-16	0.413321	0.941	0.885	2.20359e-12	Notochord	ENSENSCSAVG00000006064
6.04473e-16	0.313781	0.275	0.109	1.28015e-11	Notochord	ENSENSCSAVG00000011742
2.23761e-15	0.524802	0.331	0.152	4.73882e-11	Notochord	KY2019:KY.Chr3.887
4.53389e-15	0.402696	0.271	0.112	9.60188e-11	Notochord	ENSENSCSAVG00000002577
1.70181e-14	0.561025	0.26	0.107	3.6041e-10	Notochord	KY2019:KY.Chr11.1198
3.86339e-14	0.809776	0.309	0.149	8.18188e-10	Notochord	KY2019:KY.Chr7.937
4.42495e-14	0.85664	0.498	0.306	9.37117e-10	Notochord	KY2019:KYKY2019:KY.Chr12.574
1.88021e-13	0.486462	0.323	0.16	3.98192e-09	Notochord	KY2019:KY.Chr2.27
2.87377e-13	0.455878	0.409	0.22	6.08607e-09	Notochord	ENSENSCSAVG00000001133
5.56958e-12	0.465393	0.457	0.282	1.17953e-07	Notochord	ENSENSCSAVG00000011612
9.59852e-12	0.365712	0.286	0.133	2.03278e-07	Notochord	KY2019:KY.Chr5.870
1.62522e-11	0.728935	0.294	0.152	3.44188e-07	Notochord	KY2019:KY.Chr11.722
1.78499e-11	0.66097	0.294	0.153	3.78024e-07	Notochord	KY2019:KY.Chr4.943
2.11345e-11	0.534997	0.375	0.215	4.47587e-07	Notochord	KY2019:KY.Chr4.657
4.2715e-11	0.483058	0.368	0.206	9.04618e-07	Notochord	KY2019:KY.Chr8.607
1.10004e-10	0.402739	0.264	0.129	2.32967e-06	Notochord	KY2019:KYKY2019:KY.Chr6.151
2.52244e-10	0.583055	0.454	0.31	5.34203e-06	Notochord	ENSENSCSAVG00000004929
3.29966e-10	0.328943	0.922	0.829	6.98802e-06	Notochord	ENSENSCSAVG00000005707
3.93549e-10	0.663444	0.312	0.169	8.33458e-06	Notochord	KY2019:KY.Chr13.240
7.58559e-10	0.443219	0.431	0.261	1.60648e-05	Notochord	KY2019:KY.Chr6.491
8.41147e-10	0.595282	0.602	0.459	1.78138e-05	Notochord	KY2019:KY.Chr3.1434
1.22288e-09	0.534322	0.55	0.402	2.58982e-05	Notochord	KY2019:KY.Chr12.768
1.28226e-09	0.45497	0.309	0.173	2.71557e-05	Notochord	KY2019:KY.Chr7.238
1.83576e-09	0.363799	0.416	0.267	3.88777e-05	Notochord	ENSENSCSAVG00000006265
6.71286e-09	0.395085	0.29	0.156	0.000142165	Notochord	KY2019:KY.Chr3.206
1.17288e-08	0.593925	0.773	0.725	0.000248392	Notochord	KY2019:KY.Chr11.1344
1.32305e-08	0.46715	0.331	0.198	0.000280195	Notochord	KY2019:KY.Chr3.1551
1.76841e-08	0.6992	0.71	0.615	0.000374514	Notochord	KY2019:KY.Chr14.194
2.13285e-08	0.337298	0.569	0.422	0.000451695	Notochord	ENSENSCSAVG00000006970
2.25491e-08	0.362907	0.257	0.142	0.000477544	Notochord	ENSENSCSAVG00000010829
2.62562e-08	0.336989	0.87	0.802	0.000556054	Notochord	ENSENSCSAVG00000009218
5.67992e-08	0.753065	0.283	0.168	0.00120289	Notochord	KY2019:KYKY2019:KY.Chr14.560
6.31942e-08	0.425269	0.338	0.209	0.00133833	Notochord	KY2019:KY.Chr8.91
8.43244e-08	0.449885	0.636	0.513	0.00178582	Notochord	KY2019:KYKY2019:KY.Chr9.86
9.4637e-08	0.499574	0.639	0.512	0.00200422	Notochord	KY2019:KY.Chr4.319
1.79978e-07	0.47475	0.494	0.355	0.00381158	Notochord	KY2019:KY.Chr6.37
2.26441e-07	0.388229	0.257	0.147	0.00479557	Notochord	KY2019:KY.Chr7.305
6.18905e-07	0.365375	0.361	0.239	0.0131072	Notochord	KY2019:KY.Chr7.1077
9.05522e-07	0.33925	0.294	0.171	0.0191771	Notochord	ENSENSCSAVG00000000423
1.66757e-06	0.313825	0.416	0.299	0.0353157	Notochord	ENSENSCSAVG00000004827
1.93474e-06	0.42401	0.29	0.182	0.0409739	Notochord	KY2019:KY.Chr9.48
3.03276e-06	0.41783	0.498	0.383	0.0642277	Notochord	KY2019:KY.Chr11.1059
3.94882e-06	0.311772	0.907	0.877	0.0836281	Notochord	ENSENSCSAVG00000002008
5.92806e-06	0.407893	0.297	0.197	0.125545	Notochord	KY2019:KY.Chr10.284
5.98282e-06	0.472617	0.576	0.476	0.126704	Notochord	KY2019:KY.Chr5.344
6.40322e-06	0.340032	0.435	0.312	0.135607	Notochord	KY2019:KY.Chr3.161
6.5458e-06	0.350303	0.264	0.164	0.138627	Notochord	KY2019:KYKY2019:KY.Chr8.1237
1.20046e-05	0.450256	0.301	0.2	0.254233	Notochord	KY2019:KY.Chr2.2121
1.55207e-05	0.35371	0.283	0.186	0.328698	Notochord	KY2019:KY.Chr7.155
1.71425e-05	0.307273	0.387	0.281	0.363043	Notochord	ENSENSCSAVG00000007817
2.00118e-05	0.451999	0.416	0.312	0.42381	Notochord	KY2019:KY.Chr5.1045
2.03087e-05	0.301918	0.74	0.652	0.430099	Notochord	ENSENSCSAVG00000007085
2.46541e-05	0.342373	0.305	0.207	0.522125	Notochord	KY2019:KY.Chr11.1122
6.21316e-05	0.358265	0.688	0.601	1	Notochord	KY2019:KYKY2019:KY.Chr7.598
8.60616e-05	0.348938	0.268	0.179	1	Notochord	KY2019:KY.Chr14.390
0.000144424	0.30492	0.279	0.194	1	Notochord	KY2019:KY.Chr5.811
0.000148209	0.306481	0.257	0.174	1	Notochord	KY2019:KY.Chr3.1541
0.000316374	0.326486	0.279	0.2	1	Notochord	KY2019:KY.Chr3.120
0.00119458	0.322066	0.368	0.295	1	Notochord	KY2019:KY.Chr8.649
0.00132503	0.481049	0.405	0.345	1	Notochord	KY2019:KYKY2019:KY.UAContig31.10
0.00324362	0.30035	0.271	0.209	1	Notochord	KY2019:KY.Chr8.726
0.00815036	0.308465	0.268	0.213	1	Notochord	KY2019:KY.Chr9.700
8.98793e-131	2.60691	0.767	0.187	1.90346e-126	Nerve cord	KY2019:KYKY2019:KY.Chr7.1017
7.68819e-109	1.83524	0.755	0.18	1.6282e-104	Nerve cord	KY2019:KY.Chr4.1167
2.00154e-97	0.543007	0.282	0.019	4.23886e-93	Nerve cord	KY2019:KY.Chr4.915
1.0828e-90	1.25888	0.731	0.183	2.29316e-86	Nerve cord	ENSENSCSAVG00000002450
2.33047e-89	1.39369	0.457	0.069	4.93547e-85	Nerve cord	KY2019:KY.Chr11.227
1.12689e-86	1.0244	0.682	0.154	2.38652e-82	Nerve cord	ENSENSCSAVG00000002442
1.74389e-83	0.812423	0.384	0.051	3.69322e-79	Nerve cord	KY2019:KY.Chr5.930
7.9835e-78	0.953265	0.551	0.117	1.69074e-73	Nerve cord	KY2019:KY.Chr12.558
3.42063e-77	0.93462	0.331	0.041	7.24421e-73	Nerve cord	ENSENSCSAVG00000001897
2.57808e-75	0.925147	0.612	0.151	5.45986e-71	Nerve cord	ENSENSCSAVG00000010941
2.25856e-70	1.15119	1	1	4.78317e-66	Nerve cord	ENSCSAVG00000012509
8.09614e-68	1.47832	0.429	0.084	1.7146e-63	Nerve cord	KY2019:KY.Chr11.636
1.51648e-67	0.890047	0.465	0.096	3.2116e-63	Nerve cord	KY2019:KY.Chr2.1217
2.18778e-62	0.678519	0.51	0.113	4.63329e-58	Nerve cord	ENSENSCSAVG00000002459
2.14528e-61	1.02963	1	0.996	4.54328e-57	Nerve cord	cox1
4.43691e-61	0.555907	0.261	0.031	9.39648e-57	Nerve cord	KY2019:KY.Chr4.334
7.97912e-61	0.850187	0.363	0.063	1.68982e-56	Nerve cord	KY2019:KY.Chr4.730
2.25788e-60	0.707992	0.478	0.108	4.78174e-56	Nerve cord	Cs-Fgf9
5.86263e-60	0.672401	0.294	0.041	1.24159e-55	Nerve cord	KY2019:KY.Chr6.59
9.07572e-58	0.994809	0.527	0.141	1.92206e-53	Nerve cord	KY2019:KY.Chr14.351
3.28618e-57	0.875211	0.535	0.147	6.95947e-53	Nerve cord	ENSENSCSAVG00000010585
9.99738e-54	0.939934	1	0.994	2.11725e-49	Nerve cord	cox3
1.59648e-53	0.710735	0.453	0.104	3.38102e-49	Nerve cord	ENSENSCSAVG00000002465
2.05483e-52	0.886837	0.71	0.256	4.35173e-48	Nerve cord	ENSENSCSAVG00000010045
1.63067e-51	0.864204	0.449	0.11	3.45343e-47	Nerve cord	KY2019:KY.Chr1.1595
2.61564e-50	1.10548	0.571	0.185	5.53939e-46	Nerve cord	KY2019:KYKY2019:KY.Chr14.999
3.44342e-50	0.543087	0.282	0.046	7.29247e-46	Nerve cord	KY2019:KY.Chr10.606
1.47875e-47	0.92301	1	0.989	3.13171e-43	Nerve cord	nad2
7.20904e-46	1.25327	1	0.971	1.52673e-41	Nerve cord	nad1
1.98943e-43	0.625662	0.359	0.083	4.21322e-39	Nerve cord	KY2019:KY.Chr12.992
2.2194e-43	0.613068	0.335	0.07	4.70024e-39	Nerve cord	ENSENSCSAVG00000002454
3.94446e-43	0.949385	1	0.885	8.35358e-39	Nerve cord	nad5
1.81146e-42	0.838988	0.465	0.144	3.83631e-38	Nerve cord	KY2019:KY.Chr3.206
2.79086e-42	1.19198	0.604	0.23	5.91048e-38	Nerve cord	KY2019:KY.Chr14.240
1.32431e-40	0.69298	0.51	0.157	2.80461e-36	Nerve cord	KY2019:KY.Chr3.409
1.05111e-39	0.987865	0.963	0.797	2.22604e-35	Nerve cord	nad3
1.74981e-39	0.870809	0.416	0.126	3.70575e-35	Nerve cord	KY2019:KY.Chr10.1184
6.09694e-39	0.979829	0.976	0.799	1.29121e-34	Nerve cord	nad4
9.55725e-39	0.932607	0.996	0.935	2.02403e-34	Nerve cord	nad6
4.03646e-38	0.575807	0.388	0.106	8.54842e-34	Nerve cord	ENSENSCSAVG00000003150
1.05035e-37	1.05188	0.343	0.092	2.22443e-33	Nerve cord	KY2019:KY.Chr1.2165
5.09492e-33	1.02881	0.829	0.562	1.079e-28	Nerve cord	ENSENSCSAVG00000003407
2.43801e-30	1.12655	0.6	0.3	5.16322e-26	Nerve cord	KY2019:KYKY2019:KY.Chr12.574
5.23657e-30	0.871682	0.653	0.329	1.109e-25	Nerve cord	KY2019:KYKY2019:KY.Chr7.415
1.24362e-29	1.14778	0.82	0.64	2.63373e-25	Nerve cord	ENSENSCSAVG00000009979
7.89895e-27	0.612779	0.367	0.121	1.67284e-22	Nerve cord	KY2019:KY.Chr3.1382
7.76964e-26	0.518755	0.31	0.094	1.64546e-21	Nerve cord	KY2019:KY.Chr4.32
1.74281e-25	0.525919	0.306	0.093	3.69093e-21	Nerve cord	KY2019:KY.Chr11.1054
2.555e-25	0.353042	0.253	0.067	5.41098e-21	Nerve cord	ENSENSCSAVG00000005949
1.28382e-24	0.607713	0.543	0.247	2.71886e-20	Nerve cord	ENSENSCSAVG00000000290
1.4643e-24	0.369605	0.335	0.107	3.1011e-20	Nerve cord	ENSENSCSAVG00000006066
1.55114e-24	0.535693	0.367	0.133	3.285e-20	Nerve cord	KY2019:KY.Chr5.854
7.37626e-24	0.481074	0.282	0.086	1.56214e-19	Nerve cord	ENSENSCSAVG00000000176
4.73705e-23	0.595436	0.563	0.274	1.00321e-18	Nerve cord	cox2
2.52054e-22	0.45563	0.355	0.126	5.33801e-18	Nerve cord	ENSENSCSAVG00000007523
7.1501e-22	0.454344	0.318	0.11	1.51425e-17	Nerve cord	KY2019:KY.Chr1.1820
3.06703e-21	0.503911	0.62	0.335	6.49535e-17	Nerve cord	ENSENSCSAVG00000010399
3.18697e-21	0.583703	0.265	0.081	6.74936e-17	Nerve cord	KY2019:KYKY2019:KY.Chr2.1180
5.25669e-20	0.680069	0.563	0.3	1.11326e-15	Nerve cord	nad4L
2.11555e-19	0.838231	0.359	0.151	4.4803e-15	Nerve cord	ENSENSCSAVG00000007057
3.52035e-19	0.67997	0.898	0.69	7.4554e-15	Nerve cord	cob
3.69936e-19	0.574644	0.559	0.305	7.83451e-15	Nerve cord	KY2019:KY.Chr4.1002
9.12364e-19	0.401321	0.404	0.172	1.9322e-14	Nerve cord	KY2019:KY.Chr12.760
8.42261e-18	0.38419	0.331	0.127	1.78374e-13	Nerve cord	ENSENSCSAVG00000000017
5.39144e-17	0.389193	0.269	0.095	1.1418e-12	Nerve cord	KY2019:KYKY2019:KY.Chr2.384
1.0396e-15	0.428205	0.367	0.158	2.20167e-11	Nerve cord	KY2019:KY.Chr6.371
2.69796e-15	0.583894	0.355	0.164	5.71374e-11	Nerve cord	KY2019:KYKY2019:KY.Chr2.1149
5.31726e-15	0.421472	0.706	0.45	1.12609e-10	Nerve cord	ENSENSCSAVG00000006844
9.38909e-15	0.524331	0.518	0.3	1.98842e-10	Nerve cord	KY2019:KY.Chr9.524
2.35368e-14	0.454761	0.457	0.239	4.98461e-10	Nerve cord	KY2019:KYKY2019:KY.Chr14.1187
9.31788e-14	0.448352	0.494	0.257	1.97334e-09	Nerve cord	KY2019:KY.Chr6.491
2.71359e-13	0.470313	0.865	0.71	5.74683e-09	Nerve cord	ENSENSCSAVG00000010866
3.08152e-12	0.559645	0.494	0.302	6.52604e-08	Nerve cord	KY2019:KY.Chr5.598
1.95345e-11	0.339489	0.261	0.116	4.13702e-07	Nerve cord	KY2019:KY.Chr1.143
2.39785e-11	0.356772	0.959	0.889	5.07816e-07	Nerve cord	ENSENSCSAVG00000006271
4.90742e-11	0.522393	0.555	0.373	1.03929e-06	Nerve cord	KY2019:KYKY2019:KY.Chr12.573
8.13618e-11	0.370556	0.616	0.438	1.72308e-06	Nerve cord	ENSENSCSAVG00000007880
9.40878e-11	0.406519	0.322	0.16	1.99259e-06	Nerve cord	ENSENSCSAVG00000009819
1.07397e-10	0.437034	0.535	0.337	2.27446e-06	Nerve cord	ENSENSCSAVG00000011659
1.19532e-10	0.456224	0.335	0.174	2.53144e-06	Nerve cord	ENSENSCSAVG00000000482
9.08481e-10	0.494497	0.976	0.915	1.92398e-05	Nerve cord	ENSCSAVG00000012488
3.28746e-09	0.319654	0.792	0.63	6.96219e-05	Nerve cord	ENSENSCSAVG00000005744
4.27448e-09	0.824746	0.49	0.339	9.05248e-05	Nerve cord	KY2019:KYKY2019:KY.UAContig31.10
8.28162e-09	0.535767	0.482	0.314	0.000175388	Nerve cord	KY2019:KY.Chr7.416
1.65724e-08	0.373731	0.478	0.308	0.000350971	Nerve cord	KY2019:KY.Chr5.1045
1.23619e-07	0.306125	0.649	0.476	0.002618	Nerve cord	ENSENSCSAVG00000001617
3.64609e-07	0.326801	0.4	0.26	0.00772169	Nerve cord	KY2019:KY.Chr4.57
4.89675e-06	0.347701	0.302	0.185	0.103703	Nerve cord	KY2019:KY.Chr2.2230
5.3056e-06	0.305142	0.473	0.335	0.112362	Nerve cord	ENSENSCSAVG00000001431
3.86141e-05	0.317566	0.894	0.759	0.817769	Nerve cord	KY2019:KYKY2019:KY.Chr3.256
5.06792e-05	0.413338	0.469	0.35	1	Nerve cord	KY2019:KY.Chr11.609
0.00068231	0.376739	0.665	0.543	1	Nerve cord	KY2019:KYKY2019:KY.Chr1.1478
0	3.66248	0.84	0.022	0	Muscle	ENSENSCSAVG00000008180
0	3.61591	0.807	0.02	0	Muscle	ENSENSCSAVG00000004614
0	3.61062	0.63	0.019	0	Muscle	KY2019:KY.Chr4.230
0	3.19317	0.735	0.017	0	Muscle	ENSENSCSAVG00000006024
0	2.83847	0.739	0.02	0	Muscle	ENSENSCSAVG00000009314
0	2.79976	0.807	0.027	0	Muscle	ENSENSCSAVG00000010831
0	2.73245	0.613	0.013	0	Muscle	KY2019:KY.Chr8.907
0	2.70723	0.693	0.011	0	Muscle	ENSENSCSAVG00000011213
0	2.51551	0.899	0.031	0	Muscle	ENSENSCSAVG00000011647
0	2.40598	0.685	0.01	0	Muscle	ENSENSCSAVG00000004176
0	2.25782	0.555	0.011	0	Muscle	KY2019:KY.Chr7.313
0	2.25106	0.626	0.012	0	Muscle	KY2019:KY.Chr8.906
0	2.18722	0.605	0.01	0	Muscle	ENSENSCSAVG00000008593
0	1.98402	0.487	0.004	0	Muscle	ENSENSCSAVG00000001221
0	1.4902	0.668	0.009	0	Muscle	ENSENSCSAVG00000002947
0	1.38467	0.618	0.014	0	Muscle	ENSENSCSAVG00000009769
3.24618e-307	3.45836	0.975	0.115	6.87477e-303	Muscle	ENSENSCSAVG00000005074
9.47094e-305	2.50277	0.576	0.015	2.00576e-300	Muscle	ENSENSCSAVG00000004073
1.92925e-300	2.01594	0.521	0.009	4.08576e-296	Muscle	KY2019:KY.Chr8.903
5.1891e-291	2.38007	0.555	0.015	1.09895e-286	Muscle	KY2019:KY.Chr3.1094
1.59908e-286	2.69109	0.521	0.012	3.38653e-282	Muscle	KY2019:KY.Chr1.1965
6.29504e-275	2.91277	0.529	0.015	1.33316e-270	Muscle	KY2019:KY.Chr4.231
8.04162e-274	1.73049	0.735	0.049	1.70305e-269	Muscle	ENSENSCSAVG00000009769
1.78469e-267	1.99551	0.445	0.006	3.77961e-263	Muscle	KY2019:KY.Chr6.594
4.25498e-259	1.25015	0.441	0.007	9.0112e-255	Muscle	ENSENSCSAVG00000003446
1.73481e-256	1.44996	0.487	0.012	3.67397e-252	Muscle	KY2019:KY.Chr14.1058
1.78027e-252	1.58312	0.412	0.005	3.77025e-248	Muscle	KY2019:KY.Chr7.868
1.90253e-245	1.29688	0.395	0.004	4.02919e-241	Muscle	KY2019:KY.Chr12.40
1.15841e-235	1.95602	0.769	0.075	2.45328e-231	Muscle	ENSENSCSAVG00000004689
9.95296e-233	1.47335	0.345	0.002	2.10784e-228	Muscle	KY2019:KY.Chr3.1115
2.85476e-226	1.38453	0.416	0.009	6.04582e-222	Muscle	KY2019:KY.Chr11.1017
1.33543e-224	2.0476	0.496	0.02	2.82817e-220	Muscle	KY2019:KY.Chr11.470
3.44586e-207	1.75649	0.87	0.12	7.29764e-203	Muscle	ENSENSCSAVG00000009819
5.75524e-207	2.15701	0.475	0.021	1.21884e-202	Muscle	ENSENSCSAVG00000010921
9.72967e-205	1.88651	0.739	0.085	2.06055e-200	Muscle	ENSENSCSAVG00000004918
5.69864e-201	0.926943	0.34	0.005	1.20686e-196	Muscle	ENSENSCSAVG00000002542
7.81098e-197	0.715499	0.311	0.003	1.65421e-192	Muscle	ENSENSCSAVG00000008285
1.86654e-191	0.6426	0.311	0.003	3.95295e-187	Muscle	ENSENSCSAVG00000003465
5.43319e-191	0.719395	0.391	0.012	1.15064e-186	Muscle	ENSENSCSAVG00000000082
2.10261e-190	1.98666	0.349	0.007	4.4529e-186	Muscle	KY2019:KY.Chr2.2303
1.00161e-189	2.25894	0.5	0.03	2.12122e-185	Muscle	KY2019:KY.Chr11.476
7.13383e-185	0.742558	0.294	0.003	1.5108e-180	Muscle	ENSENSCSAVG00000008693
1.31531e-184	0.952893	0.353	0.009	2.78557e-180	Muscle	ENSENSCSAVG00000005070
1.22078e-182	4.17926	0.492	0.031	2.58536e-178	Muscle	KY2019:KY.Chr1.2388
1.07717e-181	2.34927	0.336	0.007	2.28122e-177	Muscle	KY2019:KY.Chr1.2010
1.44125e-176	2.81557	0.336	0.008	3.05228e-172	Muscle	KY2019:KY.Chr1.2387
1.71868e-172	0.906943	0.366	0.012	3.63983e-168	Muscle	KY2019:KY.Chr9.807
1.37095e-163	0.540584	0.282	0.004	2.9034e-159	Muscle	ENSENSCSAVG00000006406
1.20234e-162	1.12009	0.298	0.006	2.54632e-158	Muscle	KY2019:KY.Chr11.575
1.42107e-158	0.944092	0.445	0.029	3.00955e-154	Muscle	ENSENSCSAVG00000006193
1.52424e-158	0.722509	0.261	0.003	3.22804e-154	Muscle	KY2019:KY.Chr14.946
2.39275e-156	0.98718	0.424	0.026	5.06737e-152	Muscle	KY2019:KY.Chr3.1534
1.5621e-151	2.64976	0.29	0.007	3.30821e-147	Muscle	KY2019:KY.Chr1.2580
1.27305e-148	1.75991	0.315	0.011	2.69606e-144	Muscle	KY2019:KY.Chr1.2008
2.05067e-147	2.48587	0.286	0.007	4.34292e-143	Muscle	KY2019:KY.Chr1.2113
7.38512e-144	3.3166	0.794	0.179	1.56402e-139	Muscle	KY2019:KY.Chr4.1167
1.54573e-141	1.32476	0.252	0.005	3.27355e-137	Muscle	KY2019:KY.Chr1.2011
6.57635e-139	1.32601	0.42	0.031	1.39274e-134	Muscle	KY2019:KY.Chr4.1004
3.51505e-138	0.589358	0.29	0.009	7.44417e-134	Muscle	ENSENSCSAVG00000006193
2.32459e-136	1.11677	0.261	0.006	4.92302e-132	Muscle	KY2019:KY.Chr2.2288
1.95992e-134	1.46395	0.66	0.1	4.15073e-130	Muscle	KY2019:KY.Chr3.1382
8.9028e-133	2.20365	1	1	1.88543e-128	Muscle	ENSCSAVG00000012509
2.71831e-131	0.782623	0.282	0.01	5.75683e-127	Muscle	KY2019:KY.Chr11.572
8.99199e-130	2.26665	1	0.996	1.90432e-125	Muscle	cox1
1.14964e-127	2.68495	0.681	0.129	2.43471e-123	Muscle	KY2019:KY.Chr5.1031
3.45002e-126	2.15476	1	0.994	7.30646e-122	Muscle	cox3
1.57579e-123	1.17565	0.529	0.066	3.3372e-119	Muscle	ENSENSCSAVG00000008065
9.39361e-123	1.68101	0.349	0.023	1.98938e-118	Muscle	KY2019:KY.Chr11.281
2.65071e-120	2.21395	1	0.989	5.61367e-116	Muscle	nad2
1.50811e-119	1.84613	0.702	0.144	3.19387e-115	Muscle	KY2019:KY.Chr3.409
8.00325e-119	0.665823	0.252	0.008	1.69493e-114	Muscle	KY2019:KY.Chr11.771
8.00325e-119	0.56466	0.252	0.008	1.69493e-114	Muscle	ENSENSCSAVG00000009932
1.25112e-118	0.570314	0.319	0.018	2.64962e-114	Muscle	ENSENSCSAVG00000002380
1.68693e-117	2.04781	1	0.886	3.57259e-113	Muscle	nad5
2.82666e-112	0.880852	0.387	0.034	5.98631e-108	Muscle	KY2019:KYKY2019:KY.Chr10.629
8.44683e-112	1.84101	0.874	0.312	1.78887e-107	Muscle	ENSENSCSAVG00000011659
2.50181e-111	2.1495	0.996	0.795	5.29833e-107	Muscle	nad3
3.32194e-111	2.12037	0.992	0.798	7.03521e-107	Muscle	nad4
1.54572e-108	2.27188	1	0.935	3.27352e-104	Muscle	nad6
1.71304e-107	1.48553	0.437	0.051	3.62788e-103	Muscle	KY2019:KY.Chr9.1127
7.64948e-106	0.613289	0.412	0.041	1.62001e-101	Muscle	ENSENSCSAVG00000011646
4.86471e-105	0.716139	0.277	0.015	1.03025e-100	Muscle	KY2019:KYKY2019:KY.Chr6.451
8.70907e-104	0.714523	0.261	0.013	1.84441e-99	Muscle	KY2019:KY.Chr2.938
8.69406e-103	0.61613	0.374	0.035	1.84123e-98	Muscle	ENSENSCSAVG00000002225
3.23649e-99	1.3206	0.471	0.068	6.85424e-95	Muscle	KY2019:KY.Chr8.1382
1.05674e-98	2.13548	1	0.971	2.23797e-94	Muscle	nad1
1.09342e-98	2.84802	0.903	0.467	2.31565e-94	Muscle	ENSENSCSAVG00000004060
3.76273e-92	0.647261	0.273	0.019	7.96871e-88	Muscle	KY2019:KY.Chr7.73
1.46185e-91	0.717597	0.319	0.028	3.0959e-87	Muscle	ENSENSCSAVG00000007712
3.28609e-90	1.15063	0.332	0.033	6.95929e-86	Muscle	KY2019:KY.Chr5.1030
1.14205e-87	1.00391	0.282	0.022	2.41864e-83	Muscle	KY2019:KY.Chr9.212
1.14028e-79	0.77136	0.403	0.059	2.41488e-75	Muscle	ENSENSCSAVG00000010232
2.20173e-77	0.55192	0.345	0.04	4.66282e-73	Muscle	ENSENSCSAVG00000011654
1.10327e-76	0.649921	0.269	0.024	2.3365e-72	Muscle	KY2019:KY.Chr7.1014
5.24976e-75	0.752156	0.525	0.106	1.11179e-70	Muscle	Cs-Fgf9
5.56455e-74	0.689376	0.256	0.022	1.17846e-69	Muscle	ENSENSCSAVG00000003997
5.48255e-72	1.15598	0.672	0.202	1.16109e-67	Muscle	ENSENSCSAVG00000011320
9.69098e-70	1.55523	0.55	0.136	2.05236e-65	Muscle	KY2019:KYKY2019:KY.Chr14.639
4.11568e-69	1.35204	0.538	0.13	8.71619e-65	Muscle	KY2019:KY.Chr9.384
6.27346e-69	0.465356	0.315	0.039	1.32859e-64	Muscle	ENSENSCSAVG00000007826
2.31228e-68	1.07953	0.37	0.058	4.89694e-64	Muscle	KY2019:KY.Chr2.18
1.77184e-67	1.29514	0.971	0.685	3.7524e-63	Muscle	cob
9.88805e-64	0.969045	0.748	0.261	2.09409e-59	Muscle	cox2
3.2352e-63	1.00559	0.256	0.027	6.85151e-59	Muscle	KY2019:KY.Chr4.295
6.97316e-59	1.31441	0.924	0.556	1.47678e-54	Muscle	ENSENSCSAVG00000003407
3.40424e-58	1.25855	0.681	0.269	7.20951e-54	Muscle	ENSENSCSAVG00000005700
9.25944e-57	0.643483	0.282	0.039	1.96097e-52	Muscle	KY2019:KY.Chr8.1168
2.87885e-54	0.646809	0.391	0.079	6.09683e-50	Muscle	KY2019:KY.Chr2.479
4.99625e-54	0.544335	0.269	0.036	1.05811e-49	Muscle	KY2019:KY.Chr11.460
2.274e-52	0.762883	0.441	0.104	4.81588e-48	Muscle	KY2019:KY.Chr4.1328
2.83414e-51	0.968887	0.996	0.914	6.00215e-47	Muscle	ENSCSAVG00000012488
1.91737e-50	0.613954	0.273	0.042	4.0606e-46	Muscle	KY2019:KY.Chr12.578
3.69774e-46	1.01909	0.882	0.621	7.83108e-42	Muscle	ENSENSCSAVG00000001132
9.0332e-46	0.822013	0.471	0.134	1.91305e-41	Muscle	KY2019:KY.Chr10.961
1.22717e-45	0.921041	0.714	0.289	2.59891e-41	Muscle	nad4L
3.06496e-43	0.468712	0.349	0.075	6.49098e-39	Muscle	atp6
3.25619e-41	0.68375	0.261	0.045	6.89596e-37	Muscle	ENSENSCSAVG00000008177
1.00614e-39	0.644263	0.286	0.057	2.13081e-35	Muscle	KY2019:KYKY2019:KY.Chr12.265
3.06054e-39	0.780414	0.408	0.119	6.4816e-35	Muscle	KY2019:KY.Chr3.122
4.83158e-34	0.616678	0.445	0.146	1.02323e-29	Muscle	KY2019:KY.Chr3.206
3.09788e-33	0.657416	0.37	0.104	6.56069e-29	Muscle	KY2019:KY.Chr2.1217
5.82313e-31	0.557707	0.345	0.098	1.23322e-26	Muscle	ENSENSCSAVG00000005222
1.41178e-30	0.807315	0.58	0.232	2.98986e-26	Muscle	KY2019:KY.Chr14.240
2.35788e-26	0.437071	0.294	0.083	4.99351e-22	Muscle	ENSENSCSAVG00000006317
3.41035e-26	0.66285	0.739	0.435	7.22243e-22	Muscle	ENSENSCSAVG00000005757
6.79243e-26	0.563897	0.311	0.093	1.4385e-21	Muscle	KY2019:KY.Chr11.1054
4.76264e-24	0.419183	0.265	0.071	1.00863e-19	Muscle	KY2019:KY.Chr4.730
5.60931e-24	0.517182	0.286	0.083	1.18794e-19	Muscle	ENSENSCSAVG00000003857
2.0666e-23	0.895929	0.361	0.136	4.37665e-19	Muscle	KY2019:KY.Chr2.773
2.5973e-22	0.310906	0.252	0.07	5.50056e-18	Muscle	ENSENSCSAVG00000005646
5.33776e-22	0.435876	0.273	0.082	1.13043e-17	Muscle	KY2019:KY.Chr11.958
6.83834e-22	0.499257	0.412	0.16	1.44822e-17	Muscle	KY2019:KYKY2019:KY.Chr14.560
3.5001e-21	0.339247	0.429	0.166	7.41251e-17	Muscle	ENSENSCSAVG00000010941
8.23766e-21	0.491079	0.324	0.113	1.74457e-16	Muscle	ENSENSCSAVG00000003020
2.15078e-20	0.433317	0.294	0.096	4.55491e-16	Muscle	KY2019:KY.Chr1.2165
5.96929e-20	0.350799	0.328	0.115	1.26418e-15	Muscle	KY2019:KY.Chr7.483
2.63079e-19	0.438294	0.286	0.094	5.57148e-15	Muscle	KY2019:KYKY2019:KY.Chr2.384
1.13147e-18	0.806899	0.479	0.244	2.39623e-14	Muscle	KY2019:KYKY2019:KY.Chr9.285
1.23666e-18	0.537423	0.731	0.492	2.61899e-14	Muscle	ENSENSCSAVG00000005619
5.77979e-18	0.469336	0.718	0.431	1.22404e-13	Muscle	ENSENSCSAVG00000007880
7.72141e-18	0.929348	0.702	0.51	1.63524e-13	Muscle	KY2019:KYKY2019:KY.Chr9.86
1.01073e-17	0.386667	0.277	0.098	2.14053e-13	Muscle	KY2019:KY.Chr14.875
1.90836e-17	0.424311	0.954	0.889	4.04152e-13	Muscle	ENSENSCSAVG00000006271
2.22243e-16	0.350903	0.29	0.109	4.70667e-12	Muscle	KY2019:KY.Chr14.441
2.24174e-16	0.411259	0.387	0.165	4.74756e-12	Muscle	KY2019:KY.Chr4.867
1.94964e-14	0.357532	0.269	0.107	4.12894e-10	Muscle	KY2019:KY.Chr1.586
7.48411e-13	0.77049	0.5	0.298	1.58498e-08	Muscle	KY2019:KYKY2019:KY.Chr11.1078
3.1275e-12	0.353614	0.42	0.213	6.62342e-08	Muscle	KY2019:KY.Chr6.34
6.41647e-12	0.392041	0.332	0.155	1.35888e-07	Muscle	KY2019:KY.Chr4.553
1.28744e-11	0.938859	0.538	0.345	2.72655e-07	Muscle	KY2019:KY.Chr11.609
2.81381e-11	0.334976	0.303	0.138	5.95909e-07	Muscle	KY2019:KY.Chr8.188
1.1564e-09	0.383534	0.45	0.27	2.44903e-05	Muscle	ENSENSCSAVG00000007186
1.95304e-09	0.344097	0.311	0.161	4.13616e-05	Muscle	KY2019:KYKY2019:KY.Chr8.1237
0.000352412	0.318168	0.336	0.242	1	Muscle	KY2019:KY.Chr7.1077
1.37437e-280	1.17464	0.472	0.007	2.91063e-276	Neural(b)	ENSENSCSAVG00000006812
3.55429e-223	1.72801	0.411	0.009	7.52728e-219	Neural(b)	KY2019:KY.Chr2.1417
6.23181e-170	1.20035	0.394	0.017	1.31977e-165	Neural(b)	ENSENSCSAVG00000003151
1.3412e-78	0.797874	0.325	0.036	2.8404e-74	Neural(b)	KY2019:KYKY2019:KY.Chr4.243
1.61474e-78	1.05382	0.342	0.04	3.41969e-74	Neural(b)	KY2019:KY.Chr11.146
1.07457e-62	1.0187	0.472	0.105	2.27572e-58	Neural(b)	KY2019:KY.Chr7.483
7.98693e-61	0.854284	0.411	0.078	1.69147e-56	Neural(b)	ENSENSCSAVG00000010443
3.13811e-59	0.976216	0.312	0.046	6.64589e-55	Neural(b)	KY2019:KYKY2019:KY.Chr7.166
2.01594e-53	0.639169	0.281	0.041	4.26936e-49	Neural(b)	KY2019:KY.Chr3.1266
1.26044e-48	0.815387	0.281	0.047	2.66936e-44	Neural(b)	KY2019:KY.Chr11.266
9.88058e-34	1.33333	0.749	0.439	2.09251e-29	Neural(b)	KY2019:KY.Chr7.1157
2.40035e-30	1.37821	0.723	0.459	5.08347e-26	Neural(b)	KY2019:KY.Chr7.1153
1.19378e-27	0.833877	0.39	0.136	2.5282e-23	Neural(b)	KY2019:KYKY2019:KY.Chr4.1216
2.80547e-27	0.616261	0.411	0.143	5.94142e-23	Neural(b)	KY2019:KY.Chr7.937
2.54466e-26	0.658049	0.312	0.093	5.38908e-22	Neural(b)	ENSENSCSAVG00000009704
9.42486e-26	0.65204	0.338	0.108	1.996e-21	Neural(b)	ENSENSCSAVG00000006066
4.41173e-25	0.588929	0.32	0.099	9.34316e-21	Neural(b)	KY2019:KY.Chr7.1152
2.40615e-23	0.755977	0.494	0.214	5.09575e-19	Neural(b)	KY2019:KY.Chr4.1089
1.91824e-22	0.826339	0.398	0.157	4.06244e-18	Neural(b)	KY2019:KY.Chr6.371
1.02237e-19	0.674855	0.273	0.09	2.16517e-15	Neural(b)	KY2019:KY.Chr9.616
2.57203e-18	0.589277	0.398	0.165	5.44704e-14	Neural(b)	ENSENSCSAVG00000000423
2.01785e-17	0.458156	0.342	0.138	4.27341e-13	Neural(b)	ENSENSCSAVG00000005021
7.52295e-17	0.551982	0.264	0.094	1.59321e-12	Neural(b)	KY2019:KY.Chr3.955
5.8995e-16	0.433843	0.277	0.104	1.2494e-11	Neural(b)	KY2019:KYKY2019:KY.Chr1.944
8.71819e-16	0.522591	0.307	0.127	1.84634e-11	Neural(b)	KY2019:KY.Chr4.757
1.18101e-15	0.688519	0.411	0.198	2.50115e-11	Neural(b)	KY2019:KYKY2019:KY.Chr14.999
1.25971e-15	0.594775	0.558	0.3	2.66781e-11	Neural(b)	KY2019:KY.Chr11.686
3.68594e-15	0.518922	0.853	0.637	7.80608e-11	Neural(b)	ENSENSCSAVG00000010988
5.18414e-15	0.461949	0.887	0.747	1.0979e-10	Neural(b)	ENSENSCSAVG00000008470
6.992e-15	0.693167	0.372	0.177	1.48077e-10	Neural(b)	KY2019:KY.Chr9.48
8.29534e-15	0.623234	0.498	0.264	1.75679e-10	Neural(b)	KY2019:KYKY2019:KY.Chr9.467
1.759e-14	0.699319	0.351	0.165	3.7252e-10	Neural(b)	KY2019:KYKY2019:KY.Chr2.1149
3.7775e-14	0.941726	0.359	0.18	7.99999e-10	Neural(b)	ENSENSCSAVG00000002442
5.46066e-14	0.42094	0.312	0.13	1.15646e-09	Neural(b)	ENSENSCSAVG00000007523
1.20991e-13	0.965214	0.277	0.118	2.56234e-09	Neural(b)	ENSENSCSAVG00000002465
3.57701e-12	1.09847	0.377	0.211	7.57539e-08	Neural(b)	ENSENSCSAVG00000002450
2.16469e-11	0.515229	0.615	0.385	4.58438e-07	Neural(b)	KY2019:KY.Chr7.359
3.62526e-11	0.553165	0.463	0.288	7.67757e-07	Neural(b)	KY2019:KY.Chr9.62
4.15521e-11	0.530179	0.823	0.686	8.79991e-07	Neural(b)	KY2019:KYKY2019:KY.Chr9.987
4.39871e-11	0.679894	0.273	0.132	9.31559e-07	Neural(b)	ENSENSCSAVG00000002459
1.25367e-10	0.407287	0.931	0.876	2.65502e-06	Neural(b)	ENSENSCSAVG00000002008
2.00495e-10	0.469511	0.667	0.461	4.24608e-06	Neural(b)	KY2019:KYKY2019:KY.Chr7.1160
3.27666e-10	0.412263	0.355	0.188	6.9393e-06	Neural(b)	KY2019:KY.Chr1.577
1.97778e-09	0.490829	0.273	0.136	4.18854e-05	Neural(b)	KY2019:KY.Chr5.870
4.46788e-09	0.333699	0.701	0.501	9.46208e-05	Neural(b)	KY2019:KYKY2019:KY.Chr4.684
6.86191e-09	0.576725	0.307	0.165	0.000145322	Neural(b)	KY2019:KY.Chr9.1057
1.22844e-08	0.584502	0.732	0.599	0.000260158	Neural(b)	KY2019:KYKY2019:KY.Chr7.598
1.85083e-08	0.409502	0.667	0.483	0.000391968	Neural(b)	ENSENSCSAVG00000007297
2.24489e-08	0.349279	0.381	0.217	0.000475424	Neural(b)	KY2019:KYKY2019:KY.Chr7.1017
4.47851e-08	0.465129	0.844	0.721	0.000948458	Neural(b)	KY2019:KY.Chr11.1344
5.86663e-08	0.531578	0.346	0.204	0.00124244	Neural(b)	KY2019:KY.Chr2.519
6.95701e-08	0.76383	0.481	0.34	0.00147336	Neural(b)	KY2019:KYKY2019:KY.UAContig31.10
7.62603e-08	0.367806	0.325	0.182	0.00161504	Neural(b)	KY2019:KY.Chr8.613
1.05572e-07	0.60563	0.74	0.611	0.0022358	Neural(b)	KY2019:KY.Chr14.384
1.57617e-07	0.370489	0.554	0.386	0.00333801	Neural(b)	ENSENSCSAVG00000004666
2.07343e-07	0.564637	0.355	0.209	0.00439112	Neural(b)	KY2019:KYKY2019:KY.Chr11.80
2.38982e-07	0.336968	0.892	0.831	0.00506116	Neural(b)	ENSENSCSAVG00000011720
3.52847e-07	0.438559	0.411	0.252	0.0074726	Neural(b)	KY2019:KY.Chr11.363
8.03116e-07	0.40914	0.398	0.258	0.0170084	Neural(b)	ENSENSCSAVG00000002674
8.75091e-07	0.521329	0.303	0.18	0.0185327	Neural(b)	KY2019:KY.Chr5.758
1.64014e-06	0.500615	0.372	0.25	0.034735	Neural(b)	KY2019:KY.Chr8.1162
1.8321e-06	0.351625	0.277	0.163	0.0388002	Neural(b)	KY2019:KY.Chr14.640
2.07466e-06	0.39437	0.706	0.577	0.0439373	Neural(b)	ENSENSCSAVG00000007564
2.6155e-06	0.420487	0.537	0.405	0.055391	Neural(b)	KY2019:KY.Chr3.1545
4.23942e-06	0.455309	0.641	0.539	0.0897824	Neural(b)	KY2019:KY.Chr11.160
7.92175e-06	0.440034	0.494	0.362	0.167767	Neural(b)	KY2019:KY.Chr9.1050
9.1062e-06	0.345611	0.26	0.153	0.192851	Neural(b)	ENSENSCSAVG00000004539
1.14782e-05	0.472662	0.32	0.201	0.243085	Neural(b)	KY2019:KY.Chr9.379
1.28324e-05	0.328096	0.58	0.455	0.271764	Neural(b)	ENSENSCSAVG00000004388
1.7368e-05	0.301873	0.558	0.419	0.367819	Neural(b)	ENSENSCSAVG00000001425
2.71908e-05	0.33834	0.463	0.343	0.575848	Neural(b)	KY2019:KYKY2019:KY.Chr1.1615
2.81826e-05	0.312967	0.532	0.413	0.59685	Neural(b)	KY2019:KY.Chr13.79
3.33402e-05	0.320226	0.316	0.21	0.706079	Neural(b)	KY2019:KY.Chr13.218
4.4835e-05	0.390358	0.385	0.269	0.949515	Neural(b)	KY2019:KYKY2019:KY.Chr11.121
0.000135688	0.445214	0.325	0.23	1	Neural(b)	KY2019:KYKY2019:KY.Chr13.3
0.000182339	0.396092	0.42	0.311	1	Neural(b)	ENSENSCSAVG00000001302
0.000306377	0.373798	0.255	0.166	1	Neural(b)	KY2019:KY.Chr3.1211
0.000516293	0.302441	0.251	0.169	1	Neural(b)	KY2019:KY.Chr8.983
0.000855388	0.331667	0.268	0.188	1	Neural(b)	KY2019:KYKY2019:KY.Chr9.276
0.00160586	0.303735	0.576	0.493	1	Neural(b)	ENSENSCSAVG00000001651
0.00253963	0.341268	0.26	0.183	1	Neural(b)	KY2019:KY.Chr3.1040
0.00265905	0.305859	0.463	0.374	1	Neural(b)	KY2019:KY.Chr4.229
0.00271442	0.311215	0.264	0.193	1	Neural(b)	KY2019:KY.Chr2.771
2.45604e-206	1.74501	0.689	0.039	5.2014e-202	Endoderm	KY2019:KY.Chr10.763
5.81681e-205	1.03605	0.519	0.017	1.23188e-200	Endoderm	ENSENSCSAVG00000005749
4.70994e-195	1.09969	0.422	0.009	9.97472e-191	Endoderm	KY2019:KY.Chr9.1064
2.44569e-188	1.32536	0.585	0.028	5.17947e-184	Endoderm	ENSENSCSAVG00000009903
3.1868e-174	1.69771	0.489	0.02	6.749e-170	Endoderm	KY2019:KY.Chr14.1115
2.74249e-157	1.06864	0.459	0.019	5.80804e-153	Endoderm	KY2019:KY.Chr10.964
7.19374e-149	1.31196	0.541	0.033	1.52349e-144	Endoderm	KY2019:KY.Chr10.1029
4.59672e-142	1.47919	0.548	0.037	9.73493e-138	Endoderm	ENSENSCSAVG00000001126
1.41703e-133	2.57976	0.911	0.151	3.00098e-129	Endoderm	ENSENSCSAVG00000000423
5.90109e-115	1.66319	0.822	0.12	1.24973e-110	Endoderm	ENSENSCSAVG00000002241
1.72273e-114	0.985735	0.43	0.027	3.64839e-110	Endoderm	KY2019:KY.Chr3.269
1.38382e-106	0.874865	0.289	0.011	2.93066e-102	Endoderm	KY2019:KYKY2019:KY.Chr2.1129
9.11707e-105	1.05748	0.563	0.057	1.93081e-100	Endoderm	ENSENSCSAVG00000000590
1.13911e-104	1.485	0.6	0.066	2.41241e-100	Endoderm	ENSENSCSAVG00000011057
5.21259e-94	0.97736	0.504	0.05	1.10392e-89	Endoderm	ENSENSCSAVG00000005332
6.26934e-90	0.752386	0.304	0.016	1.32772e-85	Endoderm	KY2019:KY.Chr11.691
4.69645e-88	0.553055	0.267	0.012	9.94615e-84	Endoderm	KY2019:KY.Chr10.696
2.17902e-87	1.22776	0.541	0.064	4.61472e-83	Endoderm	ENSENSCSAVG00000007533
2.40229e-85	1.58595	0.496	0.056	5.08756e-81	Endoderm	KY2019:KYKY2019:KY.Chr8.757
3.54821e-85	0.917973	0.593	0.077	7.5144e-81	Endoderm	ENSENSCSAVG00000005769
1.4336e-82	1.31884	0.556	0.072	3.03608e-78	Endoderm	KY2019:KY.Chr12.93
1.63324e-82	1.51304	0.807	0.166	3.45888e-78	Endoderm	ENSENSCSAVG00000008768
8.85943e-81	2.38571	0.615	0.101	1.87625e-76	Endoderm	KY2019:KY.Chr6.644
2.21002e-78	0.688268	0.304	0.019	4.68038e-74	Endoderm	ENSENSCSAVG00000009397
9.10861e-78	0.827196	0.341	0.026	1.92902e-73	Endoderm	KY2019:KY.Chr2.1589
4.91634e-77	0.572199	0.259	0.014	1.04118e-72	Endoderm	ENSENSCSAVG00000006887
7.40584e-76	1.49723	0.281	0.017	1.56841e-71	Endoderm	KY2019:KY.Chr1.2070
5.61449e-75	1.33758	0.593	0.092	1.18904e-70	Endoderm	KY2019:KYKY2019:KY.Chr2.1305
1.3485e-74	0.890981	0.304	0.021	2.85585e-70	Endoderm	KY2019:KY.Chr4.938
4.75272e-74	0.634184	0.326	0.025	1.00653e-69	Endoderm	KY2019:KY.Chr14.411
2.75174e-73	1.04374	0.504	0.066	5.82764e-69	Endoderm	ENSENSCSAVG00000001806
1.54997e-70	0.659382	0.333	0.028	3.28253e-66	Endoderm	ENSENSCSAVG00000010135
1.20558e-67	0.484874	0.274	0.019	2.55317e-63	Endoderm	KY2019:KY.Chr9.90
1.09752e-62	0.80701	0.363	0.039	2.32433e-58	Endoderm	KY2019:KY.Chr13.449
1.29748e-60	1.07332	0.615	0.122	2.7478e-56	Endoderm	ENSENSCSAVG00000000017
8.43606e-60	0.568642	0.333	0.034	1.78659e-55	Endoderm	KY2019:KY.Chr11.830
1.9037e-57	0.779862	0.496	0.081	4.03166e-53	Endoderm	ENSENSCSAVG00000009285
4.39029e-57	0.422661	0.252	0.019	9.29775e-53	Endoderm	ENSENSCSAVG00000006710
6.19056e-56	0.569312	0.296	0.028	1.31104e-51	Endoderm	KY2019:KY.Chr1.238
1.77855e-55	0.492021	0.274	0.024	3.76661e-51	Endoderm	KY2019:KY.Chr6.133
9.00731e-54	1.23364	0.481	0.083	1.90757e-49	Endoderm	KY2019:KYKY2019:KY.Chr1.859
9.86787e-54	1.17729	0.77	0.22	2.08982e-49	Endoderm	Cs-OTX
1.23566e-53	1.37205	0.822	0.267	2.61688e-49	Endoderm	ENSENSCSAVG00000010045
2.47321e-52	1.2024	0.43	0.07	5.23776e-48	Endoderm	KY2019:KY.Chr4.560
4.401e-52	1.12055	0.437	0.07	9.32044e-48	Endoderm	KY2019:KYKY2019:KY.Chr6.141
1.48755e-51	1.2265	0.719	0.203	3.15034e-47	Endoderm	ENSENSCSAVG00000004649
1.36158e-49	0.761229	0.444	0.075	2.88355e-45	Endoderm	KY2019:KYKY2019:KY.Chr5.1020
1.72718e-49	0.755751	0.4	0.061	3.65782e-45	Endoderm	ENSENSCSAVG00000005847
4.38492e-49	1.25737	0.637	0.159	9.28639e-45	Endoderm	KY2019:KYKY2019:KY.Chr14.560
6.48203e-48	0.568578	0.341	0.045	1.37276e-43	Endoderm	KY2019:KY.Chr10.182
1.45025e-46	0.657333	0.348	0.05	3.07135e-42	Endoderm	KY2019:KY.Chr8.326
4.98073e-46	0.528055	0.333	0.045	1.05482e-41	Endoderm	ENSENSCSAVG00000004390
1.10955e-45	0.371042	0.267	0.028	2.3498e-41	Endoderm	KY2019:KY.Chr12.954
3.21939e-45	1.26872	0.756	0.236	6.81802e-41	Endoderm	KY2019:KY.Chr14.240
6.13158e-45	0.62808	0.341	0.048	1.29855e-40	Endoderm	KY2019:KY.Chr11.554
7.12394e-44	1.21493	0.311	0.041	1.50871e-39	Endoderm	KY2019:KY.Chr6.477
8.41144e-44	0.652155	0.311	0.041	1.78137e-39	Endoderm	KY2019:KY.Chr9.961
1.89133e-43	0.379617	0.267	0.03	4.00545e-39	Endoderm	KY2019:KY.Chr12.746
5.59592e-43	0.957629	0.622	0.162	1.1851e-38	Endoderm	KY2019:KY.Chr4.867
3.6736e-42	0.550698	0.274	0.033	7.77994e-38	Endoderm	KY2019:KY.Chr9.393
9.40733e-42	0.473822	0.267	0.031	1.99228e-37	Endoderm	KY2019:KY.Chr11.757
2.52467e-40	1.00504	0.333	0.053	5.34674e-36	Endoderm	KY2019:KYKY2019:KY.Chr6.113
8.40891e-40	1.22729	0.667	0.215	1.78084e-35	Endoderm	KY2019:KY.Chr4.1089
1.03343e-39	1.05188	0.541	0.135	2.18859e-35	Endoderm	KY2019:KY.Chr2.773
2.73838e-39	0.651517	0.415	0.08	5.79934e-35	Endoderm	KY2019:KY.Chr7.425
1.83281e-38	0.679668	0.474	0.103	3.88153e-34	Endoderm	KY2019:KY.Chr3.1212
2.32627e-38	1.63573	0.689	0.252	4.92657e-34	Endoderm	KY2019:KY.Chr4.13
6.41594e-38	0.634952	0.6	0.151	1.35877e-33	Endoderm	ENSENSCSAVG00000002246
5.34166e-37	0.405987	0.252	0.031	1.13126e-32	Endoderm	KY2019:KY.Chr14.46
2.54097e-35	1.94014	0.652	0.228	5.38127e-31	Endoderm	KY2019:KY.Chr6.679
1.17466e-34	0.543797	0.311	0.051	2.48769e-30	Endoderm	KY2019:KY.Chr10.1216
1.78985e-34	0.805635	0.37	0.073	3.79055e-30	Endoderm	KY2019:KY.Chr2.926
4.47214e-34	0.822334	0.615	0.185	9.47111e-30	Endoderm	KY2019:KY.Chr3.580
1.77535e-33	1.34599	0.541	0.166	3.75984e-29	Endoderm	KY2019:KY.Chr13.240
3.21396e-33	0.372335	0.252	0.035	6.80653e-29	Endoderm	KY2019:KY.Chr10.1385
5.30591e-33	0.979515	0.926	0.466	1.12368e-28	Endoderm	ENSENSCSAVG00000009625
1.00455e-32	0.698096	0.363	0.073	2.12745e-28	Endoderm	KY2019:KYKY2019:KY.Chr1.1986
1.18164e-32	1.09327	0.489	0.141	2.50247e-28	Endoderm	KY2019:KY.Chr1.1768
2.57588e-32	0.994667	0.519	0.151	5.4552e-28	Endoderm	KY2019:KY.Chr13.326
6.47083e-32	0.495105	0.259	0.039	1.37039e-27	Endoderm	KY2019:KY.Chr4.8
1.95205e-31	0.709111	0.326	0.063	4.13405e-27	Endoderm	KY2019:KYKY2019:KY.Chr1.1610
9.56972e-31	1.02749	0.519	0.154	2.02668e-26	Endoderm	KY2019:KY.Chr11.1167
9.21164e-30	0.565243	0.356	0.073	1.95084e-25	Endoderm	KY2019:KYKY2019:KY.Chr1.1059
9.53498e-30	0.576141	0.311	0.059	2.01932e-25	Endoderm	KY2019:KY.Chr13.303
2.42696e-29	1.09681	0.815	0.379	5.13981e-25	Endoderm	ENSENSCSAVG00000005319
3.69372e-28	0.560979	0.326	0.068	7.82256e-24	Endoderm	KY2019:KY.Chr4.1219
5.42851e-28	0.781001	0.504	0.152	1.14965e-23	Endoderm	KY2019:KY.Chr3.887
5.645e-27	0.516815	0.267	0.048	1.1955e-22	Endoderm	ENSENSCSAVG00000009608
1.39611e-26	0.961156	0.407	0.107	2.95668e-22	Endoderm	KY2019:KY.Chr11.1198
1.41576e-26	0.818986	0.407	0.107	2.99829e-22	Endoderm	ENSENSCSAVG00000007054
1.61428e-26	1.04973	0.881	0.534	3.41873e-22	Endoderm	KY2019:KY.Chr3.405
1.82602e-26	0.992812	0.563	0.205	3.86714e-22	Endoderm	KY2019:KY.Chr8.607
1.5505e-25	0.441209	0.333	0.074	3.28366e-21	Endoderm	ENSENSCSAVG00000002183
2.27345e-25	0.898152	0.504	0.17	4.81471e-21	Endoderm	KY2019:KY.Chr9.382
2.45856e-25	0.913247	0.252	0.047	5.20673e-21	Endoderm	KY2019:KY.Chr1.2541
2.60709e-25	0.857102	0.4	0.108	5.52131e-21	Endoderm	KY2019:KY.Chr11.1139
5.97405e-24	0.721808	0.481	0.151	1.26519e-19	Endoderm	KY2019:KY.Chr4.943
2.69716e-23	0.577804	0.281	0.06	5.71205e-19	Endoderm	KY2019:KY.Chr1.945
2.88361e-23	0.66998	0.459	0.14	6.10692e-19	Endoderm	KY2019:KYKY2019:KY.Chr4.1216
4.81507e-23	0.824459	0.304	0.071	1.01973e-18	Endoderm	KY2019:KYKY2019:KY.Chr6.142
7.58936e-23	0.560708	0.333	0.083	1.60727e-18	Endoderm	KY2019:KY.Chr1.1703
8.1537e-23	1.26589	0.719	0.386	1.72679e-18	Endoderm	KY2019:KYKY2019:KY.Chr6.533
5.17953e-22	0.742637	0.259	0.056	1.09692e-17	Endoderm	KY2019:KYKY2019:KY.Chr7.166
7.76676e-22	0.340919	0.252	0.051	1.64485e-17	Endoderm	KY2019:KY.Chr1.1807
8.82985e-22	0.541758	0.348	0.093	1.86998e-17	Endoderm	KY2019:KY.Chr12.992
1.48722e-21	0.571194	0.274	0.061	3.14964e-17	Endoderm	KY2019:KYKY2019:KY.Chr6.140
1.56526e-21	0.442303	0.259	0.056	3.31491e-17	Endoderm	ENSENSCSAVG00000006954
1.73376e-21	0.723117	0.489	0.176	3.67176e-17	Endoderm	KY2019:KY.Chr5.758
3.02346e-21	0.97174	0.607	0.286	6.40309e-17	Endoderm	KY2019:KY.Chr12.479
1.36181e-20	0.536806	0.422	0.135	2.88403e-16	Endoderm	KY2019:KY.Chr14.333
1.7567e-20	0.591248	0.452	0.155	3.72035e-16	Endoderm	ENSENSCSAVG00000007881
1.95577e-20	0.561474	0.467	0.155	4.14193e-16	Endoderm	ENSENSCSAVG00000009605
3.63185e-20	0.957297	0.437	0.152	7.69154e-16	Endoderm	KY2019:KY.Chr11.722
6.20059e-20	0.446985	0.281	0.068	1.31316e-15	Endoderm	KY2019:KY.Chr2.472
1.42178e-19	0.885765	0.733	0.401	3.01105e-15	Endoderm	KY2019:KY.Chr3.1545
1.51147e-19	0.46198	0.348	0.098	3.20099e-15	Endoderm	ENSENSCSAVG00000009704
3.08538e-19	0.549707	0.378	0.115	6.53422e-15	Endoderm	KY2019:KY.Chr7.1022
4.22997e-19	0.376443	0.281	0.068	8.95822e-15	Endoderm	KY2019:KY.Chr10.102
4.95814e-19	1.0634	0.63	0.305	1.05003e-14	Endoderm	KY2019:KY.Chr11.686
1.11001e-18	0.671161	0.889	0.649	2.35077e-14	Endoderm	ENSENSCSAVG00000010250
1.3539e-18	0.706914	0.496	0.19	2.86728e-14	Endoderm	KY2019:KY.Chr6.508
1.40447e-18	0.652854	0.615	0.276	2.97439e-14	Endoderm	ENSENSCSAVG00000007817
6.31937e-18	0.440763	0.274	0.071	1.33832e-13	Endoderm	ENSENSCSAVG00000001514
1.32019e-17	0.530312	0.363	0.114	2.7959e-13	Endoderm	ENSENSCSAVG00000002577
5.87445e-17	0.657693	0.437	0.165	1.24409e-12	Endoderm	KY2019:KY.Chr9.149
8.45655e-17	0.565568	0.437	0.157	1.79093e-12	Endoderm	KY2019:KY.Chr14.351
3.09917e-16	0.504243	0.4	0.143	6.56343e-12	Endoderm	KY2019:KY.Chr3.220
5.65487e-16	0.388224	0.259	0.068	1.19759e-11	Endoderm	KY2019:KY.Chr1.1785
8.60615e-16	0.639135	0.556	0.256	1.82261e-11	Endoderm	ENSENSCSAVG00000000290
1.30128e-15	0.467	0.63	0.295	2.75584e-11	Endoderm	ENSENSCSAVG00000004827
1.39165e-15	0.503749	0.415	0.155	2.94723e-11	Endoderm	KY2019:KY.Chr14.62
1.39562e-15	0.427707	0.444	0.164	2.95564e-11	Endoderm	ENSENSCSAVG00000010585
1.53146e-15	0.536297	0.274	0.077	3.24332e-11	Endoderm	KY2019:KY.Chr4.730
1.53668e-15	0.366201	0.311	0.094	3.25438e-11	Endoderm	KY2019:KY.Chr3.217
2.369e-15	0.463643	0.526	0.223	5.01707e-11	Endoderm	ENSENSCSAVG00000001133
4.11737e-15	0.474324	0.289	0.088	8.71977e-11	Endoderm	ENSENSCSAVG00000009196
1.61381e-14	0.527419	0.311	0.101	3.41773e-10	Endoderm	KY2019:KY.Chr14.595
4.38376e-14	0.518576	0.452	0.181	9.28394e-10	Endoderm	KY2019:KY.Chr8.613
5.52539e-14	0.820486	0.304	0.104	1.17017e-09	Endoderm	KY2019:KY.Chr1.2436
5.77692e-14	0.467839	0.333	0.116	1.22344e-09	Endoderm	ENSENSCSAVG00000011249
6.81673e-14	0.402481	0.356	0.126	1.44365e-09	Endoderm	Cs-Fgf9
7.29414e-14	0.441069	0.252	0.072	1.54475e-09	Endoderm	KY2019:KY.Chr1.620
7.35631e-14	0.582099	0.963	0.825	1.55792e-09	Endoderm	ENSENSCSAVG00000004193
8.32423e-14	0.815132	0.83	0.614	1.7629e-09	Endoderm	KY2019:KY.Chr14.194
1.09101e-13	0.467593	0.956	0.887	2.31053e-09	Endoderm	ENSENSCSAVG00000006064
1.62681e-13	0.520155	0.252	0.077	3.44525e-09	Endoderm	ENSENSCSAVG00000003655
1.66241e-13	0.377516	0.311	0.107	3.52066e-09	Endoderm	KY2019:KY.Chr12.937
1.89535e-13	0.468291	0.319	0.11	4.01397e-09	Endoderm	ENSENSCSAVG00000009468
1.99147e-13	0.469803	0.378	0.146	4.21753e-09	Endoderm	KY2019:KY.Chr4.1336
2.11272e-13	0.407739	0.385	0.148	4.47431e-09	Endoderm	KY2019:KY.Chr2.865
3.87822e-13	0.427217	0.319	0.11	8.2133e-09	Endoderm	KY2019:KY.Chr1.586
3.94861e-13	0.380699	0.311	0.107	8.36236e-09	Endoderm	KY2019:KY.Chr3.930
4.40492e-13	0.307539	0.289	0.094	9.32873e-09	Endoderm	KY2019:KY.Chr3.1510
5.42704e-13	0.36475	0.304	0.103	1.14934e-08	Endoderm	KY2019:KY.Chr10.16
6.85265e-13	0.389625	0.385	0.151	1.45125e-08	Endoderm	KY2019:KY.Chr14.246
8.53313e-13	0.554869	0.519	0.257	1.80715e-08	Endoderm	ENSENSCSAVG00000010226
1.47015e-12	0.580056	0.674	0.409	3.11348e-08	Endoderm	ENSENSCSAVG00000011040
2.67729e-12	0.409658	0.311	0.114	5.66996e-08	Endoderm	KY2019:KY.Chr3.905
3.05549e-12	0.529842	0.348	0.136	6.47093e-08	Endoderm	KY2019:KY.Chr11.1273
3.14024e-12	0.540889	0.407	0.175	6.6504e-08	Endoderm	KY2019:KY.Chr2.246
5.19206e-12	0.399639	0.444	0.195	1.09958e-07	Endoderm	KY2019:KY.Chr10.284
6.52721e-12	0.581949	0.415	0.186	1.38233e-07	Endoderm	KY2019:KY.Chr5.780
8.29815e-12	0.370879	0.326	0.121	1.75738e-07	Endoderm	ENSENSCSAVG00000009074
1.01443e-11	0.485381	0.267	0.091	2.14835e-07	Endoderm	KY2019:KY.Chr4.994
1.18365e-11	0.657322	0.674	0.402	2.50673e-07	Endoderm	KY2019:KY.Chr1.28
1.99182e-11	0.630617	0.785	0.542	4.21828e-07	Endoderm	KY2019:KYKY2019:KY.Chr1.1478
2.38803e-11	0.428662	0.385	0.158	5.05736e-07	Endoderm	KY2019:KY.Chr4.553
3.58774e-11	0.40893	0.296	0.11	7.59811e-07	Endoderm	KY2019:KY.Chr14.1013
4.20587e-11	0.458051	0.785	0.507	8.90719e-07	Endoderm	ENSENSCSAVG00000011011
4.52418e-11	0.453015	0.978	0.831	9.58131e-07	Endoderm	ENSENSCSAVG00000005707
7.6237e-11	0.46505	0.333	0.133	1.61455e-06	Endoderm	KY2019:KY.Chr8.672
8.16641e-11	0.698252	0.807	0.6	1.72948e-06	Endoderm	KY2019:KYKY2019:KY.Chr7.598
1.46112e-10	0.302163	0.363	0.15	3.09435e-06	Endoderm	ENSENSCSAVG00000006012
1.57359e-10	0.514193	0.304	0.124	3.33254e-06	Endoderm	KY2019:KY.Chr3.763
1.57697e-10	0.577035	0.541	0.29	3.3397e-06	Endoderm	KY2019:KY.Chr9.62
1.9178e-10	0.36188	0.407	0.175	4.06152e-06	Endoderm	ENSENSCSAVG00000010941
2.12751e-10	0.48872	0.637	0.381	4.50564e-06	Endoderm	ENSENSCSAVG00000011122
2.31968e-10	0.408349	0.444	0.213	4.91261e-06	Endoderm	ENSENSCSAVG00000004835
2.65816e-10	0.376093	0.993	0.932	5.62946e-06	Endoderm	ENSENSCSAVG00000007153
3.01401e-10	0.51475	0.415	0.2	6.38307e-06	Endoderm	KY2019:KY.Chr3.1551
4.15108e-10	0.396998	0.43	0.198	8.79116e-06	Endoderm	KY2019:KYKY2019:KY.Chr10.187
4.79411e-10	0.476728	0.319	0.134	1.0153e-05	Endoderm	KY2019:KY.Chr4.1221
5.14025e-10	0.492716	0.696	0.458	1.0886e-05	Endoderm	ENSENSCSAVG00000002439
5.20267e-10	0.501783	0.778	0.541	1.10182e-05	Endoderm	ENSENSCSAVG00000002305
5.20554e-10	0.336459	0.393	0.175	1.10243e-05	Endoderm	KY2019:KY.Chr7.238
7.164e-10	0.31703	0.267	0.098	1.51719e-05	Endoderm	KY2019:KY.Chr1.33
7.62e-10	0.44933	0.326	0.139	1.61376e-05	Endoderm	KY2019:KY.Chr7.401
9.44011e-10	0.447587	0.607	0.372	1.99923e-05	Endoderm	ENSENSCSAVG00000005309
1.37172e-09	0.578179	0.607	0.377	2.90503e-05	Endoderm	KY2019:KYKY2019:KY.Chr12.573
1.60653e-09	0.635497	0.578	0.353	3.4023e-05	Endoderm	KY2019:KY.Chr1.1305
1.8394e-09	0.460692	0.341	0.148	3.89549e-05	Endoderm	KY2019:KY.Chr2.2064
1.91327e-09	0.407191	0.422	0.206	4.05192e-05	Endoderm	KY2019:KY.Chr11.1122
2.03932e-09	0.366262	0.407	0.19	4.31888e-05	Endoderm	ENSENSCSAVG00000000258
2.86052e-09	0.533415	0.57	0.332	6.058e-05	Endoderm	ENSENSCSAVG00000004097
3.94703e-09	0.342337	0.341	0.151	8.35902e-05	Endoderm	ENSENSCSAVG00000001469
5.09015e-09	0.359226	0.274	0.109	0.000107799	Endoderm	KY2019:KY.Chr11.102
5.74632e-09	0.418018	0.933	0.79	0.000121696	Endoderm	ENSENSCSAVG00000007321
6.88851e-09	0.437496	0.348	0.156	0.000145885	Endoderm	ENSENSCSAVG00000011124
7.42581e-09	0.585385	0.4	0.2	0.000157264	Endoderm	KY2019:KY.Chr2.2121
8.38976e-09	0.356375	0.341	0.154	0.000177678	Endoderm	KY2019:KY.Chr7.937
9.51761e-09	0.326046	0.289	0.12	0.000201564	Endoderm	KY2019:KY.Chr1.143
1.08378e-08	0.381613	0.607	0.361	0.000229524	Endoderm	ENSENSCSAVG00000008977
1.09569e-08	0.374047	0.911	0.803	0.000232046	Endoderm	ENSENSCSAVG00000009218
1.29477e-08	0.405157	0.304	0.13	0.000274207	Endoderm	KY2019:KY.Chr6.487
1.58877e-08	0.453732	0.363	0.174	0.000336469	Endoderm	KY2019:KY.Chr4.1222
1.65579e-08	0.36871	0.333	0.152	0.000350663	Endoderm	KY2019:KY.Chr2.134
2.99481e-08	0.324988	0.319	0.146	0.000634241	Endoderm	KY2019:KY.Chr5.380
3.51857e-08	0.381856	0.644	0.423	0.000745163	Endoderm	ENSENSCSAVG00000010633
4.09065e-08	0.61909	0.467	0.269	0.000866317	Endoderm	KY2019:KYKY2019:KY.Chr11.121
4.52145e-08	0.324579	0.259	0.108	0.000957553	Endoderm	KY2019:KY.Chr1.1723
4.98267e-08	0.34766	0.348	0.165	0.00105523	Endoderm	KY2019:KYKY2019:KY.Chr8.1237
4.99271e-08	0.511122	0.452	0.25	0.00105736	Endoderm	KY2019:KY.Chr8.1162
5.80392e-08	0.318081	0.274	0.116	0.00122915	Endoderm	KY2019:KY.Chr5.346
6.99721e-08	0.438569	0.793	0.631	0.00148187	Endoderm	ENSENSCSAVG00000003931
8.35621e-08	0.365317	0.667	0.429	0.00176968	Endoderm	ENSENSCSAVG00000000028
1.06606e-07	0.393643	0.63	0.412	0.0022577	Endoderm	ENSENSCSAVG00000007780
1.12167e-07	0.48535	0.681	0.461	0.00237547	Endoderm	KY2019:KY.Chr3.1434
1.23198e-07	0.428895	0.348	0.177	0.00260908	Endoderm	KY2019:KY.Chr1.75
1.29997e-07	0.375233	0.326	0.16	0.00275308	Endoderm	KY2019:KY.Chr9.154
1.4669e-07	0.39449	0.837	0.645	0.00310661	Endoderm	ENSENSCSAVG00000010344
2.05413e-07	0.407816	0.519	0.313	0.00435023	Endoderm	KY2019:KYKY2019:KY.Chr12.574
2.12539e-07	0.515885	0.341	0.172	0.00450116	Endoderm	ENSENSCSAVG00000008388
2.91545e-07	0.621376	0.6	0.418	0.00617434	Endoderm	KY2019:KY.Chr6.262
2.92538e-07	0.305935	0.793	0.572	0.00619538	Endoderm	ENSENSCSAVG00000003407
3.2144e-07	0.38056	0.289	0.136	0.00680746	Endoderm	KY2019:KY.Chr8.723
3.90775e-07	0.345946	0.696	0.454	0.00827582	Endoderm	ENSENSCSAVG00000003537
4.46494e-07	0.369704	0.504	0.313	0.00945584	Endoderm	ENSENSCSAVG00000004929
4.48107e-07	0.352465	0.926	0.829	0.00949001	Endoderm	ENSENSCSAVG00000010662
6.72365e-07	0.338818	0.267	0.12	0.0142394	Endoderm	KY2019:KY.Chr4.967
7.25745e-07	0.333295	0.415	0.226	0.0153698	Endoderm	KY2019:KY.Chr5.722
7.38224e-07	0.395909	0.904	0.737	0.0156341	Endoderm	ENSENSCSAVG00000007890
9.37457e-07	0.354434	0.267	0.125	0.0198535	Endoderm	KY2019:KY.Chr8.1107
9.77308e-07	0.366128	0.407	0.228	0.0206974	Endoderm	ENSENSCSAVG00000010283
1.01548e-06	0.432582	0.822	0.626	0.0215058	Endoderm	ENSENSCSAVG00000000565
1.03707e-06	0.442454	0.259	0.122	0.0219631	Endoderm	KY2019:KYKY2019:KY.Chr1.2238
1.11273e-06	0.364894	0.57	0.36	0.0235653	Endoderm	ENSENSCSAVG00000008162
1.19507e-06	0.403527	0.356	0.191	0.0253092	Endoderm	KY2019:KY.Chr2.771
1.38133e-06	0.73869	0.326	0.172	0.0292538	Endoderm	KY2019:KY.Chr1.2459
1.9664e-06	0.377217	0.933	0.799	0.0416445	Endoderm	ENSENSCSAVG00000007064
2.1525e-06	0.337722	0.696	0.506	0.0455857	Endoderm	ENSENSCSAVG00000010324
3.19649e-06	0.484822	0.444	0.271	0.0676952	Endoderm	KY2019:KY.Chr1.1938
3.70391e-06	0.322527	0.267	0.13	0.0784414	Endoderm	KY2019:KY.Chr10.704
3.74178e-06	0.477775	0.667	0.477	0.0792435	Endoderm	KY2019:KY.Chr5.344
4.58852e-06	0.373235	0.696	0.495	0.0971757	Endoderm	ENSENSCSAVG00000001889
5.81729e-06	0.318246	0.37	0.21	0.123199	Endoderm	KY2019:KY.Chr13.218
8.10528e-06	0.374253	0.785	0.619	0.171654	Endoderm	ENSENSCSAVG00000003653
8.66472e-06	0.33937	0.333	0.179	0.183502	Endoderm	KY2019:KY.Chr3.562
9.90756e-06	0.313781	0.904	0.74	0.209822	Endoderm	ENSENSCSAVG00000009580
9.92709e-06	0.403544	0.719	0.562	0.210236	Endoderm	ENSENSCSAVG00000006938
9.95582e-06	0.307853	0.622	0.42	0.210844	Endoderm	ENSENSCSAVG00000007292
1.12059e-05	0.322713	0.889	0.713	0.237318	Endoderm	ENSENSCSAVG00000004363
1.39174e-05	0.312402	0.793	0.616	0.294742	Endoderm	ENSENSCSAVG00000000180
1.41206e-05	0.43676	0.304	0.166	0.299047	Endoderm	KY2019:KY.Chr8.1148
1.54339e-05	0.319233	0.637	0.426	0.326859	Endoderm	ENSENSCSAVG00000011075
1.55272e-05	0.304594	0.274	0.143	0.328834	Endoderm	KY2019:KY.Chr10.157
1.62801e-05	0.337946	0.644	0.45	0.34478	Endoderm	ENSENSCSAVG00000000108
3.37104e-05	0.31513	0.867	0.712	0.713919	Endoderm	ENSENSCSAVG00000006089
3.74771e-05	0.324995	0.778	0.619	0.793691	Endoderm	ENSENSCSAVG00000001895
3.93941e-05	0.355765	0.867	0.764	0.834287	Endoderm	KY2019:KYKY2019:KY.Chr3.256
4.74625e-05	0.405597	0.259	0.139	1	Endoderm	KY2019:KY.Chr2.2017
4.8735e-05	0.340389	0.348	0.208	1	Endoderm	ENSENSCSAVG00000004483
5.32094e-05	0.304393	0.252	0.133	1	Endoderm	ENSENSCSAVG00000011770
6.04504e-05	0.326472	0.756	0.576	1	Endoderm	ENSENSCSAVG00000011790
6.82368e-05	0.365762	0.496	0.334	1	Endoderm	ENSENSCSAVG00000006194
0.000240002	0.310713	0.474	0.315	1	Endoderm	ENSENSCSAVG00000006328
0.000245241	0.378265	0.252	0.14	1	Endoderm	ENSENSCSAVG00000000611
0.000317612	0.365502	0.548	0.415	1	Endoderm	ENSENSCSAVG00000005225
0.000397902	0.343055	0.415	0.274	1	Endoderm	ENSENSCSAVG00000004400
0.0023322	0.306635	0.474	0.34	1	Endoderm	ENSENSCSAVG00000010799
0.00249261	0.324608	0.259	0.161	1	Endoderm	KY2019:KY.Chr1.2334
0.00331753	0.355286	0.548	0.427	1	Endoderm	KY2019:KY.Chr11.290
0.00355122	0.304537	0.348	0.245	1	Endoderm	ENSENSCSAVG00000000433
0.00476864	0.366912	0.459	0.367	1	Endoderm	KY2019:KYKY2019:KY.Chr9.790
1.05075e-245	2.51833	0.488	0.008	2.22527e-241	mesenchyme	KY2019:KY.Chr5.356
2.84679e-213	2.84762	0.488	0.012	6.02893e-209	mesenchyme	KY2019:KY.Chr5.355
3.81012e-203	2.27248	0.569	0.021	8.06908e-199	mesenchyme	ENSENSCSAVG00000011381
5.40843e-202	2.11611	0.683	0.036	1.1454e-197	mesenchyme	ENSENSCSAVG00000008177
3.25399e-193	1.33324	0.293	0.001	6.8913e-189	mesenchyme	KY2019:KY.Chr5.357
1.02324e-190	2.71207	0.659	0.037	2.16703e-186	mesenchyme	ENSENSCSAVG00000011378
1.07518e-180	1.99916	0.553	0.024	2.27701e-176	mesenchyme	KY2019:KY.Chr4.295
3.1502e-166	1.75483	0.463	0.017	6.6715e-162	mesenchyme	KY2019:KYKY2019:KY.Chr1.1309
2.81495e-159	2.41465	0.659	0.048	5.9615e-155	mesenchyme	KY2019:KY.Chr4.237
1.30082e-138	1.2089	0.463	0.023	2.75487e-134	mesenchyme	ENSENSCSAVG00000003997
7.02451e-138	1.33586	0.301	0.006	1.48765e-133	mesenchyme	ENSENSCSAVG00000008611
1.60474e-135	1.3768	0.35	0.011	3.39851e-131	mesenchyme	ENSENSCSAVG00000011379
3.03392e-123	1.18217	0.293	0.008	6.42523e-119	mesenchyme	ENSENSCSAVG00000011380
2.18369e-117	1.02842	0.26	0.006	4.62462e-113	mesenchyme	ENSENSCSAVG00000008613
4.49494e-108	1.60285	0.52	0.044	9.51939e-104	mesenchyme	ENSENSCSAVG00000011654
2.07995e-106	1.05229	0.382	0.021	4.40492e-102	mesenchyme	ENSENSCSAVG00000011653
1.0542e-90	0.677764	0.276	0.011	2.23258e-86	mesenchyme	KY2019:KY.Chr9.912
3.27952e-90	1.46588	0.472	0.043	6.94537e-86	mesenchyme	ENSENSCSAVG00000003819
3.60597e-80	0.904043	0.358	0.026	7.63672e-76	mesenchyme	ENSENSCSAVG00000008301
1.06756e-71	0.699723	0.293	0.019	2.26088e-67	mesenchyme	ENSENSCSAVG00000006552
2.94122e-67	1.06949	0.39	0.04	6.22892e-63	mesenchyme	KY2019:KY.Chr11.460
1.39667e-61	0.71467	0.268	0.019	2.95788e-57	mesenchyme	KY2019:KY.Chr11.835
8.68585e-50	1.35392	0.667	0.165	1.83949e-45	mesenchyme	KY2019:KY.Chr3.409
1.26886e-45	1.27465	0.455	0.078	2.68718e-41	mesenchyme	ENSENSCSAVG00000011647
5.31712e-45	1.16289	0.634	0.155	1.12606e-40	mesenchyme	ENSENSCSAVG00000009819
1.5328e-44	1.08011	0.537	0.113	3.24616e-40	mesenchyme	ENSENSCSAVG00000003020
1.89364e-40	1.05615	0.366	0.059	4.01036e-36	mesenchyme	KY2019:KYKY2019:KY.Chr8.589
1.04675e-39	0.894737	0.626	0.157	2.21681e-35	mesenchyme	ENSENSCSAVG00000005074
5.90719e-38	0.946213	0.398	0.069	1.25102e-33	mesenchyme	ENSENSCSAVG00000010831
5.365e-36	1.13153	0.415	0.085	1.1362e-31	mesenchyme	ENSENSCSAVG00000003857
1.4829e-35	0.808688	0.423	0.085	3.14048e-31	mesenchyme	ENSENSCSAVG00000009769
3.48961e-35	0.55223	0.341	0.057	7.3903e-31	mesenchyme	ENSENSCSAVG00000011646
4.2836e-35	0.715421	0.268	0.036	9.07181e-31	mesenchyme	KY2019:KY.Chr6.512
3.94414e-33	1.26234	0.561	0.166	8.3529e-29	mesenchyme	KY2019:KY.Chr4.867
4.09806e-29	0.850143	0.35	0.072	8.67887e-25	mesenchyme	ENSENSCSAVG00000008121
4.66398e-29	0.879685	0.48	0.126	9.87738e-25	mesenchyme	KY2019:KY.Chr3.1382
1.1623e-28	0.983258	0.366	0.081	2.46152e-24	mesenchyme	KY2019:KYKY2019:KY.Chr12.790
1.62354e-26	0.649997	0.39	0.091	3.43833e-22	mesenchyme	ENSENSCSAVG00000008681
2.4784e-26	0.763556	0.285	0.053	5.24876e-22	mesenchyme	KY2019:KY.Chr11.942
8.0706e-26	0.98078	0.797	0.383	1.70919e-21	mesenchyme	ENSENSCSAVG00000004666
9.72388e-26	0.794256	0.26	0.045	2.05932e-21	mesenchyme	KY2019:KY.Chr11.470
3.63705e-24	0.888048	0.602	0.228	7.70255e-20	mesenchyme	Cs-OTX
6.93196e-24	0.632088	0.268	0.05	1.46805e-19	mesenchyme	KY2019:KY.Chr4.1004
7.2879e-23	0.772476	0.455	0.141	1.54343e-18	mesenchyme	ENSENSCSAVG00000005021
1.02469e-22	1.15222	0.618	0.243	2.17008e-18	mesenchyme	KY2019:KY.Chr14.240
4.20475e-21	0.802426	0.748	0.496	8.90483e-17	mesenchyme	ENSENSCSAVG00000007156
1.44192e-20	0.61628	0.39	0.112	3.05369e-16	mesenchyme	ENSENSCSAVG00000011742
5.85205e-20	0.820722	0.398	0.117	1.23935e-15	mesenchyme	KY2019:KY.Chr4.1328
1.28589e-19	0.783201	0.455	0.156	2.72325e-15	mesenchyme	KY2019:KY.Chr4.553
2.54849e-19	0.845294	0.407	0.127	5.3972e-15	mesenchyme	ENSENSCSAVG00000008754
2.09328e-15	0.596093	0.252	0.063	4.43314e-11	mesenchyme	ENSENSCSAVG00000009314
3.63736e-15	0.795162	0.423	0.158	7.70319e-11	mesenchyme	ENSENSCSAVG00000009605
4.58349e-15	0.415876	0.52	0.21	9.70691e-11	mesenchyme	KY2019:KY.Chr4.1167
4.86894e-15	0.768942	0.553	0.258	1.03114e-10	mesenchyme	ENSENSCSAVG00000000290
7.1115e-14	0.753335	0.398	0.15	1.50607e-09	mesenchyme	KY2019:KY.Chr9.384
9.58452e-14	0.562205	0.317	0.107	2.02981e-09	mesenchyme	ENSENSCSAVG00000005222
5.54651e-13	0.543692	0.26	0.078	1.17464e-08	mesenchyme	KY2019:KYKY2019:KY.Chr1.1986
4.07186e-12	0.474408	0.309	0.103	8.62339e-08	mesenchyme	KY2019:KY.Chr7.522
4.13554e-12	0.705441	0.309	0.111	8.75825e-08	mesenchyme	KY2019:KY.Chr1.586
1.47439e-11	0.390703	0.325	0.117	3.12246e-07	mesenchyme	ENSENSCSAVG00000002577
1.93599e-11	0.531086	0.35	0.135	4.10004e-07	mesenchyme	KY2019:KY.Chr11.347
3.02133e-11	0.402383	0.358	0.136	6.39857e-07	mesenchyme	ENSENSCSAVG00000007331
4.5389e-11	0.632791	0.797	0.633	9.61248e-07	mesenchyme	ENSENSCSAVG00000001132
4.9022e-11	0.45239	0.26	0.088	1.03819e-06	mesenchyme	KY2019:KYKY2019:KY.Chr5.836
9.08751e-11	0.861697	0.569	0.308	1.92455e-06	mesenchyme	KY2019:KY.Chr11.686
6.00789e-10	0.564469	0.293	0.116	1.27235e-05	mesenchyme	KY2019:KY.Chr14.441
1.00639e-09	0.735	0.333	0.142	2.13134e-05	mesenchyme	KY2019:KY.Chr8.188
1.54459e-09	0.659068	0.593	0.342	3.27113e-05	mesenchyme	ENSENSCSAVG00000011659
5.66484e-09	0.583505	0.504	0.269	0.00011997	mesenchyme	ENSENSCSAVG00000001223
9.77357e-09	0.518002	0.358	0.159	0.000206985	mesenchyme	KY2019:KY.Chr13.326
3.81102e-08	0.399976	0.252	0.098	0.000807097	mesenchyme	KY2019:KY.Chr3.1493
5.33158e-08	0.738042	0.333	0.155	0.00112912	mesenchyme	KY2019:KY.Chr7.937
3.06491e-06	0.68883	0.276	0.133	0.0649087	mesenchyme	KY2019:KY.Chr7.173
6.7713e-06	0.368938	0.959	0.891	0.143403	mesenchyme	ENSENSCSAVG00000011420
9.99886e-06	0.401349	0.26	0.123	0.211756	mesenchyme	KY2019:KY.Chr13.148
1.16863e-05	0.452202	0.74	0.621	0.247492	mesenchyme	ENSENSCSAVG00000009698
1.44993e-05	0.494022	0.528	0.343	0.307066	mesenchyme	ENSENSCSAVG00000010272
2.32101e-05	0.525544	0.715	0.585	0.491543	mesenchyme	ENSENSCSAVG00000008550
4.65569e-05	0.385073	0.593	0.438	0.985982	mesenchyme	ENSENSCSAVG00000009902
7.31893e-05	0.450448	0.585	0.42	1	mesenchyme	ENSENSCSAVG00000007999
9.86895e-05	0.58058	0.341	0.196	1	mesenchyme	KY2019:KY.Chr3.580
0.000151947	0.33206	0.902	0.829	1	mesenchyme	ENSENSCSAVG00000011059
0.000163582	0.3019	0.26	0.138	1	mesenchyme	ENSENSCSAVG00000003404
0.000202893	0.567431	0.488	0.354	1	mesenchyme	KY2019:KY.Chr11.609
0.000217593	0.321413	0.447	0.303	1	mesenchyme	ENSENSCSAVG00000004827
0.000233653	0.343002	0.293	0.168	1	mesenchyme	KY2019:KY.Chr3.1211
0.000242332	0.521502	0.415	0.269	1	mesenchyme	KY2019:KY.Chr6.491
0.000313993	0.393481	0.894	0.853	1	mesenchyme	ENSENSCSAVG00000001678
0.000320843	0.311508	0.797	0.751	1	mesenchyme	ENSENSCSAVG00000006962
0.000335761	0.573823	0.252	0.146	1	mesenchyme	KY2019:KY.Chr2.2252
0.000425972	0.300785	0.854	0.748	1	mesenchyme	ENSENSCSAVG00000009875
0.000446079	0.303649	0.878	0.837	1	mesenchyme	ENSENSCSAVG00000011721
0.000486973	0.311694	0.829	0.807	1	mesenchyme	ENSENSCSAVG00000009218
0.000586136	0.468574	0.333	0.21	1	mesenchyme	ENSENSCSAVG00000007551
0.000919176	0.305534	0.748	0.654	1	mesenchyme	ENSENSCSAVG00000008549
0.00102839	0.330949	0.821	0.781	1	mesenchyme	ENSENSCSAVG00000009170
0.00107453	0.317715	0.488	0.352	1	mesenchyme	ENSENSCSAVG00000011006
0.00130299	0.331553	0.626	0.519	1	mesenchyme	KY2019:KYKY2019:KY.Chr9.86
0.00181475	0.338498	0.65	0.605	1	mesenchyme	ENSENSCSAVG00000010483
0.00206684	0.319446	0.585	0.48	1	mesenchyme	KY2019:KY.Chr5.344
0.00231722	0.319502	0.659	0.532	1	mesenchyme	ENSENSCSAVG00000003930
0.00334115	0.390096	0.561	0.439	1	mesenchyme	ENSENSCSAVG00000001978
0.00382529	0.320573	0.569	0.465	1	mesenchyme	ENSENSCSAVG00000009311
0.00670449	0.302517	0.61	0.515	1	mesenchyme	ENSENSCSAVG00000011625
0.00771634	0.317666	0.569	0.48	1	mesenchyme	ENSENSCSAVG00000001001
0.00794476	0.588724	0.341	0.244	1	mesenchyme	ENSENSCSAVG00000001834
0.00803661	0.380957	0.512	0.413	1	mesenchyme	ENSENSCSAVG00000003306
7.68636e-255	6.28818	0.835	0.034	1.62782e-250	germ cell	ENSENSCSAVG00000001907
5.98755e-180	6.30303	0.824	0.057	1.26804e-175	germ cell	ENSENSCSAVG00000003019
2.24983e-153	4.25972	0.912	0.094	4.76469e-149	germ cell	ENSENSCSAVG00000010093
1.15262e-121	4.48016	0.978	0.163	2.44103e-117	germ cell	ENSENSCSAVG00000010052
7.95855e-118	4.38477	0.945	0.153	1.68546e-113	germ cell	ENSENSCSAVG00000004348
2.05397e-83	5.96415	0.989	0.302	4.3499e-79	germ cell	ENSENSCSAVG00000007478
6.81277e-80	2.28011	0.593	0.069	1.44281e-75	germ cell	ENSENSCSAVG00000010479
1.27069e-73	2.26742	0.538	0.062	2.69106e-69	germ cell	ENSENSCSAVG00000000317
1.56383e-71	4.92341	0.967	0.35	3.31189e-67	germ cell	ENSENSCSAVG00000007678
3.16553e-65	3.66353	0.901	0.295	6.70396e-61	germ cell	ENSENSCSAVG00000004304
4.28877e-65	1.85701	0.462	0.049	9.08275e-61	germ cell	ENSENSCSAVG00000009944
1.02404e-61	2.35687	0.626	0.108	2.16871e-57	germ cell	ENSENSCSAVG00000011742
2.81521e-60	1.91289	0.451	0.051	5.96205e-56	germ cell	ENSENSCSAVG00000008095
2.44527e-58	3.73637	0.956	0.493	5.1786e-54	germ cell	ENSENSCSAVG00000007156
6.95722e-58	3.14778	0.945	0.446	1.4734e-53	germ cell	ENSENSCSAVG00000000908
7.55165e-55	2.59526	0.835	0.275	1.59929e-50	germ cell	ENSENSCSAVG00000011801
2.39068e-53	1.99077	0.582	0.106	5.06298e-49	germ cell	ENSENSCSAVG00000000282
8.92318e-53	3.87073	0.857	0.332	1.88975e-48	germ cell	ENSENSCSAVG00000000557
4.67426e-48	4.48172	0.868	0.371	9.89915e-44	germ cell	ENSENSCSAVG00000010230
7.28352e-46	3.34832	0.945	0.648	1.5425e-41	germ cell	ENSENSCSAVG00000009235
8.93057e-41	2.36478	0.703	0.236	1.89132e-36	germ cell	ENSENSCSAVG00000010474
3.65139e-40	2.30453	0.659	0.196	7.73291e-36	germ cell	ENSENSCSAVG00000009061
1.27246e-39	2.54706	0.813	0.377	2.69481e-35	germ cell	ENSENSCSAVG00000008341
3.91844e-39	2.32493	0.901	0.581	8.29847e-35	germ cell	ENSENSCSAVG00000010788
6.54414e-32	1.87623	0.429	0.089	1.38592e-27	germ cell	ENSENSCSAVG00000011734
8.86073e-31	1.77849	0.527	0.145	1.87653e-26	germ cell	ENSENSCSAVG00000010412
4.91096e-30	1.38006	0.297	0.043	1.04004e-25	germ cell	ENSENSCSAVG00000007158
7.88243e-30	2.18496	0.89	0.729	1.66934e-25	germ cell	ENSENSCSAVG00000000253
2.90851e-26	2.78557	0.758	0.414	6.15964e-22	germ cell	ENSENSCSAVG00000007674
1.15836e-23	1.27579	0.901	0.855	2.45317e-19	germ cell	ENSENSCSAVG00000002020
1.09679e-21	1.70878	0.648	0.318	2.32279e-17	germ cell	ENSENSCSAVG00000002429
4.44068e-17	1.26164	0.407	0.135	9.40447e-13	germ cell	ENSENSCSAVG00000002204
5.30127e-17	1.52861	0.275	0.064	1.1227e-12	germ cell	ENSENSCSAVG00000005885
1.93926e-16	0.749894	0.923	0.925	4.10697e-12	germ cell	ENSENSCSAVG00000006775
2.61105e-16	1.46593	0.681	0.437	5.52969e-12	germ cell	ENSENSCSAVG00000001978
3.61023e-16	1.49209	0.736	0.595	7.64575e-12	germ cell	ENSENSCSAVG00000007402
1.29493e-15	0.790203	0.945	0.897	2.74241e-11	germ cell	ENSENSCSAVG00000008016
5.24684e-14	0.877094	0.868	0.854	1.11118e-09	germ cell	ENSENSCSAVG00000001678
8.81412e-14	1.19922	0.736	0.568	1.86665e-09	germ cell	ENSENSCSAVG00000011681
1.5811e-13	1.3382	0.758	0.718	3.34846e-09	germ cell	ENSENSCSAVG00000003365
3.03806e-13	1.12538	0.44	0.194	6.434e-09	germ cell	ENSENSCSAVG00000007228
3.36949e-13	0.752079	0.923	0.887	7.1359e-09	germ cell	ENSENSCSAVG00000000185
7.43656e-13	0.803325	0.835	0.781	1.57491e-08	germ cell	ENSENSCSAVG00000009170
1.43863e-12	1.31726	0.418	0.179	3.04673e-08	germ cell	ENSENSCSAVG00000004099
1.76862e-12	1.03998	0.78	0.692	3.74559e-08	germ cell	ENSENSCSAVG00000010759
4.67329e-12	0.774286	0.846	0.754	9.89709e-08	germ cell	ENSENSCSAVG00000005696
9.7125e-12	0.520089	1	0.957	2.05691e-07	germ cell	ENSENSCSAVG00000011349
1.41212e-11	0.808346	0.824	0.76	2.99059e-07	germ cell	ENSENSCSAVG00000004194
3.64885e-11	1.42802	0.407	0.187	7.72753e-07	germ cell	ENSENSCSAVG00000005267
1.52519e-10	1.13443	0.659	0.552	3.23005e-06	germ cell	ENSENSCSAVG00000009507
1.77026e-10	0.704131	0.846	0.821	3.74905e-06	germ cell	ENSENSCSAVG00000011741
4.02221e-10	1.02835	0.549	0.342	8.51824e-06	germ cell	ENSENSCSAVG00000002948
9.37754e-10	1.09875	0.582	0.414	1.98598e-05	germ cell	ENSENSCSAVG00000000808
1.92179e-09	0.782184	0.857	0.848	4.06996e-05	germ cell	ENSENSCSAVG00000011076
4.34593e-09	0.629372	0.879	0.863	9.2038e-05	germ cell	ENSENSCSAVG00000007361
6.45112e-09	0.998763	0.527	0.338	0.000136622	germ cell	ENSENSCSAVG00000003459
6.58638e-09	0.614974	0.868	0.826	0.000139486	germ cell	ENSENSCSAVG00000004583
2.97372e-08	0.877339	0.626	0.498	0.000629774	germ cell	ENSENSCSAVG00000010363
5.67148e-08	0.935496	0.571	0.409	0.00120111	germ cell	ENSENSCSAVG00000008741
6.52461e-08	1.03038	0.407	0.229	0.00138178	germ cell	ENSENSCSAVG00000004205
1.04147e-07	0.641131	0.824	0.874	0.00220562	germ cell	ENSENSCSAVG00000011800
1.36544e-07	0.622476	0.813	0.785	0.00289174	germ cell	ENSENSCSAVG00000001209
1.4623e-07	1.0502	0.582	0.47	0.00309687	germ cell	ENSENSCSAVG00000004881
1.69385e-07	0.840815	0.725	0.721	0.00358724	germ cell	ENSENSCSAVG00000006312
2.4052e-07	0.609952	0.857	0.873	0.00509373	germ cell	ENSENSCSAVG00000010391
4.68003e-07	0.563931	0.791	0.744	0.00991138	germ cell	ENSENSCSAVG00000005041
5.03764e-07	0.823321	0.725	0.681	0.0106687	germ cell	ENSENSCSAVG00000002517
5.1919e-07	0.617104	0.835	0.821	0.0109954	germ cell	ENSENSCSAVG00000003567
5.24456e-07	1.03055	0.374	0.208	0.0111069	germ cell	ENSENSCSAVG00000007068
6.00135e-07	0.673095	0.791	0.782	0.0127097	germ cell	ENSENSCSAVG00000000723
7.13476e-07	0.889808	0.56	0.431	0.01511	germ cell	ENSENSCSAVG00000003656
7.78394e-07	0.47194	0.978	0.954	0.0164848	germ cell	ENSENSCSAVG00000003475
9.14946e-07	0.652548	0.824	0.816	0.0193767	germ cell	ENSENSCSAVG00000000512
1.24944e-06	1.07378	0.341	0.187	0.0264606	germ cell	ENSENSCSAVG00000000284
1.28326e-06	0.919744	0.681	0.678	0.0271769	germ cell	ENSENSCSAVG00000011014
1.61701e-06	0.903513	0.571	0.456	0.034245	germ cell	ENSENSCSAVG00000011702
2.17731e-06	0.738465	0.67	0.616	0.046111	germ cell	ENSENSCSAVG00000011312
2.33615e-06	0.368057	0.956	0.953	0.049475	germ cell	ENSENSCSAVG00000006161
2.37004e-06	0.604291	0.769	0.774	0.0501927	germ cell	ENSENSCSAVG00000002569
2.95655e-06	1.33292	0.297	0.152	0.0626139	germ cell	ENSENSCSAVG00000003471
3.08195e-06	0.332617	1	0.982	0.0652695	germ cell	ENSENSCSAVG00000000178
4.8619e-06	0.667776	0.681	0.667	0.102965	germ cell	ENSENSCSAVG00000001353
1.21368e-05	0.426953	0.945	0.945	0.257034	germ cell	ENSENSCSAVG00000000763
1.36151e-05	0.720493	0.604	0.503	0.288342	germ cell	ENSENSCSAVG00000009566
2.70407e-05	0.643198	0.253	0.124	0.572669	germ cell	KY2019:KY.Chr3.1523
2.80998e-05	0.418246	0.89	0.898	0.595097	germ cell	ENSENSCSAVG00000009961
3.14843e-05	0.775927	0.802	0.74	0.666775	germ cell	ENSENSCSAVG00000010134
3.25188e-05	0.67376	0.637	0.605	0.688682	germ cell	ENSENSCSAVG00000000219
3.26715e-05	0.505351	0.769	0.782	0.691917	germ cell	ENSENSCSAVG00000002656
4.97691e-05	0.469087	0.846	0.868	1	germ cell	ENSENSCSAVG00000009791
8.82468e-05	0.9186	0.33	0.214	1	germ cell	ENSENSCSAVG00000001630
9.24547e-05	0.997736	0.275	0.154	1	germ cell	KY2019:KY.Chr2.865
0.000107648	0.724708	0.648	0.65	1	germ cell	ENSENSCSAVG00000002913
0.00016303	0.422149	0.846	0.922	1	germ cell	ENSENSCSAVG00000007539
0.00016752	0.79865	0.604	0.584	1	germ cell	ENSENSCSAVG00000010185
0.00016845	0.7185	0.681	0.706	1	germ cell	ENSENSCSAVG00000010951
0.000173443	0.637535	0.637	0.669	1	germ cell	ENSENSCSAVG00000004192
0.00017795	0.549907	0.769	0.788	1	germ cell	ENSENSCSAVG00000010285
0.000186651	0.60477	0.681	0.699	1	germ cell	ENSENSCSAVG00000005526
0.000205907	0.503809	0.802	0.864	1	germ cell	ENSENSCSAVG00000011746
0.000219321	0.581399	0.659	0.622	1	germ cell	ENSENSCSAVG00000000180
0.00023801	0.520506	0.703	0.735	1	germ cell	ENSENSCSAVG00000011135
0.000264975	0.443676	0.901	0.896	1	germ cell	ENSENSCSAVG00000002209
0.000275928	0.533549	0.703	0.706	1	germ cell	ENSENSCSAVG00000010571
0.000352245	0.626232	0.637	0.657	1	germ cell	ENSENSCSAVG00000004713
0.000401523	0.369991	0.747	0.797	1	germ cell	ENSENSCSAVG00000008900
0.000410326	0.392564	0.912	0.901	1	germ cell	ENSENSCSAVG00000003581
0.0004612	0.392901	0.824	0.826	1	germ cell	ENSENSCSAVG00000003880
0.000582436	0.402352	0.813	0.822	1	germ cell	ENSENSCSAVG00000009887
0.000690798	0.592537	0.604	0.6	1	germ cell	ENSENSCSAVG00000004108
0.000792082	0.361353	0.879	0.921	1	germ cell	ENSCSAVG00000012488
0.000864843	0.330711	0.901	0.918	1	germ cell	ENSENSCSAVG00000002212
0.000974467	0.555855	0.593	0.588	1	germ cell	ENSENSCSAVG00000001637
0.000975994	0.417594	0.857	0.852	1	germ cell	ENSENSCSAVG00000002317
0.00103709	0.558722	0.802	0.842	1	germ cell	ENSENSCSAVG00000007797
0.00113836	0.424553	0.736	0.766	1	germ cell	ENSENSCSAVG00000006333
0.00117116	0.453887	0.725	0.796	1	germ cell	ENSENSCSAVG00000008566
0.00122285	0.779015	0.484	0.443	1	germ cell	ENSENSCSAVG00000001577
0.00152815	0.49303	0.703	0.73	1	germ cell	ENSENSCSAVG00000005831
0.00154625	0.463297	0.67	0.707	1	germ cell	ENSENSCSAVG00000011516
0.00166519	0.406885	0.769	0.824	1	germ cell	Cs-DLC1
0.00173619	0.527513	0.593	0.576	1	germ cell	ENSENSCSAVG00000007485
0.00184553	0.574625	0.363	0.276	1	germ cell	ENSENSCSAVG00000008721
0.00188226	0.708678	0.44	0.365	1	germ cell	ENSENSCSAVG00000003887
0.00207783	0.609729	0.297	0.199	1	germ cell	ENSENSCSAVG00000008096
0.00216261	0.637628	0.538	0.533	1	germ cell	ENSENSCSAVG00000000991
0.00230009	0.74471	0.286	0.197	1	germ cell	ENSENSCSAVG00000008199
0.00232747	0.568103	0.604	0.605	1	germ cell	ENSENSCSAVG00000005078
0.00241391	0.683938	0.429	0.366	1	germ cell	ENSENSCSAVG00000006877
0.00298862	0.367743	0.714	0.732	1	germ cell	ENSENSCSAVG00000006847
0.00303167	0.524775	0.681	0.727	1	germ cell	ENSENSCSAVG00000009561
0.00304631	0.668527	0.352	0.265	1	germ cell	ENSENSCSAVG00000007254
0.00329164	0.543734	0.593	0.618	1	germ cell	ENSENSCSAVG00000009653
0.00422148	0.519501	0.462	0.406	1	germ cell	ENSENSCSAVG00000006772
0.00422959	0.318611	0.747	0.797	1	germ cell	ENSENSCSAVG00000005991
0.00467583	0.626057	0.253	0.17	1	germ cell	ENSENSCSAVG00000011026
0.00488989	0.468481	0.912	0.933	1	germ cell	ENSENSCSAVG00000008725
0.00510637	0.596112	0.516	0.504	1	germ cell	ENSENSCSAVG00000011508
0.00515989	0.558615	0.692	0.722	1	germ cell	ENSENSCSAVG00000009222
0.00529368	0.647665	0.319	0.239	1	germ cell	ENSENSCSAVG00000002966
0.00538718	0.497308	0.758	0.81	1	germ cell	ENSENSCSAVG00000008262
0.00542502	0.461456	0.703	0.749	1	germ cell	ENSENSCSAVG00000007867
0.00626139	0.57414	0.462	0.416	1	germ cell	ENSENSCSAVG00000010748
0.00631519	0.695574	0.253	0.171	1	germ cell	ENSENSCSAVG00000001597
0.00645314	0.596083	0.593	0.635	1	germ cell	ENSENSCSAVG00000004611
0.00669405	0.492594	0.659	0.722	1	germ cell	ENSENSCSAVG00000006009
0.00731848	0.383326	0.692	0.743	1	germ cell	ENSENSCSAVG00000010777
0.00775683	0.49169	0.571	0.605	1	germ cell	ENSENSCSAVG00000007677
0.00809453	0.427268	0.725	0.778	1	germ cell	ENSENSCSAVG00000007366
0.00821375	0.542202	0.582	0.61	1	germ cell	ENSENSCSAVG00000000683
0.00869353	0.324894	0.791	0.85	1	germ cell	ENSENSCSAVG00000005779
0.00970718	0.356367	0.67	0.677	1	germ cell	ENSENSCSAVG00000005627
3.14871e-236	1.96638	0.73	0.017	6.66834e-232	heart	ENSENSCSAVG00000009397
3.10622e-128	1.24468	0.413	0.01	6.57834e-124	heart	KY2019:KY.Chr10.60
1.34783e-67	1.65519	0.381	0.021	2.85443e-63	heart	KY2019:KY.Chr1.2070
9.76575e-56	1.28525	0.413	0.031	2.06819e-51	heart	KY2019:KY.Chr14.1115
8.42923e-49	0.639272	0.254	0.012	1.78514e-44	heart	ENSENSCSAVG00000008611
6.16097e-48	1.54056	0.571	0.074	1.30477e-43	heart	ENSENSCSAVG00000007533
5.69671e-47	1.48838	0.317	0.022	1.20645e-42	heart	KY2019:KY.Chr11.629
2.17517e-46	0.503983	0.254	0.013	4.60658e-42	heart	ENSENSCSAVG00000011380
1.63108e-42	1.0531	0.381	0.036	3.45431e-38	heart	KY2019:KY.Chr9.393
3.30612e-33	1.24639	0.381	0.046	7.00171e-29	heart	KY2019:KY.Chr6.477
4.74577e-30	1.21954	0.571	0.115	1.00506e-25	heart	ENSENSCSAVG00000006066
1.16612e-28	1.44726	0.476	0.08	2.46961e-24	heart	ENSENSCSAVG00000011057
7.64559e-28	1.05554	0.492	0.087	1.61918e-23	heart	KY2019:KYKY2019:KY.Chr2.1180
1.29978e-25	0.735769	0.381	0.056	2.75267e-21	heart	KY2019:KYKY2019:KY.Chr2.772
7.48704e-25	1.41925	0.302	0.04	1.58561e-20	heart	KY2019:KY.Chr6.512
6.32267e-24	1.60439	0.349	0.053	1.33901e-19	heart	ENSENSCSAVG00000011378
6.76952e-24	0.714713	0.302	0.04	1.43365e-19	heart	ENSENSCSAVG00000002438
1.4747e-23	0.754603	0.365	0.057	3.12313e-19	heart	KY2019:KYKY2019:KY.Chr7.887
1.9799e-23	1.21774	0.286	0.036	4.19304e-19	heart	ENSENSCSAVG00000011381
1.34844e-22	0.679425	0.413	0.073	2.85572e-18	heart	KY2019:KY.Chr2.18
5.11305e-22	1.16919	0.746	0.251	1.08284e-17	heart	ENSENSCSAVG00000000644
4.12103e-20	0.605709	0.365	0.064	8.72752e-16	heart	KY2019:KYKY2019:KY.Chr8.589
8.39535e-20	0.811534	0.254	0.034	1.77797e-15	heart	KY2019:KY.Chr2.1589
2.62807e-19	1.03639	0.317	0.054	5.56573e-15	heart	KY2019:KY.Chr11.554
4.11779e-17	0.670825	0.27	0.044	8.72065e-13	heart	KY2019:KY.Chr11.1275
1.52536e-16	0.509839	0.302	0.053	3.23041e-12	heart	ENSENSCSAVG00000001126
1.55542e-16	1.3577	0.524	0.158	3.29406e-12	heart	KY2019:KY.Chr11.628
5.14355e-16	1.20843	0.587	0.206	1.0893e-11	heart	KY2019:KYKY2019:KY.Chr14.999
6.38672e-16	0.999103	0.413	0.103	1.35258e-11	heart	KY2019:KY.Chr11.636
1.18714e-15	0.723183	0.476	0.132	2.51413e-11	heart	KY2019:KY.Chr4.757
1.28869e-15	0.629586	0.333	0.069	2.72919e-11	heart	ENSENSCSAVG00000005847
2.26333e-15	0.958064	0.302	0.06	4.79327e-11	heart	KY2019:KY.Chr7.1149
[truncated: 143 more rows]

[truncated: 5 more sheets: Figure S13, Figure S16, Figure S17, Figure S22, Figure S23]
